# Supplementary material for: Transcriptome Analysis of Three Sheep Intestinal Regions reveals Key Pathways and Hub Regulatory Genes of Large Intestinal Lipid Metabolism
Source: Sci Rep. 2017 Jul 13;7:5345. doi: 10.1038/s41598-017-05551-2 (PMC5509726; doi:10.1038/s41598-017-05551-2)
Supplement: Supplementary file 2 — Dataset 1 [file 41598_2017_5551_MOESM2_ESM.xls]

## Sheet: Sheet1
Dataset 1 Differential expressed transcripts and genes
gene_id	GeneSymbol	transcript_id(s)	Chr	Start	End	strand	SH Duodenum FPKM	SH Cecum FPKM	SH Colon FPKM	Texel Duodenum FPKM	Texel Cecum FPKM	Texel Colon FPKM	SH log2 Ratio (Cecum/Duodenum)	SH log2 Ratio(Colon/Duodenum)	SH log2FC(Cecum/Colon)	Texel log2 Ratio (Cecum/Duodenum)	Texel log2 Ratio(Colon/Duodenum)	Texel log2FC(Cecum/Colon)	SH Up-Down-Regulation(Cecum/Duodenum)	SH Up-Down-Regulation(Colon/Duodenum)	SH Up-Down-Regulation(Cecum/Colon)	Texel Up-Down-Regulation(Cecum/Duodenum)	Texel Up-Down-Regulation(Colon/Duodenum)	Texel Up-Down-Regulation(Cecum/Colon)	SH FDR(Cecum/Duodenum)	SH FDR(Colon/Duodenum)	SH FDR(Cecum/Colon)	Texel FDR(Cecum/Duodenum)	Texel FDR(Colon/Duodenum)	Texel FDR(Colon/Cecum）	Description	Description	KEGG Orthology	GO Component	GO Function	GO Process	Coding	Blast nr
XR_173308	LOC101110261	XR_173308.3	14	51273158	51275580	-	27.06	8.78	10.41	15.95	9.08	2.53	-1.62387	-1.37819	-0.245677	0.812792	2.65635	1.84355	DOWN	DOWN	N/A	N/A	UP	UP	4.22e-45	1.74e-86	N/A	N/A	1.68899e-62	1.95406e-43	40S ribosomal protein S10 pseudogene	-	K02947|1|1e-54|128|cjc:103792402|small subunit ribosomal protein S10e	-	-	-	pseudo	-
XR_001436976	LOC105606111	XR_001436976.1	NW_014644089.1	22224	32179	+	0	0.24	3.22	0	0.59	1.32	N/A	11.6528	-3.74595	-9.20457	-10.3663	-1.16175	N/A	UP	DOWN	DOWN	DOWN	DOWN	N/A	9.4e-30	9.68e-32	3.7571e-13	1.56544e-22	1.29409e-55	uncharacterized LOC105606111	-	K14958|1|9e-43|156|bta:100138565|kinase suppressor of Ras 1	-	-	-	ncRNA	-
XR_001436951	LOC106992015	XR_001436951.1	NW_014640419.1	18193	19612	+	0.39	1.43	2.2	0.87	12.31	8.94	1.87447	2.49596	-0.621488	-3.82267	-3.36119	0.461484	UP	UP	N/A	DOWN	DOWN	N/A	1.05e-14	1.19e-31	N/A	2.84535e-56	4.06511e-19	N/A	uncharacterized LOC106992015	-	K13865|1|1e-29|132|chx:102172653|solute carrier family 7 (cationic amino acid transporter), member 3	-	-	-	ncRNA	-
XR_001436950	LOC105605833	XR_001436950.1	NW_014640419.1	6928	13832	+	0	3.42	1.65	1.8	7.51	7.08	11.7398	10.6883	1.05153	-2.06082	-1.97575	0.0850635	UP	UP	UP	DOWN	DOWN	N/A	7.21e-18	4.77e-28	5.03e-12	1.21683e-57	4.2394e-22	N/A	cationic amino acid transporter 3-like	-	K13865|1|3e-50|202|oas:105605833|solute carrier family 7 (cationic amino acid transporter), member 3	-	-	-	protein-coding	-
XR_001436936	LOC105605770	XR_001436936.1	NW_014639595.1	1	12465	-	1.77	1.75	7.1	6.61	2.74	9.45	-0.0163944	2.00407	-2.02046	1.27047	-0.515664	-1.78614	N/A	UP	DOWN	UP	N/A	DOWN	N/A	3.52e-18	1.04e-37	2.2142e-50	N/A	3.15809e-14	apolipoprotein L3-like	-	K14480|1|1e-35|154|oas:105606035|apolipoprotein L	-	-	-	protein-coding	-
XR_001436931	LOC106991996	XR_001436931.1	NW_014639175.1	7	4678	+	0.82	4.33	0.65	0.81	2.35	0.93	2.40067	N/A	2.73586	-1.53667	-0.199309	1.33736	UP	N/A	UP	DOWN	N/A	UP	7.23e-05	N/A	6.37e-10	6.93998e-16	N/A	4.44287e-21	uncharacterized LOC106991996	-	-	-	-	-	ncRNA	-
XR_001436922	ALG13	XR_001436922.1	X	116791158	116820947	-	3.2	0	0	2.99	2.46	11.05	-11.6439	-11.6439	N/A	0.281487	-1.88583	-2.16732	DOWN	DOWN	N/A	N/A	DOWN	DOWN	3.8e-06	1.21e-13	N/A	N/A	1.65292e-19	1.61262e-37	ALG13, UDP-N-acetylglucosaminyltransferase subunit	-	K07432|1|4e-68|259|bta:107132045|beta-1,4-N-acetylglucosaminyltransferase [EC:2.4.1.141]	-	-	-	protein-coding	-
XR_001436921	LOC105605616	XR_001436921.1	X	112513943	112524762	-	1.47	1.36	0.53	0.67	0	2.87	-0.11221	-1.47175	1.35954	9.38802	-2.09882	-11.4868	N/A	DOWN	UP	UP	DOWN	DOWN	N/A	9.06e-31	3.91e-11	5.66974e-57	3.17192e-37	1.11454e-41	uncharacterized LOC105605616	-	K06530|1|9e-27|124|amj:102565933|CD109 antigen;K08063|3|6e-26|107|myb:106725997|regulatory factor X-associated protein	-	-	-	ncRNA	-
XR_001436917	LOC105605616	XR_001436917.1	X	112513943	112524762	-	0.78	0.19	1.26	3.22	3.8	1.1	N/A	0.691878	-2.72935	-0.238939	1.54956	1.7885	N/A	N/A	DOWN	N/A	UP	UP	N/A	N/A	1.28e-16	N/A	2.01475e-46	1.25719e-21	uncharacterized LOC105605616	-	K06530|1|9e-27|124|amj:102565933|CD109 antigen;K08063|3|6e-26|107|myb:106725997|regulatory factor X-associated protein	-	-	-	ncRNA	-
XR_001436877	LOC105605487	XR_001436877.1	X	54900220	54959799	+	0.99	0	1.42	0	0	1.85	N/A	0.52039	-10.4717	0	-10.8533	-10.8533	N/A	N/A	DOWN	N/A	DOWN	DOWN	N/A	N/A	1.16e-57	N/A	5.03146e-07	1.58308e-20	uncharacterized LOC105605487	-	-	-	-	-	protein-coding	-
XR_001436825	PUDP	XR_001436825.1	X	4472091	4531048	-	0.26	0	2.14	0	2.11	0.56	N/A	3.04103	-11.0634	-11.043	-9.12928	1.91374	N/A	UP	DOWN	DOWN	DOWN	UP	N/A	4.57e-09	1.15e-13	3.28702e-15	5.11561e-39	2.51577e-37	pseudouridine 5'-phosphatase	-	K17623|1|4e-117|412|bta:617253|pseudouridine 5'-phosphatase [EC:3.1.3.96]	-	-	-	protein-coding	-
XR_001436725	LOC105604969	XR_001436725.1	25	25468799	25486912	+	0.14	1.17	0.39	0.45	1.99	0.37	3.06301	N/A	1.58496	-2.14477	0.2824	2.42717	UP	N/A	UP	DOWN	N/A	UP	2.11e-06	N/A	1.35e-17	2.80646e-33	N/A	7.47286e-55	uncharacterized LOC105604969	-	K04223|1|7e-16|89.0|oas:101108103|tachykinin receptor 2	-	-	-	ncRNA	-
XR_001436643	LOC105604611	XR_001436643.1	24	2088701	2094838	+	1.97	0	0	0.72	0.96	1.66	-10.944	-10.944	N/A	-0.415037	-1.20511	-0.790077	DOWN	DOWN	N/A	N/A	DOWN	N/A	1.42e-10	3.17e-68	N/A	N/A	2.94626e-29	N/A	uncharacterized LOC105604611	-	-	-	-	-	ncRNA	-
XR_001436623	KDSR	XR_001436623.1	23	61791637	61832439	-	1.04	1.28	0	1.44	1.51	0	0.29956	-10.0224	10.3219	-0.0684797	10.4919	10.5603	N/A	DOWN	UP	N/A	UP	UP	N/A	7e-08	5.33e-20	N/A	1.25874e-54	3.0389e-38	3-ketodihydrosphingosine reductase	-	K04708|1|3e-170|602|oas:101119868|3-dehydrosphinganine reductase [EC:1.1.1.102]	-	-	-	protein-coding	-
XR_001436597	PIAS2	XR_001436597.1	23	46704986	46794207	-	2.82	2.91	0.91	0.88	1.13	0	0.045324	-1.63176	1.67708	-0.360747	9.78136	10.1421	N/A	DOWN	UP	N/A	UP	UP	N/A	1.9e-79	0	N/A	1.76712e-48	1.42846e-24	protein inhibitor of activated STAT 2	-	K16063|1|0.0|1014|cjc:100391152|E3 SUMO-protein ligase PIAS2	-	-	-	protein-coding	-
XR_001436560	HSBP1L1	XR_001436560.1	23	485349	493283	-	0.52	3.07	3.81	1.71	3.19	3.86	2.56166	2.87321	-0.311552	-0.89956	-1.1746	-0.275044	UP	UP	N/A	N/A	DOWN	N/A	1.89e-16	5.75e-08	N/A	N/A	3.05562e-12	N/A	heat shock factor binding protein 1 like 1	-	K08474|1|1e-11|75.5|bom:102286375|taste receptor type 2;K19765|2|6e-09|66.2|chx:102187361|heat shock factor-binding protein 1	-	-	-	protein-coding	-
XR_001436478	RBM4B	XR_001436478.1	21	43886265	43896391	-	0.25	1.04	0	0.37	1.17	0	2.05658	N/A	10.0224	-1.66091	8.53138	10.1923	UP	N/A	UP	DOWN	UP	UP	1.07e-15	N/A	8.64e-07	1.96743e-44	3.51704e-34	2.05586e-32	RNA binding motif protein 4B	-	K13187|1|7e-158|560|oas:101117545|RNA-binding protein 4	-	-	-	protein-coding	-
XR_001436423	LOC106990336	XR_001436423.1	20	50416288	50421161	-	2.36	0.7	2.28	2.69	1.26	1.43	-1.75336	-0.049753	-1.70361	1.09418	0.911591	-0.182591	DOWN	N/A	DOWN	UP	N/A	N/A	2.6e-36	N/A	9.23e-27	5.80017e-34	N/A	N/A	uncharacterized LOC106990336	-	-	-	-	-	ncRNA	-
XR_001436377	LOC105603752	XR_001436377.1	20	25819375	25828335	+	1.83	0.57	1.53	21.2	10.22	4.53	-1.68281	-0.258312	-1.4245	1.05267	2.22648	1.17381	DOWN	N/A	DOWN	UP	UP	UP	3.91e-10	N/A	1.63e-05	1.34638e-46	2.44994e-54	9.44496e-32	uncharacterized LOC105603752	-	K10838|1|6e-12|75.9|oas:101109650|xeroderma pigmentosum group C-complementing protein;K04358|2|3e-06|42.7|oas:780460|fibroblast growth factor	-	-	-	ncRNA	-
XR_001436376	LOC105603751	XR_001436376.1	20	25807407	25812342	+	44.95	18.74	24.61	182.61	59.81	46.62	-1.2622	-0.869076	-0.393124	1.61031	1.96974	0.359438	DOWN	N/A	N/A	UP	UP	N/A	0.000155757	N/A	N/A	1.45981e-31	1.6738e-50	N/A	uncharacterized LOC105603751	-	-	-	-	-	ncRNA	-
XR_001436357	LOC105603659	XR_001436357.1	20	8110972	8116367	+	3.2	8.21	7.86	1.23	5.66	4.32	1.35931	1.29646	0.0628529	-2.20214	-1.81237	0.389771	UP	UP	N/A	DOWN	DOWN	N/A	2.01e-05	1.72e-07	N/A	9.30842e-32	1.02637e-46	N/A	uncharacterized LOC105603659	-	-	-	-	-	ncRNA	-
XR_001436118	LOC106991747	XR_001436118.1	18	64326987	64330279	+	1.27	6.41	6.27	0.34	7.42	0	2.3355	2.30364	0.0318589	-4.44781	8.40939	12.8572	UP	UP	N/A	DOWN	UP	UP	7.23e-05	1.97e-80	N/A	1.28416e-21	3.57777e-24	2.68342e-57	uncharacterized LOC106991747	-	-	-	-	-	ncRNA	-
XR_001436052	ADAMTSL3	XR_001436052.1	18	23035198	23397834	+	0.62	0	1.45	1.43	3.31	3.48	N/A	1.22571	-10.5018	-1.21082	-1.28307	-0.0722561	N/A	UP	DOWN	DOWN	DOWN	N/A	N/A	4.11e-05	9.01e-26	6.30908e-51	4.60196e-28	N/A	ADAMTS like 3	-	K08631|1|4e-97|359|bfo:BRAFLDRAFT_81341|a disintegrin and metalloproteinase with thrombospondin motifs 17 [EC:3.4.24.-];K08624|5|1e-91|341|cfo:105252886|a disintegrin and metalloproteinase with thrombospondin motifs 9 [EC:3.4.24.-]	-	-	-	protein-coding	-
XR_001436051	ADAMTSL3	XR_001436051.1	18	23035198	23397818	+	0.06	2.18	0	0.48	2.27	0.58	5.18322	N/A	11.0901	-2.24159	-0.273018	1.96857	UP	N/A	UP	DOWN	N/A	UP	8.59e-86	N/A	1.84e-11	9.6551e-58	N/A	3.2795e-20	ADAMTS like 3	-	K08631|1|4e-97|359|bfo:BRAFLDRAFT_81341|a disintegrin and metalloproteinase with thrombospondin motifs 17 [EC:3.4.24.-];K08624|5|1e-91|341|cfo:105252886|a disintegrin and metalloproteinase with thrombospondin motifs 9 [EC:3.4.24.-]	-	-	-	protein-coding	-
XR_001436019	LOC101114216	XR_001436019.1	18	991683	1134079	+	1.38	0.25	0.63	3.37	1.95	0.54	-2.46467	-1.13124	N/A	0.789274	2.64172	1.85244	DOWN	DOWN	N/A	N/A	UP	UP	3.53e-35	9.34e-25	N/A	N/A	1.82702e-36	3.25677e-47	uncharacterized LOC101114216	-	-	-	-	-	ncRNA	-
XR_001435981	LOC106991731	XR_001435981.1	18	27995117	27997171	-	0.05	0.51	1.02	0.44	0.82	2.1	N/A	4.3505	-1	-0.89812	-2.25481	-1.35669	N/A	UP	DOWN	N/A	DOWN	DOWN	N/A	9.51e-48	0.000204459	N/A	7.76093e-19	2.76266e-22	uncharacterized LOC106991731	-	-	-	-	-	ncRNA	-
XR_001435948	LOC105602881	XR_001435948.1	17	54939906	54950183	-	0	1.06	1.09	0.51	2.22	0.37	10.0498	10.0901	-0.0402639	-2.12199	0.462972	2.58496	UP	UP	N/A	DOWN	N/A	UP	0.000272362	5.75e-12	N/A	9.28298e-27	N/A	4.41946e-22	uncharacterized LOC105602881	-	K10632|1|2e-50|202|bta:518844|BRCA1-associated protein [EC:2.3.2.27]	-	-	-	ncRNA	-
XR_001435939	TCTN1	XR_001435939.1	17	54030733	54061571	+	0	1.36	1.74	1.57	0.52	0.18	10.4094	10.7649	-0.355481	1.59418	3.1247	1.53051	UP	UP	N/A	UP	UP	UP	3.04e-25	5.75e-12	N/A	2.86592e-38	2.04011e-45	3.82129e-34	tectonic family member 1	-	K19382|1|0.0|1184|oas:101106035|tectonic-1/3	-	-	-	protein-coding	-
XR_001435826	LOC105607146	XR_001435826.1	15	71843678	71855626	+	0.47	1.7	0.89	0	5.24	5.41	1.8548	N/A	0.933658	-12.3554	-12.4014	-0.0460618	UP	N/A	N/A	DOWN	DOWN	N/A	8.32e-26	N/A	N/A	3.85324e-26	1.20593e-52	N/A	uncharacterized LOC105607146	-	K03345|1|6e-08|63.2|oas:101116364|sentrin-specific protease 2 (axin associating molecule) [EC:3.4.22.68]	-	-	-	ncRNA	-
XR_001435825	LOC105607146	XR_001435825.1	15	71843679	71855626	+	1.83	0	1.36	4.15	0	0	-10.8376	-0.428237	-10.4094	12.0189	12.0189	0	DOWN	N/A	DOWN	UP	UP	N/A	1.14e-24	N/A	1.14e-13	7.39827e-59	7.15689e-34	N/A	uncharacterized LOC105607146	-	K03345|1|6e-08|63.2|oas:101116364|sentrin-specific protease 2 (axin associating molecule) [EC:3.4.22.68]	-	-	-	ncRNA	-
XR_001435801	LOC101116085	XR_001435801.1	15	45583979	45624219	+	7.59	3.56	4.06	20.99	9.75	13.18	-1.09222	-0.90262	-0.189602	1.10623	0.671352	-0.434876	DOWN	N/A	N/A	UP	N/A	N/A	3.19e-35	N/A	N/A	2.2553e-14	N/A	N/A	interferon-induced very large GTPase 1-like	-	K06551|1|2e-45|189|xtr:101733039|signal-regulatory protein alpha/beta1/gamma;K12797|3|1e-16|94.0|nle:100595668|caspase recruitment domain-containing protein 6	-	-	-	pseudo	-
XR_001435787	LOC105607185	XR_001435787.1	15	27343342	27344625	-	1.27	4.03	2.03	3.83	8.15	5.33	1.66595	0.676651	0.9893	-1.08946	-0.476791	0.612665	UP	N/A	N/A	DOWN	N/A	N/A	9.18e-15	N/A	N/A	3.69211e-23	N/A	N/A	uncharacterized LOC105607185	-	-	-	-	-	ncRNA	-
XR_001435733	LOC101103174	XR_001435733.1	14	49746135	49749870	-	1.96	0	1.62	1.85	1.95	0.94	-10.9366	-0.27486	-10.6618	-0.0759489	0.976793	1.05274	DOWN	N/A	DOWN	N/A	N/A	UP	1.08e-06	N/A	3.53e-43	N/A	N/A	1.10773e-36	translation initiation factor IF-2-like	-	-	-	-	-	protein-coding	-
XR_001435731	LOC101103174	XR_001435731.1	14	49746135	49749870	-	1.08	0	0	1.2	3.32	3.1	-10.0768	-10.0768	N/A	-1.46815	-1.36923	0.098915	DOWN	DOWN	N/A	DOWN	DOWN	N/A	1.42e-10	2.12e-16	N/A	3.6714e-60	2.00383e-26	N/A	translation initiation factor IF-2-like	-	-	-	-	-	protein-coding	-
XR_001435707	LOC106991602	XR_001435707.1	14	41106493	41182111	+	0.4	1.17	1.47	0.35	1.83	1.58	1.54844	1.87774	-0.329308	-2.38642	-2.1745	0.211919	UP	UP	N/A	DOWN	DOWN	N/A	9.78e-05	0.000719868	N/A	5.95999e-13	8.41501e-14	N/A	uncharacterized LOC106991602	-	K09236|1|7e-19|99.4|fca:101085421|teashirt	-	-	-	ncRNA	-
XR_001435663	LOC106991586	XR_001435663.1	14	14973228	14979160	+	0.25	1.22	2.1	5.24	3.96	1.37	2.28688	3.07039	-0.783508	0.404066	1.93539	1.53132	UP	UP	N/A	N/A	UP	UP	1.13e-23	6.33e-24	N/A	N/A	1.07554e-10	1.10625e-28	uncharacterized LOC106991586	-	K09228|1|2e-52|208|oas:101108681|KRAB domain-containing zinc finger protein;K04257|2|2e-13|79.3|hgl:106008731|olfactory receptor	-	-	-	ncRNA	-
XR_001435491	LOC106991516	XR_001435491.1	13	11385459	11394438	-	2.84	2	1.08	4.28	1.65	1.94	-0.505891	-1.39486	0.888969	1.37514	1.14155	-0.233591	N/A	DOWN	N/A	UP	UP	N/A	N/A	1.18e-38	N/A	1.0043e-58	2.9921e-60	N/A	uncharacterized LOC106991516	-	K11465|1|2e-11|75.1|fab:101811876|sex comb on midleg-like protein 2	-	-	-	ncRNA	-
XR_001435437	LOC101120180	XR_001435437.1	12	70176721	70191246	+	0	1.11	2.51	0.73	0	2.29	10.1163	11.2935	-1.17713	9.51175	-1.64938	-11.1611	UP	UP	DOWN	UP	DOWN	DOWN	5.83e-10	1.34e-05	2.63e-07	1.18263e-29	1.04141e-41	3.38587e-16	uncharacterized LOC101120180	-	-	-	-	-	ncRNA	-
XR_001435413	LOC105609712	XR_001435413.1	12	47338200	47343852	-	0	0	1.85	2.3	3.12	0	N/A	10.8533	-10.8533	-0.439912	11.1674	11.6073	N/A	UP	DOWN	N/A	UP	UP	N/A	6.88e-16	2.68e-28	N/A	3.94725e-54	1.23417e-31	uncharacterized LOC105609712	-	-	-	-	-	protein-coding	-
XR_001435360	LOC105606289	XR_001435360.1	11	53628272	53634044	+	2.61	1	0.62	1.06	0.79	0.16	-1.38405	-2.07371	0.68966	0.42414	2.72792	2.30378	DOWN	DOWN	N/A	N/A	UP	UP	9.12e-08	3.62e-07	N/A	N/A	2.14627e-17	5.57259e-21	uncharacterized LOC105606289	-	K02877|1|7e-11|62.4|chx:106503211|large subunit ribosomal protein L15e;K06797|3|9e-08|61.2|oas:101122716|cadherin 4, type 1, R-cadherin;K10838|4|2e-07|60.5|oas:101109650|xeroderma pigmentosum group C-complementing protein	-	-	-	ncRNA	-
XR_001435359	LOC105606289	XR_001435359.1	11	53628272	53630980	+	2.11	0	0.49	1.67	0.79	0.41	-11.043	-2.10639	N/A	1.07992	2.02615	0.946229	DOWN	DOWN	N/A	UP	UP	N/A	1.23e-38	1.14e-105	N/A	1.93892e-59	3.93959e-49	N/A	uncharacterized LOC105606289	-	K02877|1|4e-11|62.4|chx:106503211|large subunit ribosomal protein L15e	-	-	-	ncRNA	-
XR_001435316	LOC106991423	XR_001435316.1	11	37344257	37355326	+	0.37	10.98	11.64	0	7.31	7.25	4.89121	4.97542	-0.084213	-12.8357	-12.8238	0.0118904	UP	UP	N/A	DOWN	DOWN	N/A	6.05e-15	1.6e-08	N/A	1.01909e-06	1.62115e-36	N/A	uncharacterized LOC106991423	-	-	-	-	-	ncRNA	-
XR_001435309	LOC101104325	XR_001435309.1	11	35468206	35472690	+	2.3	0	0.56	8.56	2.62	1.96	-11.1674	-2.03814	N/A	1.70804	2.12676	0.418713	DOWN	DOWN	N/A	UP	UP	N/A	1.85e-16	2.6e-08	N/A	4.8658e-12	2.35153e-24	N/A	ankyrin repeat domain-containing protein 40-like	-	-	-	-	-	protein-coding	-
XR_001435217	B3GLCT	XR_001435217.1	10	29861683	29958223	-	1.9	3.73	5.04	0.69	1.65	1.77	0.973176	1.40742	-0.434248	-1.2578	-1.35908	-0.101283	N/A	UP	N/A	DOWN	DOWN	N/A	N/A	6.52e-06	N/A	3.08337e-60	1.30815e-16	N/A	beta 3-glucosyltransferase	-	K13675|1|0.0|915|oas:101111560|UDP-glucose:O-linked fucose beta-1,3-glucosyltransferase [EC:2.4.1.-]	-	-	-	protein-coding	-
XR_001435202	NEK3	XR_001435202.1	10	21799003	21817569	-	1.98	1.62	0.37	3.1	2.15	1.09	-0.289507	-2.4199	2.1304	0.527932	1.50794	0.980009	N/A	DOWN	UP	N/A	UP	N/A	N/A	1.3e-14	7.86e-08	N/A	6.67766e-20	N/A	NIMA related kinase 3	-	K08857|1|0.0|900|chx:102191249|NIMA (never in mitosis gene a)-related kinase [EC:2.7.11.1]	-	-	-	protein-coding	-
XR_001435059	SCAF8	XR_001435059.1	8	77980808	78193095	+	0.53	0.6	1.22	0.9	1.63	0.58	N/A	1.20282	-1.02385	-0.856875	0.633872	1.49075	N/A	UP	DOWN	N/A	N/A	UP	N/A	2.8e-05	0.000398358	N/A	N/A	1.13527e-11	SR-related CTD associated factor 8	-	K13191|1|0.0|1263|oas:101108316|RNA-binding protein 16	-	-	-	protein-coding	-
XR_001435026	MAP3K7	XR_001435026.1	8	46754391	46827999	+	2.84	2.68	0.17	0	1.99	1.71	-0.0836579	-4.06228	3.97863	-10.9586	-10.7398	0.218772	N/A	DOWN	UP	DOWN	DOWN	N/A	N/A	6.62e-11	1.04e-33	4.83659e-32	1.74181e-05	N/A	mitogen-activated protein kinase kinase kinase 7	-	K04427|1|0.0|1077|phd:102316264|mitogen-activated protein kinase kinase kinase 7 [EC:2.7.11.25]	-	-	-	protein-coding	-
XR_001435025	MAP3K7	XR_001435025.1	8	46754391	46827999	+	0	0	1.72	4.23	0.83	0.45	N/A	10.7482	-10.7482	2.34947	3.23266	0.883186	N/A	UP	DOWN	UP	UP	N/A	N/A	2.14e-20	9.1e-87	4.87787e-55	1.68766e-53	N/A	mitogen-activated protein kinase kinase kinase 7	-	K04427|1|0.0|1077|phd:102316264|mitogen-activated protein kinase kinase kinase 7 [EC:2.7.11.25]	-	-	-	protein-coding	-
XR_001434921	CA12	XR_001434921.1	7	43660764	43725866	+	0.22	8.32	39.3	0.53	12.03	66.62	5.24101	7.48088	-2.23987	-4.5045	-6.97382	-2.46932	UP	UP	DOWN	DOWN	DOWN	DOWN	2.76e-267	2.55e-30	6.54e-21	7.76631e-27	9.52003e-23	2.16974e-17	carbonic anhydrase 12	-	K01672|1|0.0|664|chx:102171159|carbonic anhydrase [EC:4.2.1.1]	-	-	-	protein-coding	-
XR_001434915	VCPKMT	XR_001434915.1	7	40108702	40129407	-	1.01	0.68	0	1.58	3.39	1.42	-0.570749	-9.98014	N/A	-1.10136	0.154034	1.25539	N/A	DOWN	N/A	DOWN	N/A	UP	N/A	3.98e-55	N/A	4.63283e-13	N/A	8.72663e-09	valosin containing protein lysine methyltransferase	-	K02357|1|3e-15|88.2|pale:102895576|elongation factor Ts;K10838|2|1e-06|59.7|oas:101109650|xeroderma pigmentosum group C-complementing protein	-	-	-	protein-coding	-
XR_001434897	IPO4	XR_001434897.1	7	20579882	20585452	+	0	1.38	1.26	0	3.37	0.33	10.4305	10.2992	0.131245	-11.7185	-8.36632	3.35221	UP	UP	N/A	DOWN	DOWN	UP	1.17e-06	7.35e-18	N/A	3.83408e-24	1.27951e-18	1.7343e-22	importin 4	-	K20221|1|0.0|1318|phd:102343512|importin-4	-	-	-	protein-coding	-
XR_001434858	LOC101118024	XR_001434858.1	6	97454400	97487956	-	2.12	5.26	0.52	3.81	0.87	7.38	1.311	-2.02748	3.33848	2.1307	-0.95383	-3.08453	UP	DOWN	UP	UP	N/A	DOWN	2.74e-07	9.36e-19	1.44e-07	1.3185e-39	N/A	1.82348e-18	placenta-specific gene 8 protein-like	-	K07188|1|7e-12|73.2|amj:102571969|hormone-sensitive lipase [EC:3.1.1.79]	-	-	-	protein-coding	-
XR_001434844	LOC105613434	XR_001434844.1	6	83930770	83957863	-	1.52	1.03	2.42	1.38	3.03	1.5	-0.561427	0.670936	-1.23236	-1.13465	-0.120294	1.01436	N/A	N/A	DOWN	DOWN	N/A	UP	N/A	N/A	0.000665881	1.37244e-53	N/A	1.33848e-13	uncharacterized LOC105613434	-	-	-	-	-	ncRNA	-
XR_001434838	LOC105615576	XR_001434838.1	6	68033809	68038018	-	10.81	3.63	2.79	17.15	7.31	5.01	-1.57433	-1.95403	0.379704	1.23027	1.77533	0.545061	DOWN	DOWN	N/A	UP	UP	N/A	6.26e-54	8.02e-66	N/A	1.3233e-19	7.13208e-23	N/A	echinoderm microtubule-associated protein-like 4 pseudogene	-	K15420|1|0.0|1019|oas:101115950|echinoderm microtubule-associated protein-like 4	-	-	-	pseudo	-
XR_001434666	LOC105615216	XR_001434666.1	5	12998425	13003273	+	2.45	3.91	5.98	0	1.08	2.89	0.674387	1.28736	-0.612977	-10.0768	-11.4969	-1.42004	N/A	UP	N/A	DOWN	DOWN	DOWN	N/A	1.38e-25	N/A	1.28379e-14	6.44291e-07	4.54991e-55	uncharacterized LOC105615216	-	K20133|1|3e-08|63.9|aam:106494859|USP6 N-terminal-like protein	-	-	-	protein-coding	-
XR_001434587	LOC105606592	XR_001434587.1	4	68816849	68819392	-	0	6.61	25.35	0	1.31	9.29	12.6904	14.6297	-1.93926	-10.3554	-13.1815	-2.82611	UP	UP	DOWN	DOWN	DOWN	DOWN	1.21e-16	1.91e-65	1.51e-06	3.79742e-57	7.72215e-41	2.1e-27	uncharacterized LOC105606592	-	-	-	-	-	ncRNA	-
XR_001434586	LOC105606592	XR_001434586.1	4	68816849	68818270	-	0	0	4.06	0	0	7.88	N/A	11.9873	-11.9873	0	-12.944	-12.944	N/A	UP	DOWN	N/A	DOWN	DOWN	N/A	1.44e-10	1.17e-32	N/A	2.38649e-35	2.75444e-51	uncharacterized LOC105606592	-	-	-	-	-	ncRNA	-
XR_001434582	LOC106991131	XR_001434582.1	4	66545696	66555930	+	3.02	1.19	1.46	3.02	0.1	0.17	-1.34359	-1.04858	-0.295007	4.91648	4.15094	-0.765535	DOWN	DOWN	N/A	UP	UP	N/A	2.83e-07	4.25e-60	N/A	1.97683e-10	1.40677e-21	N/A	uncharacterized LOC106991131	-	K08111|1|6e-12|75.5|bom:102284894|glypican 5	-	-	-	ncRNA	-
XR_001434573	LOC106991129	XR_001434573.1	4	50575932	50584139	-	1.47	0.98	0	2.24	1.41	0.88	-0.584963	-10.5216	N/A	0.667804	1.34792	0.68012	N/A	DOWN	N/A	N/A	UP	N/A	N/A	1e-28	N/A	N/A	7.39738e-27	N/A	uncharacterized LOC106991129	-	-	-	-	-	ncRNA	-
XR_001434520	LOC101111014	XR_001434520.1	4	112460697	112465604	-	42.9	18.17	13.44	19.57	8.79	9.3	-1.23942	-1.67444	0.435025	1.15471	1.07334	-0.0813676	DOWN	DOWN	N/A	UP	UP	N/A	1.59e-05	7.21e-280	N/A	1.07395e-10	4.121e-13	N/A	GTPase IMAP family member 1 pseudogene	-	-	-	-	-	pseudo	-
XR_001434416	LOC105612531	XR_001434416.1	3	179063465	179077753	-	2.38	0.18	0	2.47	2.2	0	-3.72489	-11.2167	N/A	0.167008	11.2703	11.1033	DOWN	DOWN	N/A	N/A	UP	UP	1.11e-27	2.14e-85	N/A	N/A	2.06884e-30	3.5841e-28	uncharacterized LOC105612531	-	-	-	-	-	ncRNA	-
XR_001434377	MYRFL	XR_001434377.1	3	149360924	149483158	-	6.6	0	0.01	11.4	0.72	0	-12.6883	-9.36632	N/A	3.98489	13.4767	9.49185	DOWN	DOWN	N/A	UP	UP	UP	2.57e-75	7e-08	N/A	6.0451e-55	4.01681e-56	8.83824e-55	myelin regulatory factor-like	-	-	-	-	-	protein-coding	-
XR_001434362	LOC101116975	XR_001434362.1	3	134904710	134960215	+	3.14	2	1.51	1.09	0	0	-0.650765	-1.05622	0.405451	10.0901	10.0901	0	N/A	DOWN	N/A	UP	UP	N/A	N/A	2.54e-05	N/A	5.89182e-46	2.1454e-57	N/A	natural resistance-associated macrophage protein 2-like	-	K12347|1|0.0|1064|oas:101116975|natural resistance-associated macrophage protein	-	-	-	protein-coding	-
XR_001434342	ACSS3	XR_001434342.1	3	116832194	117002144	+	14.77	0.42	0.76	21.84	0.97	5.01	-5.13614	-4.28053	N/A	4.49284	2.12409	-2.36875	DOWN	DOWN	N/A	UP	UP	DOWN	1.34e-09	1.63e-11	N/A	3.7754e-40	8.01832e-41	2.82723e-23	acyl-CoA synthetase short-chain family member 3	-	K01908|1|0.0|1320|oas:101103801|propionyl-CoA synthetase [EC:6.2.1.17]	-	-	-	protein-coding	-
XR_001434276	LOC106991040	XR_001434276.1	3	31532161	31536302	+	9.8	0	0	0.08	0.01	12.21	-13.2586	-13.2586	N/A	3	-7.25385	-10.2538	DOWN	DOWN	N/A	UP	DOWN	DOWN	4.49e-104	3.48e-29	N/A	1.8823e-18	2.44855e-35	3.19583e-09	uncharacterized LOC106991040	-	K10133|1|4e-32|143|oas:101106244|tumor protein p53-inducible protein 3 [EC:1.-.-.-]	-	-	-	ncRNA	-
XR_001434275	LOC106991040	XR_001434275.1	3	31532173	31536302	+	0.05	6.93	8.68	16.36	17.47	0.07	7.11478	7.43962	-0.32484	-0.0947069	7.8686	7.96331	UP	UP	N/A	N/A	UP	UP	2.12e-19	3.17e-23	N/A	N/A	2.70688e-14	7.13318e-47	uncharacterized LOC106991040	-	K10133|1|4e-32|143|oas:101106244|tumor protein p53-inducible protein 3 [EC:1.-.-.-]	-	-	-	ncRNA	-
XR_001434227	LOC105607198	XR_001434227.1	3	975398	978674	-	4	2.5	8.01	3.73	3.59	7.69	-0.678072	1.0018	-1.67987	0.0551918	-1.04381	-1.099	N/A	UP	DOWN	N/A	DOWN	DOWN	N/A	1.55e-46	2.01e-52	N/A	6.12754e-56	2.91015e-31	protein phosphatase 1 regulatory subunit 26-like	-	-	-	-	-	protein-coding	-
XR_001434205	LOC105611592	XR_001434205.1	2	248936493	248956784	+	0.75	0	1.79	0.74	0.98	2.02	N/A	1.255	-10.8057	-0.405256	-1.44876	-1.0435	N/A	UP	DOWN	N/A	DOWN	DOWN	N/A	2.91e-20	4.3e-07	N/A	2.78317e-14	1.14503e-18	uncharacterized LOC105611592	-	-	-	-	-	ncRNA	-
XR_001434198	PQLC2	XR_001434198.1	2	246156436	246171751	-	2.26	1.28	0	0.25	1.07	0.36	-0.820179	-11.1421	10.3219	-2.09761	-0.526069	1.57154	N/A	DOWN	UP	DOWN	N/A	UP	N/A	1.75e-64	1.82e-17	3.36431e-16	N/A	3.86823e-59	PQ loop repeat containing 2	-	K05543|1|2e-20|103|tsp:Tsp_01302|tRNA-dihydrouridine synthase 2 [EC:1.3.1.91];K03247|3|1e-12|78.2|smm:Smp_158500|translation initiation factor 3 subunit H;K15303|5|1e-08|57.0|pps:100981962|aflatoxin B1 aldehyde reductase	-	-	-	protein-coding	-
XR_001434192	LOC105611518	XR_001434192.1	2	245726694	245734797	-	3.4	2.28	0.88	3.89	0.97	0.59	-0.576501	-1.94996	1.37346	2.00371	2.72098	0.71727	N/A	DOWN	UP	UP	UP	N/A	N/A	2.43e-05	2.99e-149	2.34901e-17	3.03775e-24	N/A	uncharacterized LOC105611518	-	K15196|1|3e-06|56.2|bta:618161|transcription factor IIIB 90 kDa subunit	-	-	-	ncRNA	-
XR_001434190	LOC105613466	XR_001434190.1	2	245698130	245707382	+	0.24	1.66	0	0.67	1.26	0	2.79008	N/A	10.697	-0.911191	9.38802	10.2992	UP	N/A	UP	N/A	UP	UP	2.75e-09	N/A	2.31e-19	N/A	2.97702e-51	1.76086e-13	uncharacterized LOC105613466	-	-	-	-	-	ncRNA	-
XR_001434184	RAP1GAP	XR_001434184.1	2	244026004	244049993	+	0.52	2.35	4.23	0.56	0.17	2.81	2.17608	3.02407	-0.847997	1.71989	-2.32707	-4.04696	UP	UP	N/A	UP	DOWN	DOWN	1.58e-34	6.86e-09	N/A	3.01515e-32	6.6881e-30	4.18358e-47	RAP1 GTPase activating protein	-	K17700|1|0.0|1168|oas:101104377|RAP1 GTPase activating protein 1	-	-	-	protein-coding	-
XR_001434154	SUMO1	XR_001434154.1	2	203444242	203471744	-	1.45	4.64	2.26	2.14	1.13	3.39	1.67807	0.64027	1.0378	0.921288	-0.663674	-1.58496	UP	N/A	UP	N/A	N/A	DOWN	0	N/A	1.59e-12	N/A	N/A	1.72748e-24	small ubiquitin-like modifier 1	-	K12160|1|5e-58|228|ecb:100067107|small ubiquitin-related modifier	-	-	-	protein-coding	-
XR_001434115	LOC106990958	XR_001434115.1	2	148713667	148717210	-	2.35	0.92	1.58	2.16	0.31	1.32	-1.35295	-0.572736	-0.780219	2.80069	0.710493	-2.0902	DOWN	N/A	N/A	UP	N/A	DOWN	0.000286551	N/A	N/A	7.93816e-23	N/A	3.30239e-15	uncharacterized LOC106990958	-	K10838|1|3e-11|73.2|oas:101109650|xeroderma pigmentosum group C-complementing protein;K14211|3|2e-10|64.3|oas:101111152|elastin;K12347|5|9e-10|68.2|oas:101115614|natural resistance-associated macrophage protein	-	-	-	ncRNA	-
XR_001434015	LOC106990937	XR_001434015.1	2	63867003	63868819	-	20.27	0.77	0.69	28.99	4.06	2.21	-4.71834	-4.87661	N/A	2.836	3.71344	0.877433	DOWN	DOWN	N/A	UP	UP	N/A	2.57e-27	4.35e-06	N/A	1.70263e-58	2.34119e-25	N/A	uncharacterized LOC106990937	-	-	-	-	-	ncRNA	-
XR_001433976	FKTN	XR_001433976.1	2	17423476	17475725	-	0	0.59	1.35	1.43	1.24	3.1	N/A	10.3987	-1.19417	0.205675	-1.11625	-1.32193	N/A	UP	DOWN	N/A	DOWN	DOWN	N/A	3.33e-14	0.000110966	N/A	1.30757e-22	3.93486e-24	fukutin	-	K19872|1|0.0|654|oas:101117989|fukutin [EC:2.-.-.-]	-	-	-	protein-coding	-
XR_001433925	LOC106990891	XR_001433925.1	1	266247180	266249079	-	1.75	0.29	0.19	3.51	1.51	0.26	-2.59323	-3.20328	N/A	1.21692	3.75489	2.53797	DOWN	DOWN	N/A	UP	UP	UP	9.07e-18	1.13e-17	N/A	1.44661e-58	2.22081e-40	2.59038e-07	uncharacterized LOC106990891	-	K13751|1|6e-07|58.2|oas:101122806|solute carrier family 24 (sodium/potassium/calcium exchanger), member 3	-	-	-	ncRNA	-
XR_001433870	ADCY5	XR_001433870.1	1	185802978	185937995	-	1.95	5.09	5.7	1.75	3.13	4.76	1.38419	1.54749	-0.163296	-0.838808	-1.44361	-0.604799	UP	UP	N/A	N/A	DOWN	N/A	1.25e-73	1.4e-06	N/A	N/A	2.70484e-34	N/A	adenylate cyclase 5	-	K08045|1|0.0|900|chx:102189798|adenylate cyclase 5 [EC:4.6.1.1]	-	-	-	protein-coding	-
XR_001433816	LOC105614159	XR_001433816.1	1	105719353	105723567	-	9.12	3.57	2.65	9.41	1.68	1.97	-1.35311	-1.78304	0.429932	2.48573	2.256	-0.229734	DOWN	DOWN	N/A	UP	UP	N/A	1.23e-05	7.61e-06	N/A	6.40294e-54	2.67996e-44	N/A	uncharacterized LOC105614159	-	-	-	-	-	ncRNA	-
XR_001433736	FUBP1	XR_001433736.1	1	53683931	53715742	-	6.49	2.61	0.5	3	2.21	0.44	-1.31417	-3.69822	2.38405	0.440916	2.76939	2.32847	DOWN	DOWN	UP	N/A	UP	UP	3.28e-23	8.71e-16	3.36e-14	N/A	4.55618e-39	4.32994e-29	far upstream element binding protein 1	-	K13210|1|0.0|916|chx:102176843|far upstream element-binding protein	-	-	-	protein-coding	-
XR_001433720	LOC105609067	XR_001433720.1	1	21068135	21072628	-	0.81	1.18	1.88	0.11	0.75	1.08	0.542793	1.21474	-0.671946	-2.76939	-3.29546	-0.526069	N/A	UP	N/A	DOWN	DOWN	N/A	N/A	4.14e-08	N/A	1.66778e-29	2.52767e-23	N/A	uncharacterized LOC105609067	-	K06724|1|1e-34|137|cfr:102507538|neuropilin 1;K08063|3|5e-19|100|myb:106725997|regulatory factor X-associated protein	-	-	-	ncRNA	-
XR_001433709	LOC105607127	XR_001433709.1	1	9365514	9393871	-	0.07	0.8	1.44	0.26	4.89	5.93	N/A	4.36257	-0.847997	-4.23325	-4.51145	-0.278198	N/A	UP	N/A	DOWN	DOWN	N/A	N/A	1.43e-45	N/A	3.80724e-57	2.89338e-10	N/A	uncharacterized LOC105607127	-	-	-	-	-	ncRNA	-
XR_001433674	PPIE	XR_001433674.1	1	14134090	14151665	+	1.08	0	0.11	0	0.96	3.72	-10.0768	-3.29546	N/A	-9.90689	-11.8611	-1.9542	DOWN	DOWN	N/A	DOWN	DOWN	DOWN	4.46e-30	1.31e-303	N/A	1.13919e-44	4.14067e-31	2.92821e-58	peptidylprolyl isomerase E	-	K09564|1|2e-165|585|chx:102190373|peptidyl-prolyl isomerase E (cyclophilin E) [EC:5.2.1.8]	-	-	-	protein-coding	-
XR_001045264	LOC105608433	XR_001045264.1	14	54338497	54341756	+	9.03	0.68	0.88	6.32	2.49	1.26	-3.73112	-3.35915	N/A	1.34378	2.3265	0.982722	DOWN	DOWN	N/A	UP	UP	N/A	1.11e-27	3.84e-50	N/A	6.29184e-48	2.96643e-16	N/A	uncharacterized LOC105608433	-	-	-	-	-	ncRNA	-
XR_001045145	LOC105607571	XR_001045145.2	14	44614951	44623901	+	10.47	2.04	3.48	11.71	2.07	3.86	-2.35962	-1.5891	-0.770518	2.50004	1.60107	-0.89897	DOWN	DOWN	N/A	UP	UP	N/A	1.13e-18	9.05e-11	N/A	3.94907e-60	5.67107e-28	N/A	uncharacterized LOC105607571	-	-	-	-	-	ncRNA	-
XR_001044956	LOC105609117	XR_001044956.2	14	10122991	10131241	-	5.24	2.34	7.3	4.86	3.32	8.63	-1.16306	0.47833	-1.64139	0.549773	-0.828404	-1.37818	DOWN	N/A	DOWN	N/A	N/A	DOWN	9.94e-06	N/A	1.34e-10	N/A	N/A	1.15593e-09	uncharacterized LOC105609117	-	K01537|1|4e-19|80.9|oas:101123576|Ca2+-transporting ATPase [EC:3.6.3.8]	-	-	-	ncRNA	-
XR_001044879	LOC105612547	XR_001044879.2	1	170098871	170104604	+	4.99	2.7	1.78	3.54	5.22	1.66	-0.88608	-1.48716	0.601082	-0.5603	1.09257	1.65287	N/A	DOWN	N/A	N/A	UP	UP	N/A	4.89e-07	N/A	N/A	2.47038e-14	7.66857e-48	uncharacterized LOC105612547	-	-	-	-	-	ncRNA	-
XR_001044702	LOC105606892	XR_001044702.2	13	65926806	65929512	-	1.01	3.45	5.06	6.79	18.99	25.37	1.77224	2.32478	-0.552541	-1.48376	-1.90164	-0.417884	UP	UP	N/A	DOWN	DOWN	N/A	5.25e-07	2.27e-31	N/A	2.00133e-48	5.25696e-44	N/A	uncharacterized LOC105606892	-	K09228|1|5e-11|68.9|bta:100138479|KRAB domain-containing zinc finger protein	-	-	-	ncRNA	-
XR_001044682	LOC105606908	XR_001044682.2	13	62547846	62554944	-	0	1.1	0	0.25	2.59	1.83	10.1033	N/A	10.1033	-3.37295	-2.87184	0.501108	UP	N/A	UP	DOWN	DOWN	N/A	9.15e-06	N/A	0.000237634	2.17006e-33	1.68425e-46	N/A	uncharacterized LOC105606908	-	-	-	-	-	ncRNA	-
XR_001044514	LOC101109377	XR_001044514.2	13	42713506	42735535	+	5.6	1.85	1.46	7.89	1.8	2.45	-1.5979	-1.93946	0.341557	2.13203	1.68724	-0.444785	DOWN	DOWN	N/A	UP	UP	N/A	6.92e-27	2.03e-32	N/A	8.45259e-29	1.47544e-37	N/A	dihydrodiol dehydrogenase 3-like	-	K04119|1|4e-123|304|oas:101109377|aldo-keto reductase family 1 member C3 [EC:1.1.1.51 1.1.1.188 1.1.1.213 1.1.1.357]	-	-	-	protein-coding	-
XR_001044496	LOC105609021	XR_001044496.1	13	40567978	40576449	-	1.85	1.69	6.46	2.99	5.97	21.45	-0.130502	1.80401	-1.93451	-0.997585	-2.84276	-1.84517	N/A	UP	DOWN	N/A	DOWN	DOWN	N/A	8.93e-09	1.99e-05	N/A	7.77871e-16	3.19776e-40	uncharacterized LOC105609021	-	-	-	-	-	ncRNA	gi|528973070|ref|XP_005214446.1|/3.24323e-26/PREDICTED: uncharacterized protein LOC101906272 isoform X1 [Bos taurus]
XR_001044486	CRNKL1	XR_001044486.2	13	38644122	38666415	-	0	2.91	7.76	2.54	2.99	8.64	11.5068	12.9218	-1.41504	-0.235317	-1.7662	-1.53089	UP	UP	DOWN	N/A	DOWN	DOWN	8.91e-23	1.93e-63	4.36e-20	N/A	4.93464e-47	1.36187e-50	crooked neck pre-mRNA splicing factor 1	-	K12869|1|0.0|1263|oas:101102164|crooked neck	-	-	-	protein-coding	-
XR_001044478	ST3GAL6	XR_001044478.2	1	161302194	161387750	+	0	0.37	1.77	0.53	1.67	0.64	N/A	10.7895	-2.25815	-1.65578	-0.27208	1.3837	N/A	UP	DOWN	DOWN	N/A	UP	N/A	9.17e-15	4.71e-62	1.79082e-53	N/A	8.0634e-08	ST3 beta-galactoside alpha-2,3-sialyltransferase 6	-	K03792|1|0.0|669|oas:101106812|beta-galactoside alpha-2,3-sialyltransferase (sialyltransferase 10) [EC:2.4.99.10]	-	-	-	protein-coding	-
XR_001044475	ST3GAL6	XR_001044475.2	1	161266023	161387750	+	0	0	4.21	2.51	3.18	9.65	N/A	12.0396	-12.0396	-0.341339	-1.94284	-1.6015	N/A	UP	DOWN	N/A	DOWN	DOWN	N/A	2.61e-32	1.32e-33	N/A	1.17534e-44	7.41748e-43	ST3 beta-galactoside alpha-2,3-sialyltransferase 6	-	K03792|1|0.0|669|oas:101106812|beta-galactoside alpha-2,3-sialyltransferase (sialyltransferase 10) [EC:2.4.99.10]	-	-	-	protein-coding	-
XR_001044121	LOC101120934	XR_001044121.2	12	61505981	61506926	-	13.18	42.51	55.97	21.26	76.92	129.84	1.68945	2.0863	-0.396851	-1.85522	-2.61052	-0.755304	UP	UP	N/A	DOWN	DOWN	N/A	0.000522964	2.85e-11	N/A	4.56892e-10	1.3959e-47	N/A	glutamine synthetase pseudogene	-	K01915|1|4e-167|589|chx:102191069|glutamine synthetase [EC:6.3.1.2]	-	-	-	pseudo	-
XR_001044055	LOC105616533	XR_001044055.2	12	47979744	47983689	+	4.85	0.92	0.25	26.28	0.65	0.21	-2.39828	-4.27798	N/A	5.33738	6.96743	1.63005	DOWN	DOWN	N/A	UP	UP	UP	2.53e-07	7.23e-27	N/A	2.00798e-17	2.83291e-34	5.51319e-59	uncharacterized LOC105616533	-	-	-	-	-	ncRNA	-
XR_001043805	ZC3H11A	XR_001043805.2	12	907167	921481	+	1.64	1.8	5.45	15.48	25.93	9.56	0.134301	1.73256	-1.59826	-0.744217	0.695323	1.43954	N/A	UP	DOWN	N/A	N/A	UP	N/A	1.85e-27	8.82e-12	N/A	N/A	5.86931e-62	zinc finger CCCH-type containing 11A	-	-	-	-	-	protein-coding	-
XR_001043757	LOC105616444	XR_001043757.2	11	57339425	57493340	+	4.29	5.63	8.95	1.37	5.68	14.89	0.392157	1.06091	-0.668753	-2.05172	-3.4421	-1.39038	N/A	UP	N/A	DOWN	DOWN	DOWN	N/A	2.44e-44	N/A	2.61361e-30	2.39966e-52	1.44991e-18	uncharacterized LOC105616444	-	K14211|1|1e-07|60.1|oas:101111152|elastin;K15196|2|2e-07|57.4|bta:618161|transcription factor IIIB 90 kDa subunit;K12347|4|8e-07|57.4|oas:101116391|natural resistance-associated macrophage protein;K06727|5|1e-06|56.6|oas:101112371|Fc receptor-like protein	-	-	-	ncRNA	-
XR_001043707	AFMID	XR_001043707.2	11	52887057	52903682	-	3.76	0.99	0.27	7.27	1.53	2.34	-1.92523	-3.7997	N/A	2.24842	1.63545	-0.612977	DOWN	DOWN	N/A	UP	UP	N/A	5.4e-86	3.07e-18	N/A	1.94542e-62	1.24149e-20	N/A	arylformamidase	-	K01432|1|1e-85|319|oas:101123646|arylformamidase [EC:3.5.1.9]	-	-	-	protein-coding	-
XR_001043652	LOC105613828	XR_001043652.1	11	47183840	47184784	-	11.59	3.83	2.75	9.62	1.54	0.79	-1.59746	-2.07538	0.477913	2.64311	3.60611	0.963006	DOWN	DOWN	N/A	UP	UP	N/A	0	5.52e-09	N/A	1.85486e-61	2.48562e-62	N/A	uncharacterized LOC105613828	-	-	-	-	-	ncRNA	-
XR_001043581	LOC105616368	XR_001043581.2	1	120000462	120005202	-	2.78	2.56	0	1.07	3.55	1.06	-0.118941	-11.4409	11.3219	-1.73021	0.0135465	1.74375	N/A	DOWN	UP	DOWN	N/A	UP	N/A	3.28e-25	0.000118422	9.07099e-45	N/A	7.88249e-35	uncharacterized LOC105616368	-	-	-	-	-	ncRNA	-
XR_001043543	LOC105608416	XR_001043543.1	11	37436633	37443540	-	0	1.37	0.52	0.89	1.8	0.52	10.42	N/A	1.39759	-1.01612	0.775294	1.79141	UP	N/A	UP	DOWN	N/A	UP	0.000533269	N/A	0.000775868	1.05441e-29	N/A	5.15833e-61	uncharacterized LOC105608416	-	-	-	-	-	ncRNA	-
XR_001043539	CALCOCO2	XR_001043539.2	11	37179738	37202731	-	0.43	0	1.68	0.73	0.57	1.53	N/A	1.96605	-10.7142	0.356935	-1.06756	-1.4245	N/A	UP	DOWN	N/A	DOWN	DOWN	N/A	4.45e-37	8.69e-117	N/A	1.37819e-13	1.82928e-39	calcium binding and coiled-coil domain 2	-	K09228|1|1e-27|128|mmu:105245687|KRAB domain-containing zinc finger protein;K20478|2|8e-09|65.5|sko:100376626|golgin subfamily B member 1;K10421|3|1e-08|65.1|dsi:Dsimw501_GD24107|CAP-Gly domain-containing linker protein 1;K16464|4|1e-08|65.1|acs:100558279|centrosomal protein CEP250;K20283|5|4e-08|63.2|xma:102232373|golgin subfamily A member 4	-	-	-	protein-coding	-
XR_001043408	LOC101118202	XR_001043408.2	11	18831896	18838701	+	1.7	17.27	15.5	6.94	28.49	31.94	3.34466	3.18866	0.156	-2.03745	-2.20236	-0.164909	UP	UP	N/A	DOWN	DOWN	N/A	3.2e-30	1.02e-65	N/A	1.35875e-54	4.67773e-32	N/A	galectin-9-like	-	K10093|1|8e-19|97.8|phd:102327248|galectin-9	-	-	-	protein-coding	-
XR_001043348	LOC101114032	XR_001043348.2	11	13875807	13877048	+	4.99	1972.5	1774.95	3.73	1402.88	1784.23	8.62677	8.47452	0.152247	-8.555	-8.90191	-0.34691	UP	UP	N/A	DOWN	DOWN	N/A	8.21e-67	7.64e-49	N/A	2.13667e-48	2.56492e-53	N/A	uncharacterized LOC101114032	-	K02599|1|1e-08|60.1|sko:100375670|Notch;K13539|2|1e-06|53.9|spu:752864|leishmanolysin-like peptidase [EC:3.4.24.-]	-	-	-	ncRNA	-
XR_001043291	LOC101119835	XR_001043291.1	11	3672385	3674216	-	51.64	35.72	23.84	15.73	13.06	5.35	-0.531757	-1.1151	0.583348	0.268364	1.55591	1.28754	N/A	DOWN	N/A	N/A	UP	UP	N/A	2.12e-21	N/A	N/A	7.61292e-32	2.65004e-56	60 kDa heat shock protein, mitochondrial pseudogene	-	K04077|1|0.0|917|bom:102282173|chaperonin GroEL	GO:0016023//cytoplasmic membrane-bounded vesicle;GO:0044425//membrane part;GO:0043235//receptor complex;GO:0005768//endosome;GO:0019866//organelle inner membrane;GO:0012505//endomembrane system;GO:0044421;GO:0044429//mitochondrial part	GO:0005515//protein binding;GO:0032559	GO:0032481//positive regulation of type I interferon production;GO:0006457//protein folding;GO:0050863//regulation of T cell activation;GO:0002224//toll-like receptor signaling pathway;GO:0002367//cytokine production involved in immune response;GO:0002696//positive regulation of leukocyte activation;GO:0002424;GO:0006915//apoptotic process;GO:0045190//isotype switching	pseudo	gi|426238538|ref|XP_004013208.1|/0/PREDICTED: 60 kDa heat shock protein, mitochondrial-like [Ovis aries]
XR_001043259	LOC105607410	XR_001043259.2	10	83851656	83856759	-	1.83	0.68	2.25	3.23	1.3	3.09	-1.42824	0.298081	-1.72632	1.31302	0.0639273	-1.2491	DOWN	N/A	DOWN	UP	N/A	DOWN	2.08e-15	N/A	9.95e-52	4.97267e-13	N/A	5.04403e-50	uncharacterized LOC105607410	-	K10838|1|2e-07|60.8|oas:101109650|xeroderma pigmentosum group C-complementing protein;K17086|2|3e-06|57.0|bta:509946|transmembrane 9 superfamily member 2/4	-	-	-	ncRNA	-
XR_001043027	LOC105608773	XR_001043027.2	10	21616062	21631297	-	0.26	0.46	1.06	2.22	6.42	8.44	N/A	2.02748	-1.20436	-1.53201	-1.92668	-0.39467	N/A	UP	DOWN	DOWN	DOWN	N/A	N/A	0.000703842	9.47e-09	4.9028e-39	2.69272e-59	N/A	uncharacterized LOC105608773	-	-	-	-	-	ncRNA	-
XR_001042486	LOC105609224	XR_001042486.1	1	4262757	4264842	-	0	0.48	2.66	1.45	0.46	6.47	N/A	11.3772	-2.47032	1.65635	-2.15771	-3.81406	N/A	UP	DOWN	UP	DOWN	DOWN	N/A	1.21e-24	9.57e-15	2.50547e-18	7.55278e-20	4.76884e-52	uncharacterized LOC105609224	-	-	-	-	-	ncRNA	-
XR_001042467	NAXE	XR_001042467.1	1	105021715	105027612	+	1.73	2.95	4.68	1.77	3.69	5.17	0.769943	1.43574	-0.665794	-1.05987	-1.54641	-0.486543	N/A	UP	N/A	DOWN	DOWN	N/A	N/A	1.82e-15	N/A	1.27542e-33	1.19618e-40	N/A	NAD(P)HX epimerase	-	K17759|1|2e-147|525|oas:101105295|NAD(P)H-hydrate epimerase [EC:5.1.99.6]	GO:0043231//intracellular membrane-bounded organelle	-	-	protein-coding	gi|426216849|ref|XP_004002669.1|/9.71597e-147/PREDICTED: NAD(P)H-hydrate epimerase isoform 1 [Ovis aries]
XR_001042459	LOC105609224	XR_001042459.2	1	4259332	4264841	-	0.16	0.22	1.11	0.31	0.48	2.33	N/A	2.79442	-2.33498	-0.630766	-2.90999	-2.27922	N/A	UP	DOWN	N/A	DOWN	DOWN	N/A	9.63e-39	1.58e-06	N/A	4.04292e-24	7.5304e-33	uncharacterized LOC105609224	-	K10838|1|1e-11|75.1|oas:101109650|xeroderma pigmentosum group C-complementing protein;K06797|2|2e-10|70.9|oas:101122716|cadherin 4, type 1, R-cadherin;K06727|3|8e-09|65.5|oas:101112371|Fc receptor-like protein;K12347|4|2e-08|63.9|oas:101116391|natural resistance-associated macrophage protein;K14211|5|4e-08|63.2|oas:101111152|elastin	-	-	-	ncRNA	-
XR_001042340	LOC105609630	XR_001042340.2	8	73975654	73996454	+	0.49	8.44	5.8	0.5	3.31	4.75	4.10639	3.5652	0.54119	-2.72683	-3.24793	-0.521096	UP	UP	N/A	DOWN	DOWN	N/A	6.65e-19	9.63e-12	N/A	1.67254e-58	2.18656e-42	N/A	protein phosphatase 1 regulatory subunit 14C	-	K17556|1|1e-19|101|bta:617148|protein phosphatase 1 regulatory subunit 14C	-	-	-	protein-coding	-
XR_001042267	BCLAF1	XR_001042267.2	8	61223504	61254777	-	0.62	0.47	2.71	8.16	4.78	0	N/A	2.12795	-2.52756	0.771559	12.9944	12.2228	N/A	UP	DOWN	N/A	UP	UP	N/A	3.02e-107	6.91e-09	N/A	9.93825e-26	1.10729e-20	BCL2 associated transcription factor 1	-	K13087|1|0.0|1155|oas:101111718|bcl2 associated transcription factor 1	-	-	-	protein-coding	-
XR_001042146	GBA	XR_001042146.2	1	103866215	103871814	-	3.39	6.39	2.61	5.71	5.43	12.5	0.914531	-0.377235	1.29177	0.0725385	-1.13037	-1.2029	N/A	N/A	UP	N/A	DOWN	DOWN	N/A	N/A	6.48e-08	N/A	6.58044e-51	7.45333e-55	glucosylceramidase beta	-	K01201|1|0.0|1092|chx:102189810|glucosylceramidase [EC:3.2.1.45]	-	-	-	protein-coding	-
XR_001042056	LOC105612144	XR_001042056.2	8	16617067	16679215	-	0	1.91	2.99	0	0.65	2.67	10.8994	11.5459	-0.646573	-9.3443	-11.3826	-2.03833	UP	UP	N/A	DOWN	DOWN	DOWN	4.94e-16	8.88e-26	N/A	4.20416e-45	3.35766e-41	3.82218e-22	uncharacterized LOC105612144	-	-	-	-	-	ncRNA	-
XR_001041280	PROM1	XR_001041280.2	6	110505666	110646241	-	0.88	0	1.04	1.91	0.67	0.35	N/A	0.241008	-10.0224	1.51134	2.44815	0.936806	N/A	N/A	DOWN	UP	UP	N/A	N/A	N/A	4.53e-23	1.90835e-38	3.2463e-46	N/A	prominin 1	-	K06532|1|0.0|1616|oas:101107197|prominin 1	-	-	-	protein-coding	-
XR_001041247	LOC101118024	XR_001041247.1	6	97454400	97487956	-	26.31	286.28	285.55	37.74	175.05	428.68	3.44374	3.44006	0.0036835	-2.2136	-3.50573	-1.29213	UP	UP	N/A	DOWN	DOWN	DOWN	2.26e-18	2.85e-11	N/A	1.68759e-24	1.79259e-34	1.43941e-14	placenta-specific gene 8 protein-like	-	K07188|1|6e-12|73.2|amj:102571969|hormone-sensitive lipase [EC:3.1.1.79]	-	-	-	protein-coding	gi|426231970|ref|XP_004010009.1|/2.37239e-60/PREDICTED: placenta-specific gene 8 protein-like isoform 1 [Ovis aries]
XR_001041147	FRYL	XR_001041147.1	6	67076271	67247863	-	0.99	3.59	6.41	3.21	15.33	15.64	1.85848	2.69482	-0.836341	-2.25571	-2.2846	-0.0288828	UP	UP	N/A	DOWN	DOWN	N/A	6.62e-07	1.01e-05	N/A	1.33843e-60	5.59943e-23	N/A	FRY like transcription coactivator	-	-	-	-	-	protein-coding	gi|530376627|ref|XP_005248142.1|/0/PREDICTED: protein furry homolog-like isoform X4 [Homo sapiens]
XR_001040990	LOC105609762	XR_001040990.2	6	17485405	17489054	-	0	0	1.82	0	0.21	1.4	N/A	10.8297	-10.8297	-7.71425	-10.4512	-2.73697	N/A	UP	DOWN	DOWN	DOWN	DOWN	N/A	4.29e-22	7.82e-11	2.50898e-19	7.63102e-48	6.21694e-46	uncharacterized LOC105609762	-	-	-	-	-	ncRNA	-
XR_001040906	LOC105613737	XR_001040906.2	6	401600	482935	-	0.35	0.48	1.89	1.68	2	11.03	N/A	2.43296	-1.97728	-0.251539	-2.7149	-2.46336	N/A	UP	DOWN	N/A	DOWN	DOWN	N/A	3.35e-97	3.14e-145	N/A	1.80391e-35	2.09383e-38	uncharacterized LOC105613737	-	-	-	-	-	ncRNA	-
XR_001040905	LOC105613737	XR_001040905.2	6	401600	482935	-	3.8	8.14	24.94	4.06	15.81	69.25	1.09903	2.71439	-1.61536	-1.96129	-4.09226	-2.13098	UP	UP	DOWN	DOWN	DOWN	DOWN	5.4e-65	7.73e-07	7.98e-10	3.31312e-53	7.28536e-22	4.60156e-24	uncharacterized LOC105613737	-	-	-	-	-	ncRNA	-
XR_001040805	LOC101107597	XR_001040805.2	5	90400502	90401238	-	4.86	1.31	4.07	2.07	5.41	2.42	-1.89139	-0.255928	-1.63546	-1.386	-0.225376	1.16062	DOWN	N/A	DOWN	DOWN	N/A	UP	5.88e-06	N/A	2.99e-05	1.66947e-27	N/A	2.92956e-18	60S ribosomal protein L10a pseudogene	-	K02865|1|5e-107|389|pale:102897987|large subunit ribosomal protein L10Ae	-	-	-	pseudo	-
XR_001040794	ARRDC3	XR_001040794.2	5	88113033	88127149	-	0.75	3.6	2.35	1.39	4.99	3.52	2.26303	1.6477	0.615336	-1.84395	-1.34049	0.503464	UP	UP	N/A	DOWN	DOWN	N/A	9.3e-160	1.6e-15	N/A	5.82968e-27	5.97564e-57	N/A	arrestin domain containing 3	-	K09364|1|4e-11|73.9|gja:107122555|POU domain transcription factor, class 2	-	-	-	protein-coding	-
XR_001040735	LOC105606741	XR_001040735.2	5	77495963	77570790	-	1.42	0.11	0.23	1.39	0.52	0.38	-3.69032	-2.62619	N/A	1.4185	1.87101	0.452512	DOWN	DOWN	N/A	UP	UP	N/A	4.19e-191	3.58e-21	N/A	1.96627e-54	7.5708e-10	N/A	uncharacterized LOC105606741	-	-	-	-	-	ncRNA	-
XR_001040251	AKAP8L	XR_001040251.1	5	7480182	7497575	+	0	0	4.59	4.55	5.18	0	N/A	12.1643	-12.1643	-0.187086	12.1517	12.3387	N/A	UP	DOWN	N/A	UP	UP	N/A	2.32e-24	2.46e-29	N/A	1.57597e-56	1.94893e-26	A-kinase anchoring protein 8 like	-	K15978|1|0.0|723|oas:101119556|A-kinase anchor protein 8-like protein	-	-	-	protein-coding	gi|671027718|ref|XP_008704661.1|/0/PREDICTED: A-kinase anchor protein 8-like [Ursus maritimus]
XR_001040250	AKAP8L	XR_001040250.1	5	7480182	7510356	+	7.73	3.36	0	0	0	2.69	-1.20201	-12.9163	11.7142	0	-11.3934	-11.3934	DOWN	DOWN	UP	N/A	DOWN	DOWN	0.000974946	4.77e-28	7.9e-86	N/A	1.93989e-51	1.91714e-18	A-kinase anchoring protein 8 like	-	K15978|1|0.0|731|umr:103677200|A-kinase anchor protein 8-like protein	-	-	-	protein-coding	gi|671027718|ref|XP_008704661.1|/0/PREDICTED: A-kinase anchor protein 8-like [Ursus maritimus]
XR_001040249	AKAP8L	XR_001040249.1	5	7480182	7510525	+	2.6	4.24	0.83	6.55	1.39	5.77	0.705553	-1.64733	2.35288	2.23641	0.182924	-2.05349	N/A	DOWN	UP	UP	N/A	DOWN	N/A	1.38e-186	1.4e-10	2.23845e-12	N/A	2.75183e-15	A-kinase anchoring protein 8 like	-	K15978|1|0.0|731|umr:103677200|A-kinase anchor protein 8-like protein	-	-	-	protein-coding	gi|532035726|ref|XP_005360757.1|/0/PREDICTED: A-kinase anchor protein 8-like isoform X2 [Microtus ochrogaster]
XR_001040248	AKAP8L	XR_001040248.1	5	7480182	7510356	+	3.15	2.18	0.43	1.45	4.45	5.61	-0.531024	-2.87294	2.34192	-1.61775	-1.95195	-0.334195	N/A	DOWN	UP	DOWN	DOWN	N/A	N/A	3.64e-17	8.52e-06	3.99899e-50	4.17742e-51	N/A	A-kinase anchoring protein 8 like	-	K15978|1|0.0|731|umr:103677200|A-kinase anchor protein 8-like protein	-	-	-	protein-coding	gi|671027718|ref|XP_008704661.1|/0/PREDICTED: A-kinase anchor protein 8-like [Ursus maritimus]
XR_001040199	CNN1	XR_001040199.2	5	13491920	13505995	+	2.55	17.65	11.21	12.36	89.33	15.48	2.7911	2.13622	0.654882	-2.85347	-0.324727	2.52874	UP	UP	N/A	DOWN	N/A	UP	2.41e-29	3.76e-17	N/A	1.85244e-13	N/A	4.11839e-55	calponin 1	-	K07441|1|6e-96|353|gga:424484|beta-1,4-N-acetylglucosaminyltransferase [EC:2.4.1.141];K09228|2|3e-49|197|cfa:491863|KRAB domain-containing zinc finger protein;K20526|3|5e-37|157|obi:106880419|transgelin	-	-	-	protein-coding	-
XR_001040157	TMEM176B	XR_001040157.2	4	112768267	112776303	-	1.9	0	1.79	3.13	1.76	0	-10.8918	-0.0860398	-10.8057	0.830587	11.6119	10.7814	DOWN	N/A	DOWN	N/A	UP	UP	1.68e-33	N/A	2.04e-25	N/A	1.35093e-24	8.95924e-28	transmembrane protein 176B	-	-	-	-	-	protein-coding	-
XR_001040048	NRF1	XR_001040048.2	4	93480430	93602936	+	0	0.1	1.32	1.9	0.01	1.82	N/A	10.3663	-3.72247	7.56986	0.062061	-7.50779	N/A	UP	DOWN	UP	N/A	DOWN	N/A	1.71e-25	3.73e-17	2.56633e-10	N/A	6.35796e-23	nuclear respiratory factor 1	-	K11831|1|0.0|645|chx:102180186|nuclear respiratory factor 1	-	-	-	protein-coding	-
XR_001039990	LOC105615058	XR_001039990.1	4	76919716	76922429	-	9.23	0.16	0.07	35.49	0.08	0.07	-5.85019	-7.04283	N/A	8.7932	8.98584	0.192645	DOWN	DOWN	N/A	UP	UP	N/A	2.12e-16	1.63e-11	N/A	2.88184e-15	1.44133e-15	N/A	uncharacterized LOC105615058	-	K14211|1|7e-13|79.0|oas:101111152|elastin;K10838|2|3e-12|76.6|oas:101109650|xeroderma pigmentosum group C-complementing protein;K01106|3|2e-10|70.9|oas:101110014|inositol-1,4,5-trisphosphate 5-phosphatase [EC:3.1.3.56];K12347|4|3e-10|70.1|oas:101116391|natural resistance-associated macrophage protein;K15196|5|4e-09|60.8|bta:618161|transcription factor IIIB 90 kDa subunit	-	-	-	ncRNA	gi|440909889|gb|ELR59748.1|/1.83387e-17/hypothetical protein M91_15431, partial [Bos mutus]
XR_001039954	HOXA9	XR_001039954.2	4	68836590	68867690	+	0	1.32	3.81	0	2.07	2.18	10.3663	11.8956	-1.52925	-11.0154	-11.0901	-0.0746974	UP	UP	DOWN	DOWN	DOWN	N/A	5.83e-10	7.5e-55	1.08e-09	2.24849e-07	7.30441e-56	N/A	homeobox A9	-	K09294|1|1e-83|315|oas:101105652|homeobox protein HoxA/B/C/D9	-	-	-	protein-coding	-
XR_001039952	HOXA10	XR_001039952.1	4	68832771	68834105	+	0	0.68	1.83	0	1.67	3.15	N/A	10.8376	-1.42824	-10.7056	-11.6211	-0.915504	N/A	UP	DOWN	DOWN	DOWN	N/A	N/A	1.5e-19	1.08e-06	1.24961e-50	1.00141e-27	N/A	homeobox A10	-	K17443|1|4e-20|100|phi:102101076|homrobox protein Hox-A10	-	-	-	protein-coding	gi|664735748|ref|XP_008525084.1|/5.87452e-31/PREDICTED: homeobox protein Hox-A10 [Equus przewalskii]
XR_001039951	HOXA10	XR_001039951.2	4	68825561	68834100	+	0	1.49	4.3	0	1.06	2.47	10.5411	12.0701	-1.52902	-10.0498	-11.2703	-1.22045	UP	UP	DOWN	DOWN	DOWN	DOWN	7.5e-08	2.52e-15	6.64e-12	4.28603e-10	4.08637e-26	2.45233e-51	homeobox A10	-	K17443|1|2e-20|102|nle:100590987|homrobox protein Hox-A10	-	-	-	protein-coding	-
XR_001039860	LOC105611148	XR_001039860.1	4	48697856	48699795	-	0.18	0.38	3.6	0	1.62	6.49	N/A	4.32193	-3.24393	-10.6618	-12.664	-2.00222	N/A	UP	DOWN	DOWN	DOWN	DOWN	N/A	3.9e-05	5.2e-15	2.7396e-13	6.90827e-42	1.91843e-30	uncharacterized LOC105611148	-	-	-	-	-	ncRNA	gi|528753504|gb|EPY73163.1|/1.67289e-10/mitochondrial folate transporter/carrier [Camelus ferus]
XR_001039844	LOC105612006	XR_001039844.1	1	251677	254780	+	0.56	2.23	2.95	1.25	2.5	1.9	1.99354	2.39722	-0.403671	-1	-0.604071	0.395929	UP	UP	N/A	DOWN	N/A	N/A	9.57e-17	2.64e-47	N/A	1.85037e-19	N/A	N/A	uncharacterized LOC105612006	-	-	-	-	-	ncRNA	gi|529014867|ref|XP_005228023.1|/1.01341e-11/PREDICTED: ATP-binding cassette sub-family B member 7, mitochondrial isoform X5 [Bos taurus]
XR_001039616	RPAP2	XR_001039616.1	1	68660953	68772308	+	1.17	0	0	1.14	1.48	0.56	-10.1923	-10.1923	N/A	-0.376563	1.02554	1.4021	DOWN	DOWN	N/A	N/A	UP	UP	3.02e-07	8.69e-16	N/A	N/A	1.85104e-43	4.97579e-14	RNA polymerase II associated protein 2	-	K08474|1|3e-10|70.1|bom:102286375|taste receptor type 2;K17086|2|9e-09|46.2|bta:509946|transmembrane 9 superfamily member 2/4;K12347|4|6e-07|59.3|oas:101115614|natural resistance-associated macrophage protein;K04825|5|1e-06|58.2|oas:100170325|amiloride-sensitive sodium channel subunit beta	-	-	-	protein-coding	gi|426215974|ref|XP_004002244.1|/0/PREDICTED: LOW QUALITY PROTEIN: putative RNA polymerase II subunit B1 CTD phosphatase RPAP2 [Ovis aries]
XR_001039507	ING4	XR_001039507.1	3	207499684	207507205	+	3.15	4.06	1.34	0	1.86	4.89	0.366128	-1.23312	1.59925	-10.8611	-12.2556	-1.39453	N/A	DOWN	UP	DOWN	DOWN	DOWN	N/A	6.99e-11	1.94e-12	5.47866e-54	2.58061e-27	6.88855e-15	inhibitor of growth family member 4	-	K11346|1|2e-97|268|rno:297597|inhibitor of growth protein 4	GO:0043231//intracellular membrane-bounded organelle;GO:0043234//protein complex	GO:0046914//transition metal ion binding;GO:0003712//transcription cofactor activity	GO:0043967//histone H4 acetylation;GO:0006355//regulation of transcription, DNA-templated;GO:0008283//cell proliferation;GO:0006259//DNA metabolic process;GO:0040008//regulation of growth;GO:0022402//cell cycle process;GO:0006915//apoptotic process;GO:0030330//DNA damage response, signal transduction by p53 class mediator	protein-coding	gi|612052087|ref|XP_007503719.1|/2.75146e-99/PREDICTED: inhibitor of growth protein 4 isoform X3 [Monodelphis domestica]
XR_001039506	ING4	XR_001039506.2	3	207499684	207507205	+	0	0	1.89	2.43	0.77	0.83	N/A	10.8842	-10.8842	1.65803	1.54977	-0.108253	N/A	UP	DOWN	UP	UP	N/A	N/A	2.51e-15	1.11e-19	4.95352e-35	8.15768e-28	N/A	inhibitor of growth family member 4	-	K11346|1|1e-95|262|oas:101111956|inhibitor of growth protein 4	-	-	-	protein-coding	-
XR_001039399	KIAA1551	XR_001039399.2	3	182422292	182453328	-	1.25	0.71	1.73	7.67	9.31	3.27	-0.816037	0.468844	-1.28488	-0.279555	1.22994	1.50949	N/A	N/A	DOWN	N/A	UP	UP	N/A	N/A	1.04e-05	N/A	3.85077e-29	7.67065e-32	KIAA1551 ortholog	-	K13912|1|1e-09|69.3|aqu:100633732|deleted in malignant brain tumors 1 protein;K17552|2|2e-07|62.4|ame:412093|protein phosphatase 1 regulatory subunit 10;K00968|3|2e-07|62.0|dwi:Dwil_GK12565|choline-phosphate cytidylyltransferase [EC:2.7.7.15];K04574|4|6e-07|60.5|obi:106879116|neurofilament heavy polypeptide;K12875|5|6e-07|60.5|lcm:102353532|apoptotic chromatin condensation inducer in the nucleus	-	-	-	protein-coding	-
XR_001039196	LOC105614745	XR_001039196.2	3	150075873	150076663	-	46.08	253.57	33.14	69.44	588.63	30.86	2.46017	-0.475567	2.93574	-3.08352	1.17003	4.25355	UP	N/A	UP	DOWN	UP	UP	7.29e-244	N/A	0.000397111	1.48289e-25	9.50123e-28	1.50117e-46	uncharacterized LOC105614745	-	-	-	-	-	ncRNA	-
XR_001039091	HNRNPA1	XR_001039091.1	3	131954150	131960602	-	27.67	27.02	4.75	17.18	2.75	6	-0.034295	-2.54232	2.50803	2.64323	1.5177	-1.12553	N/A	DOWN	UP	UP	UP	DOWN	N/A	3e-09	1.73e-44	1.93268e-26	1.11515e-18	1.3666e-44	heterogeneous nuclear ribonucleoprotein A1	-	K12741|1|2e-105|385|shr:100919352|heterogeneous nuclear ribonucleoprotein A1/A3	GO:0005681//spliceosomal complex;GO:0031981//nuclear lumen	GO:0003723//RNA binding;GO:0043566//structure-specific DNA binding	GO:0050658//RNA transport;GO:0051704;GO:0000377;GO:0006913//nucleocytoplasmic transport	protein-coding	gi|441632410|ref|XP_003252929.2|/1.87595e-116/PREDICTED: heterogeneous nuclear ribonucleoprotein A1 isoform 2 [Nomascus leucogenys]
XR_001035956	LOC105607199	XR_001035956.1	3	979623	982687	+	1.48	0.97	7.43	1.27	2.03	4.77	-0.609541	2.32777	-2.93731	-0.676651	-1.90916	-1.23251	N/A	UP	DOWN	N/A	DOWN	DOWN	N/A	0.000221939	2.02e-24	N/A	4.15365e-59	5.27368e-51	uncharacterized LOC105607199	-	-	-	-	-	ncRNA	-
XR_001035028	LOC105608340	XR_001035028.2	1	30806759	30862009	-	1.62	4.16	2.46	1.68	3.73	1.86	1.36059	0.602665	0.757925	-1.15071	-0.146841	1.00387	UP	N/A	N/A	DOWN	N/A	UP	4.3e-72	N/A	N/A	2.32988e-23	N/A	8.3421e-20	uncharacterized LOC105608340	-	K10838|1|1e-08|65.1|oas:101109650|xeroderma pigmentosum group C-complementing protein;K04358|2|5e-08|63.2|oas:780460|fibroblast growth factor;K14211|3|8e-07|52.0|oas:101111152|elastin;K01106|5|9e-07|58.9|oas:101110014|inositol-1,4,5-trisphosphate 5-phosphatase [EC:3.1.3.56]	-	-	-	ncRNA	-
XR_001033828	B3GNT7	XR_001033828.2	2	232265049	232267279	+	0.05	0	9.62	0	0.18	23.56	N/A	7.58796	-13.2318	-7.49185	-14.5241	-7.0322	N/A	UP	DOWN	DOWN	DOWN	DOWN	N/A	0	1.26e-15	1.53346e-13	2.5298e-06	3.73332e-56	UDP-GlcNAc:betaGal beta-1,3-N-acetylglucosaminyltransferase 7	-	K09664|1|1e-29|133|phd:102342289|beta-1,3-N-acetylglucosaminyltransferase 7 [EC:2.4.1.-]	-	-	-	protein-coding	-
XR_001033419	ABCB6	XR_001033419.2	2	220135256	220142862	-	0.06	1.03	0.32	0.47	1.44	0.46	4.10154	N/A	1.6865	-1.61534	0.0310269	1.64636	UP	N/A	UP	DOWN	N/A	UP	2.69e-15	N/A	0.000236546	1.63681e-39	N/A	1.51429e-23	ATP binding cassette subfamily B member 6 (Langereis blood group)	-	K05661|1|0.0|1265|oas:101115097|ATP-binding cassette, subfamily B (MDR/TAP), member 6	-	-	-	protein-coding	-
XR_001032464	SF3B1	XR_001032464.2	2	198642830	198696849	-	7.59	0	6.17	2.41	18.53	6.46	-12.8899	-0.298829	-12.5911	-2.94276	-1.4225	1.52026	DOWN	N/A	DOWN	DOWN	DOWN	UP	1.28e-77	N/A	3.58e-46	4.09776e-27	2.88303e-34	1.29346e-55	splicing factor 3b subunit 1	-	K12828|1|0.0|2019|ecb:100070506|splicing factor 3B subunit 1	-	-	-	protein-coding	-
XR_001031331	LOC105609346	XR_001031331.2	1	21949682	21957454	+	0	7.88	19.6	0	4.24	16.42	12.944	14.2586	-1.31459	-12.0498	-14.0032	-1.95332	UP	UP	DOWN	DOWN	DOWN	DOWN	1.1e-36	2.09e-94	1.07e-05	1.05733e-41	1.96771e-25	6.7025e-16	uncharacterized LOC105609346	-	-	-	-	-	ncRNA	-
XR_001030086	AADAT	XR_001030086.2	2	109945628	109965903	+	2.09	2.82	0.2	2.63	3.34	0	0.432192	-3.38543	3.81762	-0.344785	11.3608	11.7056	N/A	DOWN	UP	N/A	UP	UP	N/A	4.28e-16	1.54e-11	N/A	1.45982e-29	1.7592e-36	aminoadipate aminotransferase	-	K00825|1|0.0|699|oas:101121661|kynurenine/2-aminoadipate aminotransferase [EC:2.6.1.7 2.6.1.39]	-	-	-	protein-coding	-
XR_001030061	LOC105608584	XR_001030061.2	2	106086822	106094423	-	0.41	6.94	3.01	0.93	6.99	2.35	4.08124	2.87607	1.20517	-2.90999	-1.33736	1.57263	UP	UP	UP	DOWN	DOWN	UP	2.46e-30	1.41e-23	1.72e-20	2.32238e-50	1.92679e-39	1.07111e-39	uncharacterized LOC105608584	-	K18486|1|8e-12|73.6|cge:100763212|heart-and neural crest derivatives-expressed protein 2	-	-	-	ncRNA	-
XR_001026981	TMEM246	XR_001026981.2	2	21579632	21602377	+	1.54	2.91	3.83	0.32	2.95	4.15	0.918089	1.31441	-0.396325	-3.20457	-3.69697	-0.492396	N/A	UP	N/A	DOWN	DOWN	N/A	N/A	4.34e-11	N/A	1.67395e-46	2.03466e-11	N/A	transmembrane protein 246	-	K12613|1|6e-15|86.3|bfo:BRAFLDRAFT_98536|mRNA-decapping enzyme subunit 2 [EC:3.6.1.62]	-	-	-	protein-coding	-
XR_001025583	LOC105606141	XR_001025583.1	NW_014644462.1	2079	2607	-	13.69	31.56	182.32	108.9	441.77	5671.05	1.20497	3.73528	-2.5303	-2.02029	-5.70254	-3.68225	UP	UP	DOWN	DOWN	DOWN	DOWN	0.000276465	3.25e-120	2.03e-09	1.44638e-23	5.13344e-33	4.55119e-38	mucin-2-like	-	K10955|1|5e-53|207|chx:102175111|intestinal mucin-2	-	-	-	protein-coding	gi|548533332|ref|XP_005701476.1|/3.56426e-52/PREDICTED: mucin-2-like [Capra hircus]
XR_001025579	LOC105606129	XR_001025579.2	NW_014644357.1	4560	5788	+	42.16	0	0	526.33	0	0	-15.3636	-15.3636	N/A	19.0056	19.0056	0	DOWN	DOWN	N/A	UP	UP	N/A	1.11e-58	1.35e-32	N/A	4.2433e-44	5.17982e-48	N/A	uncharacterized LOC105606129	-	K14713|1|3e-07|56.6|gja:107109599|solute carrier family 39 (zinc transporter), member 7	-	-	-	ncRNA	-
XR_001025571	LOC105606111	XR_001025571.2	NW_014644089.1	22224	32179	+	0.21	0.63	4.2	0.72	2.46	5.54	N/A	4.32193	-2.73697	-1.77259	-2.94382	-1.17123	N/A	UP	DOWN	DOWN	DOWN	DOWN	N/A	3.9e-05	6.12e-14	5.13406e-39	7.51715e-22	2.17275e-36	uncharacterized LOC105606111	-	K14958|1|1e-42|156|bta:100138565|kinase suppressor of Ras 1	-	-	-	ncRNA	-
XR_001025520	LOC105605981	XR_001025520.2	NW_014641889.1	32	1403	+	41.02	6.69	3.94	54.77	8.13	7.8	-2.61625	-3.38006	0.763811	2.75206	2.81184	0.0597812	DOWN	DOWN	N/A	UP	UP	N/A	4.41e-17	2.2e-72	N/A	9.83483e-25	6.86028e-42	N/A	uncharacterized LOC105605981	-	-	-	-	-	ncRNA	-
XR_001025519	LOC101107641	XR_001025519.2	NW_014641873.1	1076	2301	+	23.57	10.23	8.27	43.49	13.5	51.55	-1.20415	-1.51099	0.306847	1.68772	-0.245289	-1.93301	DOWN	DOWN	N/A	UP	N/A	DOWN	2.34e-29	7.86e-62	N/A	2.26153e-48	N/A	1.30588e-50	BOLA class I histocompatibility antigen, alpha chain BL3-7	-	-	-	-	-	protein-coding	-
XR_001025510	LOC105605968	XR_001025510.2	1	228813851	228815003	-	4.53	0	0	36.15	16.38	13.97	-12.1453	-12.1453	N/A	1.14206	1.37166	0.229603	DOWN	DOWN	N/A	UP	UP	N/A	6.27e-14	7.81e-20	N/A	3.35572e-61	1.64487e-11	N/A	dnaJ homolog subfamily A member 1 pseudogene	-	K09502|1|2e-133|477|chx:102168395|DnaJ homolog subfamily A member 1	-	-	-	pseudo	-
XR_001025428	LOC105605818	XR_001025428.1	NW_014640217.1	2702	5646	+	3.21	3.78	1.41	3.54	2.5	1.57	0.235813	-1.18688	1.42269	0.501821	1.17298	0.671164	N/A	DOWN	UP	N/A	UP	N/A	N/A	1.93e-15	0.000340466	N/A	2.18045e-32	N/A	uncharacterized LOC105605818	-	K06727|1|1e-10|70.9|oas:101112371|Fc receptor-like protein;K06797|2|3e-10|69.7|oas:101122716|cadherin 4, type 1, R-cadherin;K17584|3|1e-08|63.9|oas:101113874|phosphorylated CTD-interacting factor 1;K01106|4|9e-06|54.7|oas:101110014|inositol-1,4,5-trisphosphate 5-phosphatase [EC:3.1.3.56]	-	-	-	ncRNA	gi|440898726|gb|ELR50155.1|/1.05451e-10/Small ubiquitin-related modifier 1 [Bos mutus]
XR_001025398	LOC105605768	XR_001025398.1	NW_014639563.1	653	2019	-	2.74	4.06	5.85	0	2.16	4	0.567304	1.09426	-0.526957	-11.0768	-11.9658	-0.888969	N/A	UP	N/A	DOWN	DOWN	N/A	N/A	3.94e-12	N/A	3.24225e-43	6.84057e-46	N/A	uncharacterized LOC105605768	-	-	-	-	-	ncRNA	-
XR_001025298	LOC105605603	XR_001025298.2	X	107690902	107694718	-	1.46	3.48	3.22	0.5	1.03	0.62	1.25312	1.14109	0.112027	-1.04264	-0.31034	0.732304	UP	UP	N/A	DOWN	N/A	N/A	8.88e-19	7.93e-13	N/A	1.21742e-09	N/A	N/A	uncharacterized LOC105605603	-	K05225|1|8e-19|99.0|phd:102340687|apelin	-	-	-	ncRNA	-
XR_001025089	LOC105605371	XR_001025089.2	X	13104303	13110644	-	1.47	0.11	0.1	3.61	0.49	0.37	-3.74024	-3.87774	N/A	2.88115	3.2864	0.405256	DOWN	DOWN	N/A	UP	UP	N/A	1.84e-19	0.000517645	N/A	6.05926e-45	9.43257e-22	N/A	uncharacterized LOC105605371	-	K20004|1|9e-38|160|ssc:102167302|collectrin	-	-	-	ncRNA	-
XR_001024745	LOC101105720	XR_001024745.2	26	5748290	5749743	-	26.57	67.27	240.94	9.57	111.86	151.23	1.34017	3.1808	-1.84064	-3.54703	-3.98208	-0.43505	UP	UP	DOWN	DOWN	DOWN	N/A	2.32e-09	4.12e-22	2.18e-17	1.56528e-15	4.04392e-64	N/A	uncharacterized LOC101105720	-	-	-	-	-	ncRNA	-
XR_001024743	LOC101105214	XR_001024743.2	26	5684881	5686333	+	26.57	67.27	240.94	9.57	111.86	151.23	1.34017	3.1808	-1.84064	-3.54703	-3.98208	-0.43505	UP	UP	DOWN	DOWN	DOWN	N/A	1.45e-10	4.98e-206	2.87e-62	1.42361e-27	1.21041e-12	N/A	uncharacterized LOC101105214	-	-	-	-	-	ncRNA	-
XR_001024742	LOC101105214	XR_001024742.2	26	5684922	5686333	+	0	6.3	5.94	1.07	4.78	6.74	12.6211	12.5362	0.0848889	-2.1594	-2.65514	-0.495738	UP	UP	N/A	DOWN	DOWN	N/A	7.28e-11	1.44e-10	N/A	6.15362e-35	1.78314e-09	N/A	uncharacterized LOC101105214	-	-	-	-	-	ncRNA	-
XR_001024572	LOC105604974	XR_001024572.2	1	269056849	269060425	-	7.77	0	0	8.5	0.13	0.61	-12.9237	-12.9237	N/A	6.03088	3.80058	-2.2303	DOWN	DOWN	N/A	UP	UP	DOWN	5.58e-21	1.12e-20	N/A	4.95941e-14	1.36733e-24	3.97355e-43	uncharacterized LOC105604974	-	-	-	-	-	ncRNA	-
XR_001024418	LOC105604827	XR_001024418.1	24	40526844	40527569	+	14.22	6.5	25.06	15.42	10.7	31.71	-1.12941	0.817465	-1.94687	0.527192	-1.04014	-1.56733	DOWN	N/A	DOWN	N/A	DOWN	DOWN	4.29e-59	N/A	0.000468144	N/A	1.6563e-38	1.042e-48	uncharacterized LOC105604827	-	-	-	-	-	ncRNA	-
XR_001024144	LOC105604578	XR_001024144.2	23	60471548	60483461	-	1.28	6.94	8.75	0.94	8.06	10.5	2.43879	2.77314	-0.334347	-3.10005	-3.48158	-0.381538	UP	UP	N/A	DOWN	DOWN	N/A	2.96e-40	2.66e-102	N/A	2.00244e-22	1.94177e-54	N/A	uncharacterized LOC105604578	-	K08111|1|1e-08|65.5|bom:102284894|glypican 5	-	-	-	ncRNA	-
XR_001024136	LOC105604571	XR_001024136.2	23	58913728	58917257	+	1.83	3.91	3.64	2	4.64	7.13	1.09532	0.992095	0.10323	-1.21412	-1.8339	-0.619777	UP	N/A	N/A	DOWN	DOWN	N/A	6.98e-10	N/A	N/A	1.00631e-52	6.37543e-12	N/A	uncharacterized LOC105604571	-	-	-	-	-	ncRNA	-
XR_001023683	ENTPD7	XR_001023683.2	22	19786193	19824213	+	1.04	1.84	0	2.06	0.48	0.8	0.823122	-10.0224	10.8455	2.10154	1.36457	-0.736966	N/A	DOWN	UP	UP	UP	N/A	N/A	3.27e-11	6.81e-10	2.02353e-23	2.61515e-34	N/A	ectonucleoside triphosphate diphosphohydrolase 7	-	K14643|1|0.0|1160|oas:101119006|ectonucleoside triphosphate diphosphohydrolase 7 [EC:3.6.1.-]	-	-	-	protein-coding	-
XR_001023672	LOC105604242	XR_001023672.2	22	18068136	18071434	+	10.2	28.61	20.48	11.03	25.23	20.7	1.48795	1.00565	0.482304	-1.19371	-0.908198	0.285509	UP	UP	N/A	DOWN	N/A	N/A	0	3.59e-10	N/A	4.59237e-43	N/A	N/A	MARVEL domain-containing protein 1-like	-	-	-	-	-	protein-coding	-
XR_001023521	HNRNPUL2	XR_001023521.2	21	40324939	40334185	-	1.28	0	0.85	0	1.7	1.32	-10.3219	-0.590609	N/A	-10.7313	-10.3663	0.364997	DOWN	N/A	N/A	DOWN	DOWN	N/A	3.54e-16	N/A	N/A	1.27478e-16	5.17962e-46	N/A	heterogeneous nuclear ribonucleoprotein U like 2	-	K12888|1|8e-127|457|ssc:100515571|heterogeneous nuclear ribonucleoprotein U	-	-	-	protein-coding	-
XR_001023508	LOC105604089	XR_001023508.2	1	242784636	242797796	+	2.12	1.83	0.74	2.47	4.27	0.01	-0.212221	-1.51847	1.30625	-0.789725	7.94837	8.73809	N/A	DOWN	UP	N/A	UP	UP	N/A	6.61e-21	1.11e-32	N/A	6.28813e-35	8.78874e-36	uncharacterized LOC105604089	-	K15143|1|1e-07|61.2|bom:102279649|mediator of RNA polymerase II transcription subunit 30;K19912|3|3e-06|56.2|oas:101118234|synaptotagmin-12	-	-	-	ncRNA	-
XR_001023406	UEVLD	XR_001023406.1	21	25419324	25460283	+	0.2	1.22	1.93	6.7	6.07	2.73	2.60881	3.27053	-0.66172	0.142465	1.29526	1.1528	UP	UP	N/A	N/A	UP	UP	7.86e-06	2.15e-18	N/A	N/A	7.62068e-37	6.41335e-35	UEV and lactate/malate dehyrogenase domains	-	K12183|1|8e-43|176|gja:107115554|ESCRT-I complex subunit TSG101	-	GO:0016614//oxidoreductase activity, acting on CH-OH group of donors	GO:0005975//carbohydrate metabolic process;GO:0043412//macromolecule modification;GO:0006810//transport	protein-coding	gi|426251595|ref|XP_004019507.1|/0/PREDICTED: ubiquitin-conjugating enzyme E2 variant 3 isoform 1 [Ovis aries]
XR_001023336	SYTL2	XR_001023336.2	21	9144837	9268661	+	0.26	0	1.62	0	0.66	1.17	N/A	2.63941	-10.6618	-9.36632	-10.1923	-0.825971	N/A	UP	DOWN	DOWN	DOWN	N/A	N/A	4.24e-55	1.08e-17	3.2036e-19	2.96281e-15	N/A	synaptotagmin like 2	-	K17598|1|0.0|2804|chx:102187837|synaptotagmin-like protein	-	-	-	protein-coding	-
XR_001023245	PRPF4B	XR_001023245.2	20	48878841	48906002	-	0.58	1.43	0	0.34	1.4	0.74	1.30189	N/A	10.4818	-2.04182	-1.12199	0.91983	UP	N/A	UP	DOWN	DOWN	N/A	6.64e-09	N/A	7.29e-31	1.94041e-41	1.22118e-43	N/A	pre-mRNA processing factor 4B	-	K08827|1|0.0|936|oas:101109653|serine/threonine-protein kinase PRP4 [EC:2.7.11.1]	-	-	-	protein-coding	-
XR_001023239	PRPF4B	XR_001023239.2	20	48878841	48906002	-	0	2.56	1.26	12.19	10.55	5.6	11.3219	10.2992	1.02272	0.208455	1.1222	0.913744	UP	UP	UP	N/A	UP	N/A	1.33e-46	1.27e-08	1.08e-13	N/A	9.53588e-28	N/A	pre-mRNA processing factor 4B	-	K08827|1|0.0|936|oas:101109653|serine/threonine-protein kinase PRP4 [EC:2.7.11.1]	-	-	-	protein-coding	-
XR_001023207	LOC105603888	XR_001023207.2	20	47198196	47208211	-	5.97	1.19	0.75	3.35	0.76	0.65	-2.32677	-2.99277	0.665999	2.14009	2.36565	0.22556	DOWN	DOWN	N/A	UP	UP	N/A	2.25e-13	6.41e-08	N/A	3.03315e-54	6.38272e-51	N/A	uncharacterized LOC105603888	-	K10838|1|7e-11|72.8|oas:101109650|xeroderma pigmentosum group C-complementing protein;K14211|2|3e-08|63.9|oas:101111152|elastin;K12347|3|2e-07|61.2|oas:101116391|natural resistance-associated macrophage protein	-	-	-	ncRNA	-
XR_001023115	TRIM38	XR_001023115.1	20	30739650	30756636	-	4.31	3.13	1.46	4.82	0	0.04	-0.461525	-1.56172	1.10019	12.2348	6.91289	-5.32193	N/A	DOWN	UP	UP	UP	DOWN	N/A	0.000887271	0.000401889	6.85578e-60	7.5831e-17	1.66885e-45	tripartite motif containing 38	-	K12014|1|0.0|951|oas:101114398|tripartite motif-containing protein 38 [EC:2.3.2.27]	GO:0044464	GO:0060089;GO:0046914//transition metal ion binding	GO:0007249//I-kappaB kinase/NF-kappaB signaling	protein-coding	gi|426250831|ref|XP_004019137.1|/0/PREDICTED: tripartite motif-containing protein 38 [Ovis aries]
XR_001022920	LOC105603662	XR_001022920.2	20	8684833	8688389	-	0	0.07	2.43	0.47	0.24	1.61	N/A	11.2467	-5.11746	0.969626	-1.77633	-2.74595	N/A	UP	DOWN	N/A	DOWN	DOWN	N/A	1.43e-10	2.27e-20	N/A	8.54377e-53	8.47526e-30	uncharacterized LOC105603662	-	-	-	-	-	ncRNA	-
XR_001022816	LOC105603560	XR_001022816.1	19	52902535	52907387	-	0.33	1.44	3.6	2.19	1.11	3.11	2.12553	3.44746	-1.32193	0.980371	-0.505984	-1.48635	UP	UP	DOWN	N/A	N/A	DOWN	5.45e-62	0	1.63e-05	N/A	N/A	3.88435e-58	uncharacterized LOC105603560	-	K14211|1|3e-10|67.4|oas:101111152|elastin;K13751|3|5e-08|62.4|oas:101122806|solute carrier family 24 (sodium/potassium/calcium exchanger), member 3;K10838|4|4e-07|59.3|oas:101109650|xeroderma pigmentosum group C-complementing protein;K06727|5|5e-06|55.8|oas:101112371|Fc receptor-like protein	-	-	-	ncRNA	gi|148744086|gb|AAI42341.1|/2.97154e-09/DLC1 protein [Bos taurus]
XR_001022761	HEMK1	XR_001022761.2	19	49721121	49755160	-	0	0	2.46	0	0.44	1.33	N/A	11.2644	-11.2644	-8.78136	-10.3772	-1.59585	N/A	UP	DOWN	DOWN	DOWN	DOWN	N/A	1.46e-40	6.57e-22	5.08408e-41	1.49614e-56	2.38103e-45	HemK methyltransferase family member 1	-	K02493|1|9e-149|530|oas:101114910|release factor glutamine methyltransferase [EC:2.1.1.297]	-	-	-	protein-coding	-
XR_001022472	LOC105603384	XR_001022472.2	19	13307161	13309253	-	2.93	0	0	0.69	0.55	5.97	-11.5167	-11.5167	N/A	0.327165	-3.11306	-3.44023	DOWN	DOWN	N/A	N/A	DOWN	DOWN	3.08e-25	1.29e-28	N/A	N/A	5.8983e-21	4.3522e-23	uncharacterized LOC105603384	-	-	-	-	-	ncRNA	-
XR_001022292	PAPOLA	XR_001022292.2	18	59967680	60022259	+	2.47	0.59	2.08	1.99	0.41	0.83	-2.06572	-0.247928	-1.8178	2.27907	1.26159	-1.01749	DOWN	N/A	DOWN	UP	UP	DOWN	6.35e-18	N/A	0.000151454	6.24002e-09	5.89601e-25	1.70193e-46	poly(A) polymerase alpha	-	K14376|1|0.0|1216|oas:101122058|poly(A) polymerase [EC:2.7.7.19]	-	-	-	protein-coding	-
XR_001021802	LOC101105359	XR_001021802.2	17	65996011	66007196	+	1.3	0	0	2.87	2.93	1.28	-10.3443	-10.3443	N/A	-0.0298499	1.16491	1.19476	DOWN	DOWN	N/A	N/A	UP	UP	1.57e-12	7.03e-54	N/A	N/A	1.45647e-19	1.08016e-11	uncharacterized LOC101105359	-	K10838|1|6e-07|60.1|oas:101109650|xeroderma pigmentosum group C-complementing protein;K08816|2|2e-06|58.2|chx:102174056|vaccinia related kinase [EC:2.7.11.1]	-	-	-	ncRNA	-
XR_001021649	SCARB1	XR_001021649.2	17	50489266	50583494	+	1.4	0	0	4.64	2.38	1.57	-10.4512	-10.4512	N/A	0.963163	1.56336	0.600197	DOWN	DOWN	N/A	N/A	UP	N/A	4.72e-15	1.28e-21	N/A	N/A	2.43159e-47	N/A	scavenger receptor class B member 1	-	K13885|1|0.0|932|oas:101115654|scavenger receptor class B, member 1	-	-	-	protein-coding	-
XR_001021647	LOC105602857	XR_001021647.1	17	50370357	50373884	+	47.37	23.85	17.42	1.2	0.66	0.24	-0.989984	-1.44323	0.453245	0.862496	2.32193	1.45943	N/A	DOWN	N/A	N/A	UP	UP	N/A	1.39e-17	N/A	N/A	1.23739e-50	3.13716e-20	uncharacterized LOC105602857	-	K10838|1|4e-10|56.2|oas:101109650|xeroderma pigmentosum group C-complementing protein;K04358|3|4e-09|65.9|oas:780460|fibroblast growth factor;K14211|5|2e-08|51.6|oas:101111152|elastin	-	-	-	ncRNA	gi|431914787|gb|ELK15812.1|/6.2516e-15/Retrovirus-related Pol polyprotein LINE-1 [Pteropus alecto]
XR_001020952	LOC105602346	XR_001020952.2	15	63085886	63088299	+	1.03	0.22	0.08	6.52	1.96	1.56	-2.22707	-3.6865	N/A	1.73402	2.06333	0.329308	DOWN	DOWN	N/A	UP	UP	N/A	3.54e-12	2.55e-17	N/A	3.77665e-55	2.20979e-12	N/A	uncharacterized LOC105602346	-	K10838|1|1e-12|77.8|oas:101109650|xeroderma pigmentosum group C-complementing protein;K01106|2|4e-09|58.9|oas:101110014|inositol-1,4,5-trisphosphate 5-phosphatase [EC:3.1.3.56];K08474|4|2e-08|64.3|bom:102286375|taste receptor type 2;K14211|5|2e-08|60.5|oas:101111152|elastin	-	-	-	ncRNA	-
XR_001020851	LOC105602262	XR_001020851.2	1	185948261	185951696	+	0.46	3.83	4.16	1.15	9.99	4.69	3.05764	3.17688	-0.119239	-3.11885	-2.02795	1.0909	UP	UP	N/A	DOWN	DOWN	UP	7.37e-19	3.68e-174	N/A	7.16849e-42	4.17302e-46	1.51643e-55	uncharacterized LOC105602262	-	K10838|1|1e-13|81.3|oas:101109650|xeroderma pigmentosum group C-complementing protein;K14211|2|7e-10|68.9|oas:101111152|elastin;K13751|3|2e-09|67.4|oas:101122806|solute carrier family 24 (sodium/potassium/calcium exchanger), member 3;K06531|4|9e-08|62.0|bta:505580|poliovirus receptor-related protein 2;K00767|5|3e-07|60.5|oas:101102696|nicotinate-nucleotide pyrophosphorylase (carboxylating) [EC:2.…	-	-	-	ncRNA	-
XR_001020848	LOC105602261	XR_001020848.1	1	185940646	185947653	+	0.38	2.35	3.28	0.98	12.86	5.79	2.62859	3.10962	-0.481035	-3.71397	-2.56271	1.15126	UP	UP	N/A	DOWN	DOWN	UP	3.37e-14	8.48e-34	N/A	1.03316e-46	1.32007e-47	2.10563e-15	uncharacterized LOC105602261	-	K10838|1|2e-08|63.5|oas:101109650|xeroderma pigmentosum group C-complementing protein	-	-	-	ncRNA	gi|197944870|gb|ACH79982.1|/3.99123e-08/hypothetical protein [Bos taurus]
XR_001020748	ILDR1	XR_001020748.2	1	184577171	184613755	-	0.84	2.56	6.03	1.92	3.18	18.05	1.60768	2.8437	-1.23601	-0.72792	-3.23282	-2.5049	UP	UP	DOWN	N/A	DOWN	DOWN	0	9.14e-37	8.52e-11	N/A	1.03873e-60	1.70284e-57	immunoglobulin like domain containing receptor 1	-	-	-	-	-	protein-coding	-
XR_001020686	LOC101105356	XR_001020686.2	15	17653037	17683314	-	1.12	1.14	0.46	10.82	5.64	4.88	0.0255351	-1.28379	1.30933	0.939933	1.14875	0.208814	N/A	DOWN	UP	N/A	UP	N/A	N/A	0.000172348	6.69e-11	N/A	3.54294e-38	N/A	KDEL motif-containing protein 2	-	K17086|1|5e-30|110|bta:509946|transmembrane 9 superfamily member 2/4;K08474|3|3e-28|131|bom:102286375|taste receptor type 2;K12347|4|3e-09|68.6|oas:101115614|natural resistance-associated macrophage protein;K04825|5|2e-06|59.3|oas:100170325|amiloride-sensitive sodium channel subunit beta	-	-	-	protein-coding	-
XR_001020652	LOC105601931	XR_001020652.1	15	5782321	5807774	+	0.83	1.92	2.02	5.26	11.37	4.46	1.20992	1.28317	-0.073249	-1.1121	0.238019	1.35012	UP	UP	N/A	DOWN	N/A	UP	3.52e-06	0.000244911	N/A	1.37608e-37	N/A	1.6489e-12	GATA zinc finger domain-containing protein 16-like	-	-	-	-	-	protein-coding	gi|4239700|emb|CAA10770.1|/1.03542e-15/reverse transcriptase-like [Bos taurus]
XM_015105277	LOC101119545	XM_015105277.1	NW_014641904.1	1530	3700	+	5.71	2.16	1.55	12.35	4.56	15.53	-1.40246	-1.88122	0.478763	1.43741	-0.330547	-1.76795	DOWN	DOWN	N/A	UP	N/A	DOWN	8.51e-05	3.04e-24	N/A	6.70996e-48	N/A	6.38263e-62	BOLA class I histocompatibility antigen, alpha chain BL3-7-like	-	K06751|1|4e-60|233|oas:101108171|major histocompatibility complex, class I	-	-	-	protein-coding	-
XM_015105275	LOC106990116	XM_015105275.1	NW_014641888.1	8352	11756	+	0.81	0.07	1.3	2.41	0.55	1.99	N/A	0.682518	-4.21501	2.13153	0.276265	-1.85526	N/A	N/A	DOWN	UP	N/A	DOWN	N/A	N/A	1.11e-09	6.7495e-36	N/A	1.6137e-56	antigen WC1.1-like	-	K06545|1|1e-58|229|phd:102315579|CD163 antigen;K13912|3|1e-53|213|oas:105614851|deleted in malignant brain tumors 1 protein	-	-	-	protein-coding	-
XM_015105224	LOC101117831	XM_015105224.1	NW_014640867.1	1775	7125	+	3.69	0	0	12.94	0	0.19	-11.8494	-11.8494	N/A	13.6595	6.08969	-7.56986	DOWN	DOWN	N/A	UP	UP	DOWN	1.29e-15	2.84e-48	N/A	7.98047e-54	3.14624e-53	2.07307e-35	intestinal-type alkaline phosphatase-like	-	K01077|1|0.0|977|oas:101117831|alkaline phosphatase [EC:3.1.3.1]	-	-	-	protein-coding	-
XM_015105223	LOC101116551	XM_015105223.1	NW_014640842.1	36371	44265	-	132.53	50.02	40.51	70.49	34.68	41.03	-1.40574	-1.70997	0.304227	1.02331	0.780739	-0.242575	DOWN	DOWN	N/A	UP	N/A	N/A	5.76e-41	6.82e-14	N/A	1.47673e-51	N/A	N/A	GTPase IMAP family member 1-like	-	-	-	-	-	protein-coding	-
XM_015105196	LOC105605832	XM_015105196.1	NW_014640419.1	15316	17916	+	0.39	1.02	2.68	0.97	7.54	6.75	1.38702	2.78069	-1.39366	-2.95851	-2.79883	0.159677	UP	UP	DOWN	DOWN	DOWN	N/A	2.88e-07	7.13e-20	3.49e-06	6.17575e-58	3.13951e-39	N/A	cationic amino acid transporter 3-like	-	K13865|1|6e-157|556|oas:105605832|solute carrier family 7 (cationic amino acid transporter), member 3	-	-	-	protein-coding	-
XM_015105187	LOC106992010	XM_015105187.1	NW_014640185.1	698	3520	+	31.17	0	0.42	56.6	3.3	4.78	-14.9279	-6.21363	N/A	4.10026	3.56572	-0.534545	DOWN	DOWN	N/A	UP	UP	N/A	4.45e-50	1.81e-19	N/A	1.29163e-50	8.86987e-37	N/A	cytochrome P450 1A1-like	-	K07408|1|2e-81|303|phd:102320923|cytochrome P450, family 1, subfamily A, polypeptide 1 [EC:1.14.14.1];K07409|2|2e-81|303|oas:101109214|cytochrome P450, family 1, subfamily A, polypeptide 2 [EC:1.14.14.1]	-	-	-	protein-coding	-
XM_015105186	LOC101110486	XM_015105186.1	NW_014640174.1	1676	2644	-	2.22	5.87	4.6	1.78	0.67	5.72	1.4028	1.05107	0.351727	1.40964	-1.68414	-3.09378	UP	UP	N/A	UP	DOWN	DOWN	1.53e-40	4.82e-160	N/A	1.51741e-24	7.82059e-55	5.99037e-49	apolipoprotein L3-like	-	K14480|1|3e-97|357|oas:101110486|apolipoprotein L	-	-	-	protein-coding	-
XM_015105182	LOC101106063	XM_015105182.1	NW_014640059.1	13079	30864	-	1.3	3.54	3.04	1	2.29	2.69	1.44524	1.22556	0.219678	-1.19535	-1.42761	-0.232259	UP	UP	N/A	DOWN	DOWN	N/A	1.16e-10	0.000295907	N/A	3.02639e-60	4.86087e-44	N/A	oxysterol-binding protein-related protein 5-like	-	K20464|1|0.0|683|oas:101106063|oxysterol-binding protein-related protein 5/8	-	-	-	protein-coding	-
XM_015105181	LOC101104133	XM_015105181.1	NW_014640014.1	2559	13508	-	4.89	8.17	10.64	3.27	4.47	7.65	0.740502	1.12159	-0.38109	-0.450984	-1.22617	-0.775185	N/A	UP	N/A	N/A	DOWN	N/A	N/A	1.78e-13	N/A	N/A	4.63297e-26	N/A	myc box-dependent-interacting protein 1-like	-	K12562|1|4e-111|404|oas:101104133|amphiphysin	-	-	-	protein-coding	-
XM_015105164	NPDC1	XM_015105164.1	NW_014639729.1	25884	28587	+	5.54	12.61	13.41	2.23	5.51	5.82	1.18661	1.27535	-0.088741	-1.30501	-1.38398	-0.0789668	UP	UP	N/A	DOWN	DOWN	N/A	2.24e-06	1.24e-154	N/A	8.92657e-35	4.8317e-20	N/A	neural proliferation, differentiation and control 1	-	K01509|1|9e-32|140|aml:100477610|adenosinetriphosphatase [EC:3.6.1.3];K09367|2|6e-09|65.1|asn:102370955|POU domain transcription factor, class 5;K16882|3|9e-07|47.4|fca:101099703|protein piccolo;K13911|5|1e-06|48.5|pon:100444154|basic salivary proline-rich protein 1/2	-	-	-	protein-coding	-
XM_015105142	MLPH	XM_015105142.1	NW_014639127.1	269	6300	+	2.28	6.99	12.32	2.04	4.11	13.3	1.61626	2.4339	-0.817638	-1.01057	-2.70479	-1.69422	UP	UP	N/A	DOWN	DOWN	DOWN	1.52e-19	8.44e-213	N/A	7.93625e-61	5.4662e-51	3.14224e-14	melanophilin	-	-	-	-	-	protein-coding	-
XM_015105122	NOX1	XM_015105122.1	X	124898575	124922740	-	0.22	37.9	1.87	0.23	30.03	2.31	7.42855	3.08746	4.34109	-7.02863	-3.32819	3.70044	UP	UP	UP	DOWN	DOWN	UP	1.26e-24	1.12e-22	4.29e-07	4.75405e-25	3.80083e-16	1.66601e-62	NADPH oxidase 1	-	K08008|1|0.0|1217|oas:100034667|NADPH oxidase	-	-	-	protein-coding	-
XM_015105111	RIPPLY1	XM_015105111.1	X	121206370	121214229	+	0.04	0.94	1.24	0	0.33	1.32	N/A	4.9542	-0.399607	-8.36632	-10.3663	-2	N/A	UP	N/A	DOWN	DOWN	DOWN	N/A	6.12e-15	N/A	1.26169e-49	3.64483e-32	5.21978e-14	ripply transcriptional repressor 1	-	-	-	-	-	protein-coding	-
XM_015105108	MORC4	XM_015105108.1	X	121104537	121167346	+	0	0	1.03	0	2.34	1.06	N/A	10.0084	-10.0084	-11.1923	-10.0498	1.14244	N/A	UP	DOWN	DOWN	DOWN	UP	N/A	4.53e-08	9.58e-15	5.5748e-52	8.4527e-41	7.59409e-49	MORC family CW-type zinc finger 4	-	-	-	-	-	protein-coding	-
XM_015105090	ALG13	XM_015105090.1	X	116796320	116820947	-	0.94	5.14	1.18	1.68	3.41	0	2.45104	0.328054	2.12298	-1.02131	10.7142	11.7356	UP	N/A	UP	DOWN	UP	UP	4.29e-05	N/A	0	1.18082e-29	6.9875e-32	3.49485e-05	ALG13, UDP-N-acetylglucosaminyltransferase subunit	-	K07432|1|1e-84|258|cfa:481021|beta-1,4-N-acetylglucosaminyltransferase [EC:2.4.1.141]	-	-	-	protein-coding	-
XM_015105063	UPF3B	XM_015105063.1	X	108799207	108815497	+	2.04	2.17	0.82	2.3	3.73	0.97	0.0891259	-1.31487	1.404	-0.697542	1.24558	1.94312	N/A	DOWN	UP	N/A	UP	UP	N/A	4.41e-107	3.92e-10	N/A	1.38818e-54	3.04404e-18	UPF3 regulator of nonsense transcripts homolog B (yeast)	-	K14328|1|2e-127|459|oas:101101868|regulator of nonsense transcripts 3	-	-	-	protein-coding	-
XM_015105057	ZDHHC9	XM_015105057.1	X	107843740	107872155	-	3.67	1.12	3.71	2.62	2.11	4.71	-1.71228	0.0156391	-1.72792	0.312324	-0.84616	-1.15848	DOWN	N/A	DOWN	N/A	N/A	DOWN	5.4e-117	N/A	5.1e-08	N/A	N/A	2.16016e-19	zinc finger DHHC-type containing 9	-	K16675|1|0.0|661|oas:101120553|palmitoyltransferase ZDHHC9/14/18 [EC:2.3.1.225]	-	-	-	protein-coding	-
XM_015105037	THOC2	XM_015105037.1	X	101814463	101918311	-	1.21	0	0.31	3.82	3.11	1.26	-10.2408	-1.96467	N/A	0.296658	1.60015	1.30349	DOWN	DOWN	N/A	N/A	UP	UP	5.69e-12	0.000323312	N/A	N/A	3.66153e-16	4.9706e-49	THO complex 2	-	K12879|1|0.0|2729|ssc:100154832|THO complex subunit 2	-	-	-	protein-coding	-
XM_015105032	CUL4B	XM_015105032.1	X	99073833	99120588	-	1.73	3.39	0.99	8.11	4.42	0.05	0.970513	-0.805272	1.77578	0.875656	7.34163	6.46597	N/A	N/A	UP	N/A	UP	UP	N/A	N/A	2.51e-70	N/A	2.52423e-54	3.70103e-24	cullin 4B	-	K10609|1|0.0|1627|bom:102281513|cullin 4	-	-	-	protein-coding	-
XM_015105010	HTATSF1	XM_015105010.1	X	93454409	93471179	-	3.88	3.9	1.45	0	1.05	5.83	0.00741747	-1.42	1.42742	-10.0362	-12.5093	-2.47311	N/A	DOWN	UP	DOWN	DOWN	DOWN	N/A	0.000852462	0.000526678	0.000113425	4.26892e-58	6.20589e-62	HIV-1 Tat specific factor 1	-	K13093|1|0.0|934|oas:101104556|HIV Tat-specific factor 1	-	-	-	protein-coding	-
XM_015104978	PNCK	XM_015104978.1	X	77654601	77656951	+	0.73	3.79	1.62	0.59	1.98	1.19	2.37623	1.15003	1.2262	-1.74671	-1.01217	0.734539	UP	UP	UP	DOWN	DOWN	N/A	1.15e-06	5.37e-05	0.000457235	1.19962e-12	5.09001e-51	N/A	pregnancy up-regulated nonubiquitous CaM kinase	-	K08795|1|0.0|690|oas:101123191|pregnancy upregulated non-ubiquitously expressed CaM kinase [EC:2.7.11.17]	-	-	-	protein-coding	-
XM_015104972	FLNA	XM_015104972.1	X	77191666	77208316	+	91.83	353.79	244.99	168.96	508.34	258.5	1.94586	1.41569	0.53017	-1.58911	-0.613483	0.975629	UP	UP	N/A	DOWN	N/A	N/A	1.55e-09	1.91e-06	N/A	8.61679e-37	N/A	N/A	filamin A	-	K04437|1|0.0|4343|oas:101120390|filamin	-	-	-	protein-coding	-
XM_015104934	LOC101106743	XM_015104934.1	X	60621533	60625548	+	1.32	0	0.74	2.32	2.05	0.88	-10.3663	-0.834941	N/A	0.178501	1.39855	1.22005	DOWN	N/A	N/A	N/A	UP	UP	8.23e-13	N/A	N/A	N/A	4.94803e-41	1.35869e-46	rho-related GTP-binding protein RhoG-like	-	K07863|1|1e-108|397|oas:101106743|Ras homolog gene family, member G	-	-	-	protein-coding	-
XM_015104907	TIMM17B	XM_015104907.1	X	52914238	52917818	+	5.68	3.02	0	5.1	0	0	-0.911342	-12.4717	11.5603	12.3163	12.3163	0	N/A	DOWN	UP	UP	UP	N/A	N/A	9.86e-10	3.55e-06	4.85171e-31	3.53078e-42	N/A	translocase of inner mitochondrial membrane 17 homolog B (yeast)	-	K17795|1|1e-91|337|oas:101108454|mitochondrial import inner membrane translocase subunit TIM17	-	-	-	protein-coding	-
XM_015104879	LOC101116800	XM_015104879.1	X	48065429	48072965	-	32.74	45.9	70.07	34.52	38.64	72.69	0.48744	1.09774	-0.610303	-0.162663	-1.07432	-0.911662	N/A	UP	N/A	N/A	DOWN	N/A	N/A	1.16e-09	N/A	N/A	3.33054e-36	N/A	melanoma-associated antigen D2	-	K12464|1|4e-96|355|hgl:101702796|melanoma-associated antigen D1	-	-	-	protein-coding	-
XM_015104846	TAB3	XM_015104846.1	X	28043147	28132927	-	0.43	0.67	2.43	0.57	1.6	0	N/A	2.49855	-1.85872	-1.48904	9.15482	10.6439	N/A	UP	DOWN	DOWN	UP	UP	N/A	0.000593788	9.15e-13	3.62532e-44	2.48628e-27	1.13616e-09	TGF-beta activated kinase 1/MAP3K7 binding protein 3	-	K12793|1|0.0|1042|oas:101119184|TAK1-binding protein 3	-	-	-	protein-coding	-
XM_015104844	TAB3	XM_015104844.1	X	28043147	28132923	-	2.38	0.78	1.7	0.01	1.08	1.46	-1.60942	-0.485427	-1.12399	-6.75489	-7.18982	-0.434937	DOWN	N/A	DOWN	DOWN	DOWN	N/A	1.54e-23	N/A	8.08e-06	2.31592e-27	1.3738e-26	N/A	TGF-beta activated kinase 1/MAP3K7 binding protein 3	-	K12793|1|0.0|1135|oas:101119184|TAK1-binding protein 3	-	-	-	protein-coding	-
XM_015104836	ZFX	XM_015104836.1	X	21446213	21482615	+	0	1.63	2.8	3.29	4.76	0.16	10.6707	11.4512	-0.780555	-0.532874	4.36194	4.89482	UP	UP	N/A	N/A	UP	UP	3.64e-11	7.36e-18	N/A	N/A	2.5284e-43	8.09498e-58	zinc finger protein, X-linked	-	K09228|1|6e-70|270|sko:100378762|KRAB domain-containing zinc finger protein	-	-	-	protein-coding	-
XM_015104834	ZFX	XM_015104834.1	X	21446260	21478046	+	2.07	0.3	0.81	1.17	0.68	0	-2.7866	-1.35364	N/A	0.782902	10.1923	9.40939	DOWN	DOWN	N/A	N/A	UP	UP	4.43e-08	2.27e-07	N/A	N/A	1.48963e-56	4.31532e-36	zinc finger protein, X-linked	-	K09228|1|2e-70|270|sko:100378762|KRAB domain-containing zinc finger protein	-	-	-	protein-coding	-
XM_015104820	CXHXorf23	XM_015104820.1	X	17351559	17407498	-	1.18	0	0	2.18	0	1.34	-10.2046	-10.2046	N/A	11.0901	0.702095	-10.388	DOWN	DOWN	N/A	UP	N/A	DOWN	3.94e-11	8.55e-28	N/A	9.34024e-17	N/A	3.27082e-39	chromosome X open reading frame, human CXorf23	-	K13112|1|1e-23|115|clv:102090130|thyroid hormone receptor-associated protein 3	-	-	-	protein-coding	-
XM_015104803	AP1S2	XM_015104803.1	X	13264264	13291184	-	0	1.28	0.31	0	1.14	0.34	10.3219	N/A	2.0458	-10.1548	-8.40939	1.74543	UP	N/A	UP	DOWN	DOWN	UP	3.64e-11	N/A	9.75e-06	1.1062e-26	4.78395e-52	7.22969e-12	adaptor related protein complex 1 sigma 2 subunit	-	K12394|1|2e-88|320|ggo:101143987|AP-1 complex subunit sigma 1/2	-	-	-	protein-coding	-
XM_015104788	TBL1X	XM_015104788.1	X	6609186	6852332	+	3.54	0.77	1.69	0	1.84	0.27	-2.20082	-1.06673	-1.13409	-10.8455	-8.07682	2.76867	DOWN	DOWN	DOWN	DOWN	DOWN	UP	0	6.92e-09	4.61e-06	1.33905e-29	6.77753e-37	2.70448e-33	transducin beta like 1X-linked	-	K04508|1|0.0|1046|bta:100849399|transducin (beta)-like 1	-	-	-	protein-coding	-
XM_015104787	TBL1X	XM_015104787.1	X	6609166	6852332	+	2.93	4.77	6.07	2.81	6.38	12.44	0.703089	1.0508	-0.347707	-1.18299	-2.14634	-0.963358	N/A	UP	N/A	DOWN	DOWN	N/A	N/A	7.96e-07	N/A	2.09922e-21	6.03218e-28	N/A	transducin beta like 1X-linked	-	K04508|1|0.0|1046|bta:100849399|transducin (beta)-like 1	-	-	-	protein-coding	-
XM_015104786	TBL1X	XM_015104786.1	X	6609158	6852332	+	5.87	3.26	7.31	5.07	3.89	7.92	-0.848489	0.316511	-1.165	0.382216	-0.643515	-1.02573	N/A	N/A	DOWN	N/A	N/A	DOWN	N/A	N/A	9.15e-09	N/A	N/A	3.70924e-20	transducin beta like 1X-linked	-	K04508|1|0.0|1046|bta:100849399|transducin (beta)-like 1	-	-	-	protein-coding	-
XM_015104782	PUDP	XM_015104782.1	X	4472091	4531048	-	8.14	18.85	21.14	5.88	15.34	7.73	1.21146	1.37687	-0.165411	-1.38341	-0.394652	0.988758	UP	UP	N/A	DOWN	N/A	N/A	1.18e-22	2.22e-07	N/A	8.4857e-25	N/A	N/A	pseudouridine 5'-phosphatase	-	K17623|1|5e-117|412|bta:617253|pseudouridine 5'-phosphatase [EC:3.1.3.96]	-	-	-	protein-coding	-
XM_015104723	ABCD1	XM_015104723.1	X	77577911	77593163	-	9.51	4.39	4.13	9.25	1.66	2.95	-1.11522	-1.2033	0.0880792	2.47827	1.64874	-0.829532	DOWN	DOWN	N/A	UP	UP	N/A	1.04e-14	1.4e-36	N/A	8.47509e-52	1.48026e-54	N/A	ATP binding cassette subfamily D member 1	-	K05675|1|0.0|1251|oas:101122673|ATP-binding cassette, subfamily D (ALD), member 1	-	-	-	protein-coding	-
XM_015104720	LOC105605699	XM_015104720.1	X	77184677	77192749	+	39.98	158.46	117.83	104.57	291.04	157.95	1.98677	1.55936	0.427412	-1.47675	-0.594999	0.88175	UP	UP	N/A	DOWN	N/A	N/A	6.05e-05	3.52e-18	N/A	5.41971e-49	N/A	N/A	filamin-A-like	-	K04437|1|0.0|599|bom:102281567|filamin	-	-	-	protein-coding	-
XM_015104693	SRPX	XM_015104693.1	X	35537673	35567662	-	4.65	13.87	6.69	5.45	12.06	7.01	1.57667	0.524775	1.05189	-1.1459	-0.363158	0.782744	UP	N/A	UP	DOWN	N/A	N/A	5.08e-08	N/A	1.01e-07	7.34206e-48	N/A	N/A	sushi repeat containing protein, X-linked	-	K19408|1|2e-100|368|mdo:100023346|sushi repeat-containing protein SRPX2	-	-	-	protein-coding	-
XM_015104682	STS	XM_015104682.1	X	4529934	4684786	+	0.5	6.04	12.29	0.73	4.12	2.92	3.59455	4.61941	-1.02486	-2.49668	-2	0.496676	UP	UP	DOWN	DOWN	DOWN	N/A	2.3e-60	0	0.000362396	7.03066e-61	2.69268e-43	N/A	steroid sulfatase (microsomal), isozyme S	-	K01131|1|0.0|1010|oas:101118590|steryl-sulfatase [EC:3.1.6.2]	-	-	-	protein-coding	-
XM_015104660	FHL1	XM_015104660.1	X	93754680	93766579	-	0.98	39.2	3.77	0.9	53.82	22.29	5.32193	1.94371	3.37822	-5.90207	-4.63033	1.27175	UP	UP	UP	DOWN	DOWN	UP	0	2.95e-55	5.98e-58	1.51287e-10	1.60076e-53	6.09479e-29	four and a half LIM domains 1	-	K14365|1|0.0|751|chx:102170678|four and a half LIM domains protein 1	-	-	-	protein-coding	-
XM_015104656	NKIRAS1	XM_015104656.1	26	40531292	40551310	+	2.29	0	0	0	1.24	0	-11.1611	-11.1611	N/A	-10.2761	0	10.2761	DOWN	DOWN	N/A	DOWN	N/A	UP	2.91e-21	4.32e-95	N/A	1.37838e-46	N/A	3.20929e-56	NFKB inhibitor interacting Ras like 1	-	K17197|1|6e-94|346|oas:101123267|NF-kappa-B inhibitor-interacting Ras-like protein	-	-	-	protein-coding	-
XM_015104651	NGLY1	XM_015104651.1	26	38495665	38556376	+	0.6	4.82	1.48	1.79	2.44	1.2	3.006	1.30256	1.70344	-0.446922	0.576925	1.02385	UP	UP	UP	N/A	N/A	UP	1.65e-23	3.38e-15	1.59e-06	N/A	N/A	2.15292e-38	N-glycanase 1	-	K01456|1|0.0|1011|oas:101122164|peptide-N4-(N-acetyl-beta-glucosaminyl)asparagine amidase [EC:3.5.1.52]	-	-	-	protein-coding	-
XM_015104634	POLB	XM_015104634.1	26	35656784	35684271	+	0.28	0.42	2.06	1.61	0.71	2.1	N/A	2.87915	-2.29418	1.18117	-0.383329	-1.5645	N/A	UP	DOWN	UP	N/A	DOWN	N/A	3.39e-08	5.44e-22	7.79177e-12	N/A	1.38225e-56	DNA polymerase beta	-	K02330|1|7e-164|579|chx:102177689|DNA polymerase beta [EC:2.7.7.7 4.2.99.-]	-	-	-	protein-coding	-
XM_015104633	POLB	XM_015104633.1	26	35656784	35684522	+	4.48	0.85	0.23	6.48	6.4	3.09	-2.39796	-4.28379	N/A	0.0179219	1.06839	1.05047	DOWN	DOWN	N/A	N/A	UP	UP	6.06e-18	3.43e-05	N/A	N/A	4.07065e-31	3.39544e-61	DNA polymerase beta	-	K02330|1|0.0|642|chx:102177689|DNA polymerase beta [EC:2.7.7.7 4.2.99.-]	-	-	-	protein-coding	-
XM_015104608	FGFR1	XM_015104608.1	26	32178502	32228305	-	4.64	9.52	10.54	1.98	4.84	3.78	1.03684	1.18368	-0.146841	-1.28951	-0.932886	0.356621	UP	UP	N/A	DOWN	N/A	N/A	4.9e-11	2.76e-06	N/A	1.22513e-25	N/A	N/A	fibroblast growth factor receptor 1	-	K04362|1|0.0|1586|oas:780507|fibroblast growth factor receptor 1 [EC:2.7.10.1]	-	-	-	protein-coding	-
XM_015104590	GSR	XM_015104590.1	26	25468333	25512521	-	25.45	52.81	35.58	25.53	56.93	43.39	1.05315	0.483401	0.569745	-1.157	-0.765169	0.391827	UP	N/A	N/A	DOWN	N/A	N/A	4.72e-07	N/A	N/A	8.24017e-22	N/A	N/A	glutathione-disulfide reductase	-	K00383|1|0.0|941|oas:101114416|glutathione reductase (NADPH) [EC:1.8.1.7]	-	-	-	protein-coding	-
XM_015104587	MFHAS1	XM_015104587.1	26	23516811	23628137	-	4.48	8.85	9.42	4.09	8.79	9.67	0.982179	1.07223	-0.0900496	-1.10376	-1.24142	-0.137653	N/A	UP	N/A	DOWN	DOWN	N/A	N/A	2.64e-32	N/A	4.15634e-49	4.52917e-59	N/A	malignant fibrous histiocytoma amplified sequence 1	-	K19613|1|2e-32|145|hmg:100198779|leucine-rich repeat protein SHOC2;K01768|5|3e-32|144|dme:Dmel_CG10255|adenylate cyclase [EC:4.6.1.1]	-	-	-	protein-coding	-
XM_015104573	SLC7A2	XM_015104573.1	26	18413979	18483328	-	0	1.55	0.69	2.14	2.14	0	10.5981	N/A	1.1676	0	11.0634	11.0634	UP	N/A	UP	N/A	UP	UP	7.51e-08	N/A	0.000350258	N/A	1.04122e-07	1.67554e-40	solute carrier family 7 member 2	-	K13864|1|0.0|1215|oas:101110817|solute carrier family 7 (cationic amino acid transporter), member 2	-	-	-	protein-coding	-
XM_015104562	ACSL1	XM_015104562.1	26	13900372	13965682	-	56.05	19.96	27.31	82.98	14.05	22	-1.4896	-1.03729	-0.452318	2.56219	1.91526	-0.646933	DOWN	DOWN	N/A	UP	UP	N/A	7.55e-94	2.31e-23	N/A	3.48082e-49	5.79563e-33	N/A	acyl-CoA synthetase long-chain family member 1	-	K01897|1|0.0|1418|oas:101110905|long-chain acyl-CoA synthetase [EC:6.2.1.3]	-	-	-	protein-coding	-
XM_015104559	CASP3	XM_015104559.1	26	13762664	13785655	-	68.51	10.81	7.88	51.46	11.4	12.09	-2.66395	-3.12005	0.456099	2.17442	2.08964	-0.0847804	DOWN	DOWN	N/A	UP	UP	N/A	0	4.05e-150	N/A	1.67585e-23	2.07207e-24	N/A	caspase 3	-	K02187|1|1e-157|560|oas:443031|caspase 3 [EC:3.4.22.56]	-	-	-	protein-coding	-
XM_015104536	ZFP42	XM_015104536.1	26	16268065	16273636	+	3.69	1.71	0.22	8.58	1.06	0.3	-1.10962	-4.06805	2.95842	3.01691	4.83794	1.82103	DOWN	DOWN	UP	UP	UP	UP	1.09e-38	5.36e-10	1.79e-16	4.76877e-33	3.50801e-53	1.16872e-06	ZFP42 zinc finger protein	-	K11516|1|1e-167|591|oas:101110027|zinc finger protein 42	-	-	-	protein-coding	-
XM_015104534	SH2D4A	XM_015104534.1	26	36714385	36772655	-	21.74	8.19	8.25	8.03	3.23	4.7	-1.40842	-1.39789	-0.0105307	1.31387	0.772739	-0.541127	DOWN	DOWN	N/A	UP	N/A	N/A	3.3e-35	2.56e-12	N/A	2.45576e-18	N/A	N/A	SH2 domain containing 4A	-	K17577|1|0.0|819|oas:101102533|SH2 domain-containing protein 4A	-	-	-	protein-coding	-
XM_015104531	SLC20A2	XM_015104531.1	26	35721571	35832168	-	1.59	7.04	8.94	2.13	8.69	7.26	2.14655	2.49125	-0.344699	-2.0285	-1.76912	0.259387	UP	UP	N/A	DOWN	DOWN	N/A	4.63e-104	1.14e-07	N/A	6.16614e-16	6.84204e-50	N/A	solute carrier family 20 member 2	-	K14640|1|0.0|1045|oas:101122572|solute carrier family 20 (sodium-dependent phosphate transporter)	-	-	-	protein-coding	-
XM_015104484	FAM35A	XM_015104484.1	25	41124829	41228877	+	0	1.63	0.02	1.4	0	0	10.6707	N/A	6.34873	10.4512	10.4512	0	UP	N/A	UP	UP	UP	N/A	1.8e-11	N/A	2.44e-32	2.05923e-28	1.49936e-39	N/A	family with sequence similarity 35 member A	-	-	-	-	-	protein-coding	-
XM_015104480	WAPL	XM_015104480.1	25	40622076	40697215	-	1.6	2.1	0	9.24	5.1	3.7	0.392317	-10.6439	11.0362	0.857396	1.32037	0.462972	N/A	DOWN	UP	N/A	UP	N/A	N/A	2.19e-06	4.68e-26	N/A	9.15618e-50	N/A	WAPL cohesin release factor	-	K10615|1|5e-25|119|aqu:105315497|E3 ubiquitin-protein ligase HERC4 [EC:2.3.2.26]	-	-	-	protein-coding	-
XM_015104436	PPP3CB	XM_015104436.1	25	29201469	29248512	-	0	2.25	3.04	3.63	5.83	0	11.1357	11.5699	-0.434146	-0.683526	11.8258	12.5093	UP	UP	N/A	N/A	UP	UP	5.17e-20	9.21e-28	N/A	N/A	2.28374e-37	1.11907e-52	protein phosphatase 3 catalytic subunit beta	-	K04348|1|0.0|1011|ocu:100009487|serine/threonine-protein phosphatase 2B catalytic subunit [EC:3.1.3.16]	-	-	-	protein-coding	-
XM_015104433	PPP3CB	XM_015104433.1	25	29201469	29248512	-	3.21	1.65	0.02	0	0	4.88	-0.960107	-7.32643	6.36632	0	-12.2527	-12.2527	N/A	DOWN	UP	N/A	DOWN	DOWN	N/A	8.74e-09	1.17e-32	N/A	6.6199e-25	5.68973e-22	protein phosphatase 3 catalytic subunit beta	-	K04348|1|0.0|1016|ssc:396603|serine/threonine-protein phosphatase 2B catalytic subunit [EC:3.1.3.16]	-	-	-	protein-coding	-
XM_015104430	PPP3CB	XM_015104430.1	25	29201469	29248512	-	2.23	5.01	4.85	8.67	9.28	3.8	1.16777	1.12094	0.0468259	-0.0980928	1.19003	1.28813	UP	UP	N/A	N/A	UP	UP	1.06e-11	1.2e-15	N/A	N/A	3.56275e-36	4.68434e-12	protein phosphatase 3 catalytic subunit beta	-	K04348|1|0.0|1042|ssc:396603|serine/threonine-protein phosphatase 2B catalytic subunit [EC:3.1.3.16]	-	-	-	protein-coding	-
XM_015104421	CHST3	XM_015104421.1	25	27826242	27872178	+	0.41	2.07	1.12	0.28	1	0.82	2.33593	1.4498	0.886132	-1.8365	-1.5502	0.286304	UP	UP	N/A	DOWN	DOWN	N/A	0.000954035	6.52e-06	N/A	2.07885e-08	4.1379e-57	N/A	carbohydrate sulfotransferase 3	-	K01020|1|0.0|702|oas:101112877|chondroitin 6-sulfotransferase 3 [EC:2.8.2.17]	-	-	-	protein-coding	-
XM_015104406	TACR2	XM_015104406.1	25	25463441	25478309	-	1.2	2.75	1.5	1.17	2.51	0.98	1.1964	0.321928	0.874469	-1.10118	0.255655	1.35683	UP	N/A	N/A	DOWN	N/A	UP	7.37e-07	N/A	N/A	4.3261e-10	N/A	1.71846e-39	tachykinin receptor 2	-	K04223|1|0.0|729|oas:101108103|tachykinin receptor 2	-	-	-	protein-coding	-
XM_015104404	HK1	XM_015104404.1	25	25389607	25461370	+	3.93	14.64	14.32	9.43	27.83	20.51	1.89731	1.86543	0.0318841	-1.56131	-1.121	0.440313	UP	UP	N/A	DOWN	DOWN	N/A	1.31e-55	9.14e-09	N/A	3.89472e-51	1.12852e-60	N/A	hexokinase 1	-	K00844|1|0.0|1796|phd:102315752|hexokinase [EC:2.7.1.1]	-	-	-	protein-coding	-
XM_015104401	LOC101103781	XM_015104401.1	25	24892900	24900128	+	1.25	0.11	0.1	2.18	0.86	0.89	-3.50635	-3.64386	N/A	1.34192	1.29245	-0.0494687	DOWN	DOWN	N/A	UP	UP	N/A	1.8e-14	0	N/A	1.08261e-43	1.54495e-26	N/A	storkhead-box protein 1	-	-	-	-	-	protein-coding	-
XM_015104397	SLC25A16	XM_015104397.1	25	24578078	24606653	-	0	1.47	0	4.34	0	1.2	10.5216	N/A	10.5216	12.0835	1.85466	-10.2288	UP	N/A	UP	UP	UP	DOWN	1.25e-20	N/A	1.83e-17	4.71434e-17	3.69403e-17	6.9087e-60	solute carrier family 25 member 16	-	K15084|1|9e-117|423|oas:101103035|solute carrier family 25 (mitochondrial carrier protein), member 16	-	-	-	protein-coding	-
XM_015104391	RUFY2	XM_015104391.1	25	24487530	24530765	-	1.31	1.09	0	0	1.46	1.17	-0.265239	-10.3554	10.0901	-10.5118	-10.1923	0.31946	N/A	DOWN	UP	DOWN	DOWN	N/A	N/A	3.33e-31	1.67e-31	6.2858e-38	1.31575e-30	N/A	RUN and FYVE domain containing 2	-	K10742|1|0.0|1011|cjo:107315722|DNA replication ATP-dependent helicase Dna2 [EC:3.6.4.12];K12482|2|0.0|700|acs:100565421|RUN and FYVE domain-containing protein 1	-	-	-	protein-coding	-
XM_015104381	HERC4	XM_015104381.1	25	24164520	24292446	-	4.57	7.06	1.26	6.87	7.94	3.36	0.627474	-1.85877	2.48624	-0.208829	1.03185	1.24068	N/A	DOWN	UP	N/A	UP	UP	N/A	6.48e-07	3.25e-20	N/A	1.5951e-46	2.99428e-15	HECT and RLD domain containing E3 ubiquitin protein ligase 4	-	K10615|1|0.0|1989|oas:101103532|E3 ubiquitin-protein ligase HERC4 [EC:2.3.2.26]	-	-	-	protein-coding	-
XM_015104359	RYR2	XM_015104359.1	25	9877415	10468066	+	0.22	1.29	0	1.12	1.11	0.46	2.5518	N/A	10.3332	0.0129391	1.28379	1.27085	UP	N/A	UP	N/A	UP	UP	9.72e-38	N/A	0.000237911	N/A	3.68745e-55	7.94755e-42	ryanodine receptor 2	-	K04962|1|0.0|9242|bta:537376|ryanodine receptor 2	-	-	-	protein-coding	-
XM_015104343	LGALS8	XM_015104343.1	25	9144512	9171426	+	22.69	12.4	10.83	21	12.36	9.78	-0.871716	-1.06702	0.195307	0.764711	1.10248	0.337772	N/A	DOWN	N/A	N/A	UP	N/A	N/A	1.62e-05	N/A	N/A	7.44891e-38	N/A	galectin 8	-	K06832|1|4e-180|635|chx:102171841|galectin-8	-	-	-	protein-coding	-
XM_015104321	C25H1orf198	XM_015104321.1	25	3556073	3587882	-	6.64	14.06	11.17	3.83	9.26	6.18	1.08234	0.750374	0.331967	-1.27367	-0.690262	0.583405	UP	N/A	N/A	DOWN	N/A	N/A	2.01e-06	N/A	N/A	4.12479e-27	N/A	N/A	chromosome 25 open reading frame, human C1orf198	-	-	-	-	-	protein-coding	-
XM_015104309	TMEM72	XM_015104309.1	25	44010769	44032921	-	1.92	3.88	5.08	0	1.03	1.12	1.01495	1.40372	-0.388772	-10.0084	-10.1293	-0.120854	UP	UP	N/A	DOWN	DOWN	N/A	1.48e-10	0	N/A	5.64575e-08	4.76854e-48	N/A	transmembrane protein 72	-	-	-	-	-	protein-coding	-
XM_015104291	RASGEF1A	XM_015104291.1	25	13429309	13468403	-	1.55	3.6	5.03	2.52	3.89	6.41	1.21573	1.69829	-0.482561	-0.626346	-1.3469	-0.720554	UP	UP	N/A	N/A	DOWN	N/A	1.18e-15	7.42e-14	N/A	N/A	1.27529e-43	N/A	RasGEF domain family member 1A	-	K08020|1|1e-19|102|shr:100931445|Rap guanine nucleotide exchange factor 6;K08018|2|2e-19|101|cmk:103182258|Rap guanine nucleotide exchange factor 2	-	-	-	protein-coding	-
XM_015104269	CHST12	XM_015104269.1	24	40639980	40659701	-	2.96	1.63	1.24	3.21	0.81	0.48	-0.860725	-1.25526	0.394532	1.98658	2.74147	0.754888	N/A	DOWN	N/A	UP	UP	N/A	N/A	2.21e-05	N/A	6.11321e-32	1.44414e-50	N/A	carbohydrate sulfotransferase 12	-	K04742|1|0.0|829|oas:101118845|chondroitin 4-sulfotransferase 12 [EC:2.8.2.5]	-	-	-	protein-coding	-
XM_015104242	ZNF655	XM_015104242.1	24	36700950	36713723	-	0	2.48	0.01	4	0	0	11.2761	N/A	7.9542	11.9658	11.9658	0	UP	N/A	UP	UP	UP	N/A	7.1e-30	N/A	5.12e-105	1.81853e-12	1.0842e-19	N/A	zinc finger protein 655	-	K09229|1|0.0|895|cge:100752055|KRAB and SCAN domains-containing zinc finger protein;K09228|4|6e-133|451|mdo:100619984|KRAB domain-containing zinc finger protein	-	-	-	protein-coding	-
XM_015104215	TMEM120A	XM_015104215.1	24	34105280	34110735	-	57	25.88	24.68	23.06	6.67	8.55	-1.13912	-1.20762	0.0684952	1.78963	1.4314	-0.358238	DOWN	DOWN	N/A	UP	UP	N/A	1.26e-15	0.000633318	N/A	7.98429e-51	3.30268e-38	N/A	transmembrane protein 120A	-	K14574|1|2e-55|219|spu:588956|ribosome maturation protein SDO1	-	-	-	protein-coding	-
XM_015104206	MLXIPL	XM_015104206.1	24	33516823	33536764	+	8.69	2.87	1.37	2.11	0.9	0.38	-1.59831	-2.66518	1.06687	1.22925	2.47317	1.24393	DOWN	DOWN	UP	UP	UP	UP	9.46e-69	0	0.000353558	2.31356e-40	2.57952e-21	6.04181e-39	MLX interacting protein like	-	K09113|1|0.0|1302|oas:101115503|MAX-like protein X	-	-	-	protein-coding	-
XM_015104197	GTF2IRD1	XM_015104197.1	24	32798848	32924594	-	1.16	3.21	1.4	0	1.63	0.95	1.46845	0.271302	1.19715	-10.6707	-9.89178	0.778873	UP	N/A	UP	DOWN	DOWN	N/A	9.74e-25	N/A	1.03e-11	1.3614e-13	2.98861e-11	N/A	GTF2I repeat domain containing 1	-	K03121|1|0.0|1796|chx:102176579|transcription initiation factor TFII-I	-	-	-	protein-coding	-
XM_015104177	PRSS8	XM_015104177.1	24	27210054	27214585	-	4.46	21.13	16.72	4.34	6.56	11.15	2.24418	1.90646	0.337718	-0.596001	-1.36128	-0.765276	UP	UP	N/A	N/A	DOWN	N/A	1.09e-12	1.81e-16	N/A	N/A	4.92175e-26	N/A	protease, serine 8	-	K09630|1|0.0|706|bom:102271942|polyserase 2 [EC:3.4.21.-];K08664|5|0.0|693|phd:102331036|prostasin [EC:3.4.21.-]	-	-	-	protein-coding	-
XM_015104176	PRSS8	XM_015104176.1	24	27210054	27214585	-	49.05	77.09	124.18	26.8	42.58	74.34	0.652291	1.34011	-0.687817	-0.667943	-1.47191	-0.803963	N/A	UP	N/A	N/A	DOWN	N/A	N/A	8.3e-09	N/A	N/A	2.68431e-15	N/A	protease, serine 8	-	K09630|1|0.0|717|bom:102271942|polyserase 2 [EC:3.4.21.-];K08664|5|0.0|706|phd:102331036|prostasin [EC:3.4.21.-]	-	-	-	protein-coding	-
XM_015104164	ZG16	XM_015104164.1	24	26464827	26470571	-	9.19	0.02	0.06	7.53	0.04	1.03	-8.84392	-7.25896	N/A	7.55651	2.87001	-4.6865	DOWN	DOWN	N/A	UP	UP	DOWN	2.46e-253	3.49e-08	N/A	4.47167e-59	4.55923e-41	2.48336e-48	zymogen granule protein 16	-	K14211|1|8e-16|89.7|oas:101111152|elastin;K10838|2|1e-11|75.9|oas:101109650|xeroderma pigmentosum group C-complementing protein;K04358|3|2e-10|71.6|oas:780460|fibroblast growth factor;K01106|4|4e-10|70.9|oas:101110014|inositol-1,4,5-trisphosphate 5-phosphatase [EC:3.1.3.56];K09625|5|5e-10|70.5|chx:102189536|testisin [EC:3.4.21.-]	-	-	-	protein-coding	-
XM_015104151	CD19	XM_015104151.1	24	25907561	25913904	-	0	1.13	0	0.6	0	1.04	10.1421	N/A	10.1421	9.22882	-0.793549	-10.0224	UP	N/A	UP	UP	N/A	DOWN	4.45e-12	N/A	6.78e-10	7.58988e-48	N/A	2.35438e-57	CD19 molecule	-	K06465|1|0.0|867|oas:101111510|CD19 antigen	-	-	-	protein-coding	-
XM_015104125	SCNN1B	XM_015104125.1	24	21058908	21085025	+	0.14	0.85	2.22	0.04	0.09	2.97	N/A	3.98706	-1.38502	-1.16993	-6.21432	-5.04439	N/A	UP	DOWN	DOWN	DOWN	DOWN	N/A	4.48e-18	2.65e-14	3.7926e-29	1.13659e-47	9.41094e-51	sodium channel epithelial 1 beta subunit	-	K04825|1|0.0|1378|oas:100170325|amiloride-sensitive sodium channel subunit beta	-	-	-	protein-coding	-
XM_015104120	EEF2K	XM_015104120.1	24	19929508	19997930	+	2.71	1.23	0.84	1.95	3.94	3.87	-1.13963	-1.68983	0.550197	-1.01472	-0.988859	0.0258621	DOWN	DOWN	N/A	DOWN	N/A	N/A	4.46e-39	1.8e-07	N/A	1.34147e-34	N/A	N/A	eukaryotic elongation factor 2 kinase	-	K08292|1|0.0|1409|oas:101103447|elongation factor 2 kinase [EC:2.7.11.20]	-	-	-	protein-coding	-
XM_015104094	MYH11	XM_015104094.1	24	14090323	14217839	-	148.31	474.55	369.48	233.43	585.12	181.11	1.67794	1.31688	0.361064	-1.32574	0.366124	1.69187	UP	UP	N/A	DOWN	N/A	UP	0.000388613	6.02e-07	N/A	3.54641e-26	N/A	2.50011e-23	myosin heavy chain 11	-	K10352|1|0.0|3231|oas:101114409|myosin heavy chain	-	-	-	protein-coding	-
XM_015104093	KIAA0430	XM_015104093.1	24	14014401	14048550	-	4.71	2.25	0.78	3.97	5.05	1.33	-1.0658	-2.59418	1.52838	-0.347144	1.57771	1.92486	DOWN	DOWN	UP	N/A	UP	UP	7.45e-31	1.34e-126	3.28e-07	N/A	1.35078e-15	9.61255e-57	KIAA0430 ortholog	-	K17573|1|0.0|2556|oas:101110728|meiosis arrest female protein 1	-	-	-	protein-coding	-
XM_015104073	LOC101105132	XM_015104073.1	24	7718388	7719819	+	14.35	1.27	8.83	0	1.56	0	-3.49815	-0.700565	-2.79758	-10.6073	0	10.6073	DOWN	N/A	DOWN	DOWN	N/A	UP	1.53e-09	N/A	5.84e-25	1.03497e-24	N/A	3.50661e-45	dnaJ homolog subfamily A member 1	-	K09502|1|0.0|724|oas:101105132|DnaJ homolog subfamily A member 1	-	-	-	protein-coding	-
XM_015104049	LOC101120797	XM_015104049.1	24	2576348	2582149	+	28.5	3.91	5.51	15.3	2.19	5.87	-2.86572	-2.37084	-0.494884	2.80453	1.3821	-1.42243	DOWN	DOWN	N/A	UP	UP	DOWN	0.000102904	7.08e-13	N/A	3.51422e-40	2.8353e-43	3.448e-57	putative caspase-16	-	K04401|1|5e-43|178|hgl:101720095|caspase 14 [EC:3.4.22.-]	-	-	-	protein-coding	-
XM_015104036	BICDL2	XM_015104036.1	24	2422159	2429780	-	5.83	9.77	12.51	3.11	5.49	11.85	0.744863	1.10151	-0.356651	-0.819892	-1.9299	-1.11001	N/A	UP	N/A	N/A	DOWN	DOWN	N/A	8.17e-38	N/A	N/A	1.43618e-53	1.27026e-56	BICD family like cargo adaptor 2	-	K16756|1|4e-156|554|oas:101118239|coiled-coil domain-containing protein 64	-	-	-	protein-coding	-
XM_015104034	PAQR4	XM_015104034.1	24	2360559	2363711	+	7.77	17.03	26.13	5.91	10.45	17.23	1.13209	1.74972	-0.617629	-0.822273	-1.54369	-0.72142	UP	UP	N/A	N/A	DOWN	N/A	6.13e-06	3.09e-05	N/A	N/A	8.80176e-38	N/A	progestin and adipoQ receptor family member 4	-	K06633|1|6e-17|91.7|amj:102575481|membrane-associated tyrosine- and threonine-specific cdc2-inhibitory kinase [EC:2.7.11.1]	-	-	-	protein-coding	-
XM_015104033	LOC106991905	XM_015104033.1	24	2262628	2264687	-	8.44	6.13	14.45	2.47	0	6.71	-0.461356	0.775755	-1.23711	11.2703	-1.4418	-12.7121	N/A	N/A	DOWN	UP	DOWN	DOWN	N/A	N/A	0.000210944	9.53697e-12	2.91844e-25	2.67307e-37	serine/arginine repetitive matrix protein 2-like	-	K13172|1|3e-15|85.9|ptg:102962717|serine/arginine repetitive matrix protein 2	-	-	-	protein-coding	-
XM_015104032	LOC106991905	XM_015104032.1	24	2262628	2264724	-	14.18	3.58	16.12	14.53	26.52	9.8	-1.98583	0.184994	-2.17082	-0.868046	0.568181	1.43623	DOWN	N/A	DOWN	N/A	N/A	UP	1.37e-26	N/A	1.26e-169	N/A	N/A	2.2916e-58	serine/arginine repetitive matrix protein 2-like	-	K06890|1|2e-06|55.8|clv:102087786|uncharacterized protein	-	-	-	protein-coding	-
XM_015104031	LOC106991905	XM_015104031.1	24	2262628	2264724	-	12.53	11.31	0.14	7.15	2.84	7.54	-0.147787	-6.48382	6.33603	1.33205	-0.0766213	-1.40867	N/A	DOWN	UP	UP	N/A	DOWN	N/A	3.07e-18	6.19e-15	3.06534e-49	N/A	1.04218e-57	serine/arginine repetitive matrix protein 2-like	-	K13172|1|4e-17|92.0|ptg:102962717|serine/arginine repetitive matrix protein 2;K06890|4|3e-06|55.8|clv:102087786|uncharacterized protein	-	-	-	protein-coding	-
XM_015104029	PRSS22	XM_015104029.1	24	2147982	2153425	+	0.46	0.76	3.57	0.33	0.15	2.37	N/A	2.95622	-2.23185	1.1375	-2.84435	-3.98185	N/A	UP	DOWN	UP	DOWN	DOWN	N/A	0.000176278	1.24e-42	1.15954e-39	9.7347e-19	6.92503e-26	protease, serine 22	-	K09626|1|0.0|658|oas:101117723|brain-specific serine protease 4 [EC:3.4.21.-]	-	-	-	protein-coding	-
XM_015104018	NOXO1	XM_015104018.1	24	1521920	1524004	-	0.05	4.14	7.41	0.05	1.04	3.85	6.37156	7.2114	-0.839843	-4.37851	-6.26679	-1.88827	UP	UP	N/A	DOWN	DOWN	DOWN	5.69e-27	3.03e-117	N/A	1.49663e-54	6.1133e-07	8.18391e-35	NADPH oxidase organizer 1	-	K17934|1|2e-161|571|oas:101112873|NADPH oxidase organizer 1	-	-	-	protein-coding	-
XM_015104017	HS3ST6	XM_015104017.1	24	1473404	1479424	-	1.44	3.21	5.11	0.15	0.59	4.89	1.1565	1.82725	-0.67075	-1.97575	-5.0268	-3.05105	UP	UP	N/A	DOWN	DOWN	DOWN	8.02e-08	5.57e-12	N/A	1.34245e-07	5.73652e-19	2.19332e-40	heparan sulfate-glucosamine 3-sulfotransferase 6	-	K09679|1|3e-145|517|oas:105604608|[heparan sulfate]-glucosamine 3-sulfotransferase 6 [EC:2.8.2.-]	-	-	-	protein-coding	-
XM_015104013	NUBP2	XM_015104013.1	24	1346839	1352127	+	0	1.12	2.14	1.06	0.59	0	10.1293	11.0634	-0.934112	0.845277	10.0498	9.20457	UP	UP	N/A	N/A	UP	UP	1.66e-14	7.47e-39	N/A	N/A	1.33912e-36	1.15775e-45	nucleotide binding protein 2	-	K03593|1|2e-38|162|aqu:105312029|ATP-binding protein involved in chromosome partitioning	-	-	-	protein-coding	-
XM_015104007	LOC105604604	XM_015104007.1	24	1049350	1054026	-	5.05	1.74	6.16	3.29	4.2	0	-1.5372	0.286647	-1.82384	-0.352302	11.6839	12.0362	DOWN	N/A	DOWN	N/A	UP	UP	3.9e-84	N/A	1.08e-05	N/A	2.46927e-52	5.21192e-45	H(+)/Cl(-) exchange transporter 7-like	-	K05016|1|3e-92|340|chx:100861025|chloride channel 7	-	-	-	protein-coding	-
XM_015104006	LOC105604604	XM_015104006.1	24	1049350	1053836	-	0	0.54	1.71	2.76	1.72	5.78	N/A	10.7398	-1.66297	0.68226	-1.0664	-1.74866	N/A	UP	DOWN	N/A	DOWN	DOWN	N/A	0.000305905	0.000608886	N/A	9.0716e-52	1.05923e-42	H(+)/Cl(-) exchange transporter 7-like	-	K05016|1|2e-87|324|phd:102319648|chloride channel 7	-	-	-	protein-coding	-
XM_015103978	LOC101108797	XM_015103978.1	24	154453	155251	+	1.42	4.68	1.01	0	1.31	0	1.72062	-0.491536	2.21215	-10.3554	0	10.3554	UP	N/A	UP	DOWN	N/A	UP	4.71e-38	N/A	6.1e-39	4.13502e-17	N/A	2.84156e-06	hemoglobin subunit alpha-1/2	-	K13822|1|3e-76|286|oas:101108797|hemoglobin subunit alpha	-	-	-	protein-coding	-
XM_015103957	LFNG	XM_015103957.1	24	40562243	40568428	-	5.51	10.97	18.8	2.59	3.87	7.89	0.993439	1.77061	-0.777169	-0.579381	-1.60707	-1.02769	N/A	UP	N/A	N/A	DOWN	DOWN	N/A	3.02e-42	N/A	N/A	3.07716e-54	5.06753e-40	LFNG O-fucosylpeptide 3-beta-N-acetylglucosaminyltransferase	-	K05948|1|4e-171|603|oas:101112372|fringe [EC:2.4.1.222]	-	-	-	protein-coding	-
XM_015103923	TRIP6	XM_015103923.1	24	35644972	35648676	-	3.86	11.85	9.08	3.55	7.4	4.42	1.61821	1.23409	0.384123	-1.05971	-0.316227	0.743479	UP	UP	N/A	DOWN	N/A	N/A	7.85e-06	1.9e-38	N/A	3.87069e-38	N/A	N/A	thyroid hormone receptor interactor 6	-	K12792|1|0.0|661|oas:101120629|thyroid receptor-interacting protein 6	-	-	-	protein-coding	-
XM_015103922	LOC105604872	XM_015103922.1	24	35549332	35565226	-	0.1	14.85	22.66	1.82	87.05	188.85	7.21432	7.824	-0.609685	-5.57983	-6.69716	-1.11732	UP	UP	N/A	DOWN	DOWN	DOWN	2.85e-115	9.44e-52	N/A	5.62307e-15	3.12433e-22	7.93783e-30	uncharacterized protein DDB_G0271670-like	-	K14007|1|5e-09|65.5|aqu:100641612|protein transport protein SEC24;K18040|3|2e-08|63.9|crg:105346943|tyrosine-protein phosphatase non-receptor type 23 [EC:3.1.3.48]	-	-	-	protein-coding	-
XM_015103921	LOC106991892	XM_015103921.1	24	35544443	35549153	-	0	23.81	38.69	0.43	32.86	72.56	14.5393	15.2397	-0.700393	-6.25585	-7.39869	-1.14284	UP	UP	N/A	DOWN	DOWN	DOWN	8.62e-96	1.58e-160	N/A	2.20434e-31	3.1418e-33	2.40116e-44	uncharacterized protein DDB_G0271670-like	-	K16522|1|3e-10|68.9|rno:171026|A-kinase anchor protein 5	-	-	-	protein-coding	-
XM_015103908	ELN	XM_015103908.1	24	33178422	33210883	-	5.67	21.15	15.11	1.87	4.02	4.41	1.89924	1.41408	0.485154	-1.10416	-1.23774	-0.133583	UP	UP	N/A	DOWN	DOWN	N/A	5.15e-42	1.64e-05	N/A	1.32118e-12	8.682e-58	N/A	elastin	-	K14211|1|7e-162|574|oas:101111152|elastin	-	-	-	protein-coding	-
XM_015103905	WBSCR17	XM_015103905.1	24	29052183	29480276	-	0.49	14.2	29.11	0.81	15.24	32.13	4.85697	5.89259	-1.03562	-4.2338	-5.30986	-1.07606	UP	UP	DOWN	DOWN	DOWN	DOWN	3.75e-62	0	1.56e-38	6.83188e-17	1.74527e-11	8.57466e-58	Williams-Beuren syndrome chromosome region 17	-	K00710|1|0.0|1493|oas:101109586|polypeptide N-acetylgalactosaminyltransferase [EC:2.4.1.41]	-	-	-	protein-coding	-
XM_015103900	QPRT	XM_015103900.1	24	26499856	26515340	-	17.89	0.98	1.76	13.82	1.94	3.19	-4.19023	-3.34551	-0.844722	2.83263	2.11513	-0.7175	DOWN	DOWN	N/A	UP	UP	N/A	6.5e-140	2.48e-82	N/A	1.09465e-09	2.74902e-29	N/A	quinolinate phosphoribosyltransferase	-	K00767|1|2e-166|587|oas:101102696|nicotinate-nucleotide pyrophosphorylase (carboxylating) [EC:2.4.2.19]	-	-	-	protein-coding	-
XM_015103893	ERN2	XM_015103893.1	24	21360932	21385453	-	28.84	45.8	92.61	22.86	23.1	65.92	0.667276	1.6831	-1.01582	-0.0150674	-1.52789	-1.51282	N/A	UP	DOWN	N/A	DOWN	DOWN	N/A	2.03e-10	1.44e-09	N/A	4.01901e-59	9.68669e-18	endoplasmic reticulum to nucleus signaling 2	-	K11715|1|0.0|1812|oas:101117900|serine/threonine-protein kinase/endoribonuclease IRE2 [EC:2.7.11.1 3.1.26.-]	-	-	-	protein-coding	-
XM_015103833	ARHGDIG	XM_015103833.1	24	230680	232285	+	2.43	0.75	0.29	2.38	0.12	0	-1.69599	-3.06683	N/A	4.30986	11.2167	6.90689	DOWN	DOWN	N/A	UP	UP	UP	2.84e-05	3.02e-40	N/A	1.7547e-54	3.0625e-19	2.3162e-41	Rho GDP dissociation inhibitor gamma	-	K12462|1|8e-147|521|oas:101122156|Rho GDP-dissociation inhibitor	-	-	-	protein-coding	-
XM_015103802	RNF152	XM_015103802.1	23	60485946	60488579	-	1.14	5.38	6.05	0.98	9.89	14.66	2.23857	2.4079	-0.169329	-3.33512	-3.90296	-0.567843	UP	UP	N/A	DOWN	DOWN	N/A	1.08e-14	2.96e-17	N/A	2.45022e-55	9.14256e-47	N/A	ring finger protein 152	-	K15705|1|1e-103|380|oas:106991878|E3 ubiquitin-protein ligase RNF152 [EC:2.3.2.27]	-	-	-	protein-coding	-
XM_015103789	NEDD4L	XM_015103789.1	23	57348258	57720795	+	1.66	1.56	0	3.19	0	0.84	-0.0896372	-10.697	10.6073	11.6393	1.9251	-9.71425	N/A	DOWN	UP	UP	UP	DOWN	N/A	2.17e-09	2.94e-38	8.32114e-23	3.40632e-48	9.02039e-58	neural precursor cell expressed, developmentally down-regulated 4-like, E3 ubiquitin protein ligase	-	K13305|1|0.0|1778|oas:101122748|E3 ubiquitin-protein ligase NEDD4-like [EC:2.3.2.26]	-	-	-	protein-coding	-
XM_015103768	CCDC68	XM_015103768.1	23	54446590	54495936	-	0	2.43	0.99	0.52	5.24	0	11.2467	N/A	1.29546	-3.33298	9.02237	12.3554	UP	N/A	UP	DOWN	UP	UP	8.9e-23	N/A	7.15e-05	7.59127e-14	4.00962e-19	8.35539e-45	coiled-coil domain containing 68	-	-	-	-	-	protein-coding	-
XM_015103767	CCDC68	XM_015103767.1	23	54436137	54495939	-	1.36	6.72	9.03	1.39	15.68	9.95	2.30485	2.73112	-0.426265	-3.49577	-2.83961	0.656157	UP	UP	N/A	DOWN	DOWN	N/A	3.27e-60	3.43e-34	N/A	8.59414e-58	5.63472e-17	N/A	coiled-coil domain containing 68	-	K10421|1|3e-08|62.0|dse:Dsec_GM17234|CAP-Gly domain-containing linker protein 1;K16551|2|3e-07|58.5|crg:105330473|A-kinase anchor protein 9;K20283|4|4e-06|55.1|mde:101892550|golgin subfamily A member 4	-	-	-	protein-coding	-
XM_015103766	CCDC68	XM_015103766.1	23	54436137	54495936	-	0	2.08	5.11	0	1.71	14.2	11.0224	12.3191	-1.29674	-10.7398	-13.7936	-3.05382	UP	UP	DOWN	DOWN	DOWN	DOWN	7.3e-26	7.82e-20	1.44e-07	4.50247e-31	1.69524e-33	5.50899e-63	coiled-coil domain containing 68	-	K10421|1|3e-08|62.0|dse:Dsec_GM17234|CAP-Gly domain-containing linker protein 1;K16551|2|4e-07|58.5|crg:105330473|A-kinase anchor protein 9;K20283|4|4e-06|55.1|mde:101892550|golgin subfamily A member 4	-	-	-	protein-coding	-
XM_015103755	MAPK4	XM_015103755.1	23	50256902	50427237	+	0	1.17	1.41	0	0.83	1.23	10.1923	10.4615	-0.269187	-9.69697	-10.2644	-0.567475	UP	UP	N/A	DOWN	DOWN	N/A	1.8e-11	3.97e-11	N/A	2.24145e-06	2.33132e-39	N/A	mitogen-activated protein kinase 4	-	K06855|1|0.0|701|oas:101112939|mitogen-activated protein kinase 4/6 [EC:2.7.11.24]	-	-	-	protein-coding	-
XM_015103753	MBD1	XM_015103753.1	23	50020839	50037969	-	1.58	0.4	0.57	0.86	2.16	2.44	-1.98185	-1.47089	N/A	-1.32862	-1.50447	-0.17585	DOWN	DOWN	N/A	DOWN	DOWN	N/A	0.000457156	2.72e-10	N/A	3.50183e-13	2.71449e-34	N/A	methyl-CpG binding domain protein 1	-	K11589|1|0.0|997|chx:102168507|methyl-CpG-binding domain protein 1	-	-	-	protein-coding	-
XM_015103751	MBD1	XM_015103751.1	23	50020839	50037969	-	0	2.89	0.38	2.19	3.51	1.29	11.4969	N/A	2.927	-0.68054	0.76356	1.4441	UP	N/A	UP	N/A	N/A	UP	9.4e-36	N/A	2.03e-15	N/A	N/A	8.1536e-30	methyl-CpG binding domain protein 1	-	K11589|1|0.0|1017|bom:102280626|methyl-CpG-binding domain protein 1	-	-	-	protein-coding	-
XM_015103749	MBD1	XM_015103749.1	23	50023035	50037968	-	1.71	4.37	2.52	3.19	0.43	6.06	1.35364	0.559427	0.79421	2.89115	-0.925761	-3.81691	UP	N/A	N/A	UP	N/A	DOWN	7.87e-08	N/A	N/A	2.01623e-11	N/A	3.70001e-13	methyl-CpG binding domain protein 1	-	K11589|1|0.0|1134|oas:101116619|methyl-CpG-binding domain protein 1	-	-	-	protein-coding	-
XM_015103727	ZBTB7C	XM_015103727.1	23	47827844	48004423	-	0	1.66	0.28	0.91	1.86	0	10.697	N/A	2.56768	-1.03136	9.82972	10.8611	UP	N/A	UP	DOWN	UP	UP	2.35e-09	N/A	3.29e-38	9.23675e-11	2.27121e-37	8.08508e-34	zinc finger and BTB domain containing 7C	-	K10494|1|0.0|981|oas:101114660|zinc finger and BTB domain-containing protein 7	-	-	-	protein-coding	-
XM_015103726	ZBTB7C	XM_015103726.1	23	47827844	48138074	-	0.5	6.11	6.48	0.08	0.7	3.57	3.61117	3.69599	-0.0848214	-3.12928	-5.47978	-2.3505	UP	UP	N/A	DOWN	DOWN	DOWN	1.99e-19	1.82e-67	N/A	1.71331e-49	9.50533e-17	3.91007e-09	zinc finger and BTB domain containing 7C	-	K10494|1|0.0|981|oas:101114660|zinc finger and BTB domain-containing protein 7	-	-	-	protein-coding	-
XM_015103708	ST8SIA5	XM_015103708.1	23	46579648	46657067	-	0.08	1.57	0.29	0.17	1.1	0.14	4.29462	N/A	2.43664	-2.6939	0.280108	2.974	UP	N/A	UP	DOWN	N/A	UP	1.65e-26	N/A	3.14e-27	1.84471e-58	N/A	5.41702e-37	ST8 alpha-N-acetyl-neuraminide alpha-2,8-sialyltransferase 5	-	K03369|1|0.0|864|oas:101110108|alpha-N-acetyl-neuraminate alpha-2,8-sialyltransferase (sialyltransferase 8E) [EC:2.4.99.-]	-	-	-	protein-coding	-
XM_015103706	C23H18orf25	XM_015103706.1	23	46096835	46182936	+	2.63	0.95	2.09	0	3.42	1.85	-1.46906	-0.33156	-1.1375	-11.7398	-10.8533	0.886471	DOWN	N/A	DOWN	DOWN	DOWN	N/A	6.45e-227	N/A	1.78e-05	9.44512e-25	9.37182e-16	N/A	chromosome 23 open reading frame, human C18orf25	-	K10635|1|7e-13|80.1|lcm:102349737|E3 ubiquitin-protein ligase Arkadia [EC:2.3.2.27]	-	-	-	protein-coding	-
XM_015103687	PTPN2	XM_015103687.1	23	43383927	43451089	-	2.29	0.12	0	0.56	1.36	1.12	-4.25424	-11.1611	N/A	-1.28011	-1	0.280108	DOWN	DOWN	N/A	DOWN	DOWN	N/A	5.66e-18	6.74e-88	N/A	1.15755e-60	4.23334e-59	N/A	protein tyrosine phosphatase, non-receptor type 2	-	K18026|1|0.0|729|oas:101106987|tyrosine-protein phosphatase non-receptor type 2 [EC:3.1.3.48]	-	-	-	protein-coding	-
XM_015103674	SPIRE1	XM_015103674.1	23	43192187	43333280	-	0	1.23	3.29	1.7	4.69	0	10.2644	11.6839	-1.41943	-1.46405	10.7313	12.1954	UP	UP	DOWN	DOWN	UP	UP	1.45e-17	1.48e-48	2.01e-11	1.50173e-56	3.9338e-14	1.05103e-29	spire type actin nucleation factor 1	-	K02098|1|0.0|1058|chx:100861014|spire	-	-	-	protein-coding	-
XM_015103671	SPIRE1	XM_015103671.1	23	43192187	43289401	-	3.56	2.84	1.17	2.19	0	4.14	-0.325986	-1.60537	1.27938	11.0967	-0.9187	-12.0154	N/A	DOWN	UP	UP	N/A	DOWN	N/A	1.95e-82	5.6e-40	1.66006e-59	N/A	1.94879e-53	spire type actin nucleation factor 1	-	K02098|1|0.0|1012|chx:100861014|spire	-	-	-	protein-coding	-
XM_015103664	IMPA2	XM_015103664.1	23	43064420	43088411	+	4.19	14.21	18.51	3.2	9.64	12.96	1.76188	2.14328	-0.381398	-1.59096	-2.01792	-0.426961	UP	UP	N/A	DOWN	DOWN	N/A	4.33e-19	1.09e-31	N/A	1.19996e-33	3.1242e-29	N/A	inositol monophosphatase 2	-	K01092|1|8e-155|550|oas:101105968|myo-inositol-1(or 4)-monophosphatase [EC:3.1.3.25]	-	-	-	protein-coding	-
XM_015103663	MPPE1	XM_015103663.1	23	43038386	43052694	-	0.47	5.12	3.3	1.5	0	1.44	3.44541	2.81173	0.633678	10.5507	0.0588937	-10.4919	UP	UP	N/A	UP	N/A	DOWN	1.38e-39	2.9e-28	N/A	3.8899e-47	N/A	2.67518e-17	metallophosphoesterase 1	-	-	-	-	-	protein-coding	-
XM_015103648	MYOM1	XM_015103648.1	23	37549282	37667952	-	0	2.46	0.71	1.43	0.85	0	11.2644	N/A	1.79277	0.75048	10.4818	9.73132	UP	N/A	UP	N/A	UP	UP	2.11e-40	N/A	4.73e-36	N/A	7.01711e-43	5.02517e-47	myomesin 1	-	K12567|1|2e-75|287|sko:102801380|titin [EC:2.7.11.1]	-	-	-	protein-coding	-
XM_015103641	YES1	XM_015103641.1	23	35853786	35916289	-	5.14	2.66	13.98	10.51	2.19	13.67	-0.950342	1.44352	-2.39387	2.26276	-0.379251	-2.64201	N/A	UP	DOWN	UP	N/A	DOWN	N/A	3.61e-30	5.16e-06	6.11089e-58	N/A	4.88358e-25	YES proto-oncogene 1, Src family tyrosine kinase	-	K05705|1|0.0|1059|oas:101104362|tyrosine-protein kinase Yes [EC:2.7.10.2]	-	-	-	protein-coding	-
XM_015103628	ANKRD29	XM_015103628.1	23	33227191	33280159	+	1.35	3.09	1.69	0.64	2.75	3.17	1.19465	0.324064	0.870584	-2.10329	-2.30834	-0.205051	UP	N/A	N/A	DOWN	DOWN	N/A	0.000228076	N/A	N/A	4.88012e-23	1.19356e-11	N/A	ankyrin repeat domain 29	-	K15503|1|1e-37|160|aqu:100635111|serine/threonine-protein phosphatase 6 regulatory ankyrin repeat subunit B	-	-	-	protein-coding	-
XM_015103613	RNF125	XM_015103613.1	23	25375323	25422157	-	3.83	1.44	1.53	7.25	3.18	1.94	-1.41128	-1.32381	-0.0874628	1.18895	1.90192	0.71297	DOWN	DOWN	N/A	UP	UP	N/A	2.91e-08	2.73e-09	N/A	1.20276e-14	2.60361e-20	N/A	ring finger protein 125	-	K12170|1|3e-133|479|oas:101114324|E3 ubiquitin-protein ligase RNF125 [EC:2.3.2.27]	-	-	-	protein-coding	-
XM_015103602	ZNF24	XM_015103602.1	23	21967208	22023171	+	0.64	1.86	0	13.58	12.44	2.89	1.53916	N/A	10.8611	0.126497	2.23234	2.10585	UP	N/A	UP	N/A	UP	UP	3.44e-13	N/A	2.93e-05	N/A	2.27928e-59	5.18216e-43	zinc finger protein 24	-	K09230|1|2e-95|351|lve:103073669|SCAN domain-containing zinc finger protein	-	-	-	protein-coding	-
XM_015103594	FHOD3	XM_015103594.1	23	20564460	20807967	-	1.27	3.11	2.17	0.83	2.43	0.78	1.29209	0.772867	0.51922	-1.54977	0.0896372	1.63941	UP	N/A	N/A	DOWN	N/A	UP	1.41e-22	N/A	N/A	5.37805e-12	N/A	4.80752e-36	formin homology 2 domain containing 3	-	K02184|1|8e-25|119|phu:Phum_PHUM602670|formin 2;K05741|2|3e-23|114|dvi:Dvir_GJ17693|diaphanous 2	-	-	-	protein-coding	-
XM_015103575	CBLN2	XM_015103575.1	23	5285518	5293454	+	0.23	3	0.62	0.49	1.34	0.31	3.70526	N/A	2.27462	-1.45138	0.660514	2.11189	UP	N/A	UP	DOWN	N/A	UP	1.16e-16	N/A	4.19e-11	1.25018e-44	N/A	5.29913e-20	cerebellin 2 precursor	-	K18744|1|2e-18|97.1|xla:100158434|caprin-2	-	-	-	protein-coding	-
XM_015103572	FBXO15	XM_015103572.1	23	4181198	4216435	+	8.26	1.73	1.03	2.77	1.26	0.75	-2.25537	-3.0035	0.748128	1.13646	1.88492	0.748461	DOWN	DOWN	N/A	UP	UP	N/A	1.55e-13	2.77e-74	N/A	7.58779e-23	3.23622e-31	N/A	F-box protein 15	-	K10298|1|0.0|919|oas:101101855|F-box protein 15	-	-	-	protein-coding	-
XM_015103544	MTCL1	XM_015103544.1	23	41432592	41539251	+	0.77	1.65	1.67	0.82	2.06	0.86	1.09954	1.11692	-0.0173821	-1.32895	-0.0687128	1.26024	UP	UP	N/A	DOWN	N/A	UP	7.07e-06	2.16e-10	N/A	1.71027e-28	N/A	1.42853e-43	microtubule crosslinking factor 1	-	K01895|1|8e-56|223|apla:101803542|acetyl-CoA synthetase [EC:6.2.1.1];K10838|2|1e-08|67.4|oas:101109650|xeroderma pigmentosum group C-complementing protein;K12347|4|5e-07|61.6|oas:101116391|natural resistance-associated macrophage protein;K15196|5|7e-07|49.7|bta:618161|transcription factor IIIB 90 kDa subunit	-	-	-	protein-coding	-
XM_015103500	DOCK1	XM_015103500.1	22	45319242	45827809	+	11.65	23.98	28.03	18.74	50.98	56.47	1.0415	1.26664	-0.22514	-1.44381	-1.59136	-0.147553	UP	UP	N/A	DOWN	DOWN	N/A	5.64e-13	9.21e-122	N/A	3.86415e-32	4.58506e-30	N/A	dedicator of cytokinesis 1	-	K13708|1|0.0|3412|chx:102174457|dedicator of cytokinesis protein 1	-	-	-	protein-coding	-
XM_015103498	ADAM12	XM_015103498.1	22	44378526	44721491	-	0.19	1	1.27	0.32	1.55	1.54	2.39593	2.74076	-0.344828	-2.27612	-2.26679	0.00933787	UP	UP	N/A	DOWN	DOWN	N/A	1.49e-07	3.44e-19	N/A	1.42929e-49	3.0561e-12	N/A	ADAM metallopeptidase domain 12	-	K06835|1|0.0|1749|oas:101106128|disintegrin and metalloproteinase domain-containing protein 12 [EC:3.4.24.-]	-	-	-	protein-coding	-
XM_015103489	OAT	XM_015103489.1	22	42865631	42885371	-	398.29	78.76	65.44	379.82	61.32	98.35	-2.33828	-2.60557	0.26729	2.63089	1.94932	-0.681567	DOWN	DOWN	N/A	UP	UP	N/A	4.71e-06	1.32e-142	N/A	1.35702e-18	3.76739e-54	N/A	ornithine aminotransferase	-	K00819|1|0.0|861|oas:105611673|ornithine--oxo-acid transaminase [EC:2.6.1.13]	-	-	-	protein-coding	-
XM_015103483	LOC105601930	XM_015103483.1	22	41271545	41333398	+	1653.53	650.25	87.91	968.22	131.76	2.85	-1.34648	-4.23338	2.8869	2.87742	8.40823	5.53081	DOWN	DOWN	UP	UP	UP	UP	2.35e-06	5.95e-14	7.55e-19	9.48094e-35	3.81545e-49	7.30531e-48	deleted in malignant brain tumors 1 protein	-	K13912|1|0.0|1390|oas:105601930|deleted in malignant brain tumors 1 protein	-	-	-	protein-coding	-
XM_015103482	LOC105601930	XM_015103482.1	22	41271544	41333398	+	4.34	1.1	0.74	1.57	0	0	-1.98019	-2.5521	0.571906	10.6165	10.6165	0	DOWN	DOWN	N/A	UP	UP	N/A	1.4e-15	1.19e-10	N/A	8.38426e-26	1.22085e-36	N/A	deleted in malignant brain tumors 1 protein	-	K13912|1|0.0|1397|oas:105601930|deleted in malignant brain tumors 1 protein	-	-	-	protein-coding	-
XM_015103481	LOC105601930	XM_015103481.1	22	41271544	41333398	+	243.49	84.15	12.67	248.46	35.43	0.33	-1.53283	-4.26437	2.73155	2.80997	9.55633	6.74636	DOWN	DOWN	UP	UP	UP	UP	2.95e-18	8.83e-24	1.48e-05	1.39799e-36	4.18178e-31	4.21871e-61	deleted in malignant brain tumors 1 protein	-	K13912|1|0.0|1380|oas:105601930|deleted in malignant brain tumors 1 protein	-	-	-	protein-coding	-
XM_015103480	LOC105601930	XM_015103480.1	22	41271545	41333398	+	54.6	9.82	5.04	170.57	50.93	0.83	-2.47511	-3.43741	0.962299	1.74378	7.68304	5.93926	DOWN	DOWN	N/A	UP	UP	UP	3.66e-27	2.32e-136	N/A	4.70169e-20	1.82843e-55	1.54034e-25	deleted in malignant brain tumors 1 protein	-	K13912|1|0.0|1756|oas:105601930|deleted in malignant brain tumors 1 protein	-	-	-	protein-coding	-
XM_015103440	TIAL1	XM_015103440.1	22	38602619	38622147	-	2.44	0	2.64	0	3.46	4.4	-11.2527	0.113657	-11.3663	-11.7566	-12.1033	-0.346731	DOWN	N/A	DOWN	DOWN	DOWN	N/A	2.98e-12	N/A	7.78e-11	1.0265e-12	6.77172e-06	N/A	TIA1 cytotoxic granule-associated RNA binding protein-like 1	-	K13201|1|0.0|737|lve:103070432|nucleolysin TIA-1/TIAR	-	-	-	protein-coding	-
XM_015103417	ADRA2A	XM_015103417.1	22	30469866	30472748	+	13.17	4.92	1.77	3.82	4.05	1.19	-1.42053	-2.89543	1.47491	-0.0843493	1.68261	1.76696	DOWN	DOWN	UP	N/A	UP	UP	0	2.7e-209	5.85e-17	N/A	7.322e-47	1.58137e-32	adrenoceptor alpha 2A	-	K04138|1|0.0|729|oas:100170317|adrenergic receptor alpha-2A	-	-	-	protein-coding	-
XM_015103404	SH3PXD2A	XM_015103404.1	22	23202013	23454353	-	4.87	12.53	11	9.23	20.73	12.86	1.36339	1.17551	0.187883	-1.16732	-0.478488	0.688829	UP	UP	N/A	DOWN	N/A	N/A	2.11e-10	2.56e-05	N/A	7.13176e-34	N/A	N/A	SH3 and PX domains 2A	-	K08011|1|2e-54|219|mze:101467208|neutrophil cytosolic factor 1	-	-	-	protein-coding	-
XM_015103397	NT5C2	XM_015103397.1	22	22780408	22809101	-	0.23	1.4	1.46	2.42	5.01	3.7	2.60572	2.66626	-0.0605415	-1.0498	-0.612518	0.437285	UP	UP	N/A	DOWN	N/A	N/A	5.6e-07	2.71e-41	N/A	3.8967e-47	N/A	N/A	5'-nucleotidase, cytosolic II	-	K01081|1|0.0|1019|oas:101110104|5'-nucleotidase [EC:3.1.3.5]	-	-	-	protein-coding	-
XM_015103394	NT5C2	XM_015103394.1	22	22780408	22852892	-	16.2	30.43	38.47	12.36	22.86	35.38	0.909501	1.24774	-0.338239	-0.887147	-1.51726	-0.630109	N/A	UP	N/A	N/A	DOWN	N/A	N/A	1.05e-20	N/A	N/A	8.9718e-26	N/A	5'-nucleotidase, cytosolic II	-	K01081|1|0.0|1125|phd:102328079|5'-nucleotidase [EC:3.1.3.5]	-	-	-	protein-coding	-
XM_015103389	SUFU	XM_015103389.1	22	22252373	22362173	+	0	2.91	0	0.6	0.17	1.48	11.5068	N/A	11.5068	1.81943	-1.30256	-3.12199	UP	N/A	UP	UP	DOWN	DOWN	2.46e-41	N/A	1.12e-35	2.7586e-57	1.194e-08	3.94335e-35	SUFU negative regulator of hedgehog signaling	-	K06229|1|0.0|924|chx:102181468|suppressor of fused	-	-	-	protein-coding	-
XM_015103380	WNT8B	XM_015103380.1	22	20493383	20501333	+	0	0.41	1.11	0.25	1.58	3.64	N/A	10.1163	-1.43686	-2.65992	-3.86394	-1.20401	N/A	UP	DOWN	DOWN	DOWN	DOWN	N/A	1.17e-22	9.5e-38	2.63105e-35	7.4817e-12	8.50273e-29	Wnt family member 8B	-	K00714|1|1e-179|634|oas:101121814|wingless-type MMTV integration site family, member 8	-	-	-	protein-coding	-
XM_015103361	ZFYVE27	XM_015103361.1	22	18085148	18106026	+	0	0	1.02	0.98	0.75	2.61	N/A	9.99435	-9.99435	0.385891	-1.4132	-1.79909	N/A	UP	DOWN	N/A	DOWN	DOWN	N/A	2.52e-05	1.38e-26	N/A	8.35295e-40	1.71574e-37	zinc finger FYVE-type containing 27	-	K19368|1|0.0|598|oas:101116270|protrudin	-	-	-	protein-coding	-
XM_015103342	SORBS1	XM_015103342.1	22	16045219	16216391	-	2.1	9.45	2.83	0.96	2.51	0.94	2.16993	0.430413	1.73951	-1.38658	0.0303736	1.41695	UP	N/A	UP	DOWN	N/A	UP	3.92e-22	N/A	1.51e-05	3.61343e-36	N/A	1.64833e-51	sorbin and SH3 domain containing 1	-	K06086|1|0.0|2410|bacu:103016925|sorbin and SH3 domain containing 1	-	-	-	protein-coding	-
XM_015103335	SORBS1	XM_015103335.1	22	16045219	16278624	-	0.53	2.9	1.46	0.69	1.79	0.5	2.45199	1.4619	0.990085	-1.37529	0.464668	1.83996	UP	UP	N/A	DOWN	N/A	UP	1.04e-33	4.59e-32	N/A	8.70802e-09	N/A	4.34796e-60	sorbin and SH3 domain containing 1	-	K06086|1|0.0|2483|bacu:103016925|sorbin and SH3 domain containing 1	-	-	-	protein-coding	-
XM_015103333	TBC1D12	XM_015103333.1	22	15402695	15455038	+	1.27	0	1.21	0	2.73	5.74	-10.3106	-0.0698214	-10.2408	-11.4147	-12.4868	-1.07215	DOWN	N/A	DOWN	DOWN	DOWN	DOWN	1.68e-33	N/A	3.53e-21	2.98668e-53	2.04754e-36	2.85447e-19	TBC1 domain family member 12	-	K20167|1|0.0|655|cmy:102933479|TBC1 domain family member 14	-	-	-	protein-coding	-
XM_015103331	SLC35G1	XM_015103331.1	22	14839872	14849786	+	29.5	14.2	13.71	50.16	15.08	12.05	-1.05482	-1.10549	0.0506624	1.7339	2.0575	0.323603	DOWN	DOWN	N/A	UP	UP	N/A	2.64e-08	1.37e-31	N/A	1.69632e-20	1.08578e-24	N/A	solute carrier family 35 member G1	-	-	-	-	-	protein-coding	-
XM_015103328	RBP4	XM_015103328.1	22	14551705	14558384	-	66.41	29.48	19.92	15.16	11.82	4.66	-1.17166	-1.73718	0.565519	0.35904	1.70187	1.34283	DOWN	DOWN	N/A	N/A	UP	UP	5.61e-06	6.15e-05	N/A	N/A	4.84303e-14	7.22832e-19	retinol binding protein 4	-	K18271|1|6e-109|396|oas:101105458|retinol-binding protein 4	-	-	-	protein-coding	-
XM_015103274	KAZALD1	XM_015103274.1	22	21017683	21022112	+	0.83	1.15	3.36	2.95	0.93	3.25	0.470451	2.01728	-1.54683	1.66541	-0.139725	-1.80514	N/A	UP	DOWN	UP	N/A	DOWN	N/A	3.73e-26	5.29e-175	7.47235e-51	N/A	3.11753e-23	Kazal type serine peptidase inhibitor domain 1	-	K08784|1|7e-11|72.4|lcm:102361645|HtrA serine peptidase 1 [EC:3.4.21.-];K17531|2|1e-10|71.6|rno:338458|Obscurin-RhoGEF [EC:2.7.11.1]	-	-	-	protein-coding	-
XM_015103248	NAP1L4	XM_015103248.1	21	47751282	47803255	+	17.44	8.24	17.57	1.91	3.09	0	-1.08168	0.0107142	-1.0924	-0.694034	10.8994	11.5934	DOWN	N/A	DOWN	N/A	UP	UP	3.03e-13	N/A	2.46e-16	N/A	1.13371e-25	9.06696e-43	nucleosome assembly protein 1 like 4	-	K11282|1|3e-172|607|oas:101102274|nucleosome assembly protein 1-like 4	-	-	-	protein-coding	-
XM_015103239	NADSYN1	XM_015103239.1	21	47491288	47516420	+	2.22	0.56	2.07	2.97	3.77	1.27	-1.98706	-0.100929	-1.88613	-0.344102	1.22563	1.56974	DOWN	N/A	DOWN	N/A	UP	UP	5.65e-09	N/A	2.73e-09	N/A	1.68158e-23	6.37157e-57	NAD synthetase 1	-	K01950|1|0.0|1125|oas:101102021|NAD+ synthase (glutamine-hydrolysing) [EC:6.3.5.1]	-	-	-	protein-coding	-
XM_015103225	PPP6R3	XM_015103225.1	21	45107502	45221167	+	3.91	0	7.01	0	1.19	0	-11.933	0.842246	-12.7752	-10.2167	0	10.2167	DOWN	N/A	DOWN	DOWN	N/A	UP	8.8e-36	N/A	3.51e-23	6.68804e-56	N/A	3.01203e-40	protein phosphatase 6 regulatory subunit 3	-	K15501|1|0.0|1510|chx:100861368|serine/threonine-protein phosphatase 6 regulatory subunit 3	-	-	-	protein-coding	-
XM_015103224	PPP6R3	XM_015103224.1	21	45107462	45221167	+	5.84	8.22	0.51	3.24	17	19.15	0.49317	-3.5174	4.01057	-2.39147	-2.56328	-0.17181	N/A	DOWN	UP	DOWN	DOWN	N/A	N/A	0	5e-15	3.7592e-34	2.81094e-58	N/A	protein phosphatase 6 regulatory subunit 3	-	K15501|1|0.0|1510|chx:100861368|serine/threonine-protein phosphatase 6 regulatory subunit 3	-	-	-	protein-coding	-
XM_015103223	PPP6R3	XM_015103223.1	21	45107462	45221167	+	0.15	0	1.06	15.35	0.38	4.28	N/A	2.82103	-10.0498	5.3361	1.84256	-3.49354	N/A	UP	DOWN	UP	UP	DOWN	N/A	3.33e-09	3.73e-17	1.55788e-39	2.32526e-48	4.6695e-11	protein phosphatase 6 regulatory subunit 3	-	K15501|1|0.0|1510|chx:100861368|serine/threonine-protein phosphatase 6 regulatory subunit 3	-	-	-	protein-coding	-
XM_015103206	PC	XM_015103206.1	21	44048447	44104568	-	7.47	1.97	2.32	7.83	1.21	1.95	-1.92291	-1.68698	-0.235929	2.69401	2.00554	-0.688467	DOWN	DOWN	N/A	UP	UP	N/A	0.000294334	7.97e-13	N/A	1.14122e-29	1.74514e-53	N/A	pyruvate carboxylase	-	K01958|1|0.0|2167|oas:101107484|pyruvate carboxylase [EC:6.4.1.1]	-	-	-	protein-coding	-
XM_015103205	LOC106991842	XM_015103205.1	21	43904615	43908968	-	1.36	4.08	8.5	0.56	1.64	4.16	1.58496	2.64386	-1.05889	-1.5502	-2.89308	-1.34289	UP	UP	DOWN	DOWN	DOWN	DOWN	9.19e-06	0	9.04e-09	1.40805e-18	9.4174e-61	4.49354e-21	spectrin beta chain, non-erythrocytic 2-like	-	K06115|1|2e-178|628|chx:102179357|spectrin beta	-	-	-	protein-coding	-
XM_015103204	RBM4B	XM_015103204.1	21	43886265	43896401	-	6.4	5.8	1.34	7.19	11.39	2.26	-0.142019	-2.25584	2.11382	-0.663704	1.66967	2.33337	N/A	DOWN	UP	N/A	UP	UP	N/A	1.11e-05	1.73e-30	N/A	1.67321e-15	2.68139e-26	RNA binding motif protein 4B	-	K13187|1|0.0|667|chx:102180196|RNA-binding protein 4	-	-	-	protein-coding	-
XM_015103199	RBM4B	XM_015103199.1	21	43886265	43896401	-	0	0.25	2.11	1.32	0.1	3.55	N/A	11.043	-3.07724	3.72247	-1.42728	-5.14975	N/A	UP	DOWN	UP	DOWN	DOWN	N/A	1.81e-29	6.91e-09	2.36923e-16	1.2391e-59	4.12543e-52	RNA binding motif protein 4B	-	K13187|1|1e-157|560|oas:101117545|RNA-binding protein 4	-	-	-	protein-coding	-
XM_015103197	LOC101106728	XM_015103197.1	21	43909214	43934930	-	0.95	2.29	6.13	0.34	2.04	4.98	1.26935	2.68989	-1.42054	-2.58496	-3.87254	-1.28758	UP	UP	DOWN	DOWN	DOWN	DOWN	6.8e-05	6.43e-80	0.000535636	4.2875e-18	2.79119e-29	3.44313e-37	spectrin beta chain, non-erythrocytic 2	-	K06115|1|0.0|3233|oas:101106728|spectrin beta	-	-	-	protein-coding	-
XM_015103187	FIBP	XM_015103187.1	21	43197680	43201705	-	0	0	4.04	0	1.56	2.2	N/A	11.9801	-11.9801	-10.6073	-11.1033	-0.495957	N/A	UP	DOWN	DOWN	DOWN	N/A	N/A	2.51e-15	4.58e-148	2.02142e-27	1.09378e-32	N/A	FGF1 intracellular binding protein	-	-	-	-	-	protein-coding	-
XM_015103186	EFEMP2	XM_015103186.1	21	43181771	43190172	-	10.46	30.03	18.74	3.83	11.57	7.36	1.52152	0.841238	0.680284	-1.59497	-0.942361	0.652611	UP	N/A	N/A	DOWN	N/A	N/A	7.59e-09	N/A	N/A	2.11014e-62	N/A	N/A	EGF containing fibulin like extracellular matrix protein 2	-	K19866|1|0.0|868|oas:101103198|EGF-containing fibulin-like extracellular matrix protein 2	-	-	-	protein-coding	-
XM_015103175	SAC3D1	XM_015103175.1	21	42465382	42468334	+	0.68	0	1.43	1.28	1	0	N/A	1.07241	-10.4818	0.356144	10.3219	9.96578	N/A	UP	DOWN	N/A	UP	UP	N/A	2.09e-06	3.53e-46	N/A	3.38813e-17	3.84801e-31	SAC3 domain containing 1	-	K16734|1|6e-161|569|oas:101105453|SAC3 domain-containing protein 1	-	-	-	protein-coding	-
XM_015103174	BATF2	XM_015103174.1	21	42416052	42423149	-	17.47	5.22	3.46	10.73	1.7	13.28	-1.74276	-2.33604	0.593278	2.65804	-0.307605	-2.96565	DOWN	DOWN	N/A	UP	N/A	DOWN	6.7e-12	7.18e-60	N/A	1.09106e-13	N/A	4.46468e-18	basic leucine zipper ATF-like transcription factor 2	-	K09034|1|3e-123|445|oas:105607156|ATF-like basic leucine zipper transcriptional factor	-	-	-	protein-coding	-
XM_015103147	AHNAK	XM_015103147.1	21	40166197	40192967	-	12.09	42.5	35.06	50.04	144.69	127.49	1.81365	1.53601	0.277637	-1.53181	-1.34923	0.182581	UP	UP	N/A	DOWN	DOWN	N/A	2.85e-09	7.92e-75	N/A	1.97647e-38	1.63806e-15	N/A	AHNAK nucleoprotein	-	K19326|1|1e-53|216|api:100167295|nesprin-1	-	-	-	protein-coding	-
XM_015103146	AHNAK	XM_015103146.1	21	40166197	40192967	-	13.68	56.19	46.91	76.41	229.73	163.55	2.03825	1.77783	0.260418	-1.58811	-1.0979	0.490208	UP	UP	N/A	DOWN	DOWN	N/A	1.11e-06	1.4e-05	N/A	6.90653e-32	3.05704e-49	N/A	AHNAK nucleoprotein	-	K19326|1|2e-53|216|api:100167295|nesprin-1	-	-	-	protein-coding	-
XM_015103139	MYRF	XM_015103139.1	21	39509663	39541722	+	6.72	0.12	0.22	2.68	0.19	0.2	-5.80735	-4.93289	N/A	3.81816	3.74416	-0.0740006	DOWN	DOWN	N/A	UP	UP	N/A	1.76e-14	1.4e-07	N/A	5.3023e-57	3.08896e-08	N/A	myelin regulatory factor	-	K16673|1|2e-28|130|chx:106501930|LIX1-like protein	-	-	-	protein-coding	-
XM_015103138	FADS2	XM_015103138.1	21	39658279	39694650	+	16.36	43.91	26.5	11.77	29.07	25.83	1.42438	0.69582	0.728557	-1.30442	-1.13393	0.170483	UP	N/A	N/A	DOWN	DOWN	N/A	1.7e-82	N/A	N/A	1.72083e-27	5.89789e-57	N/A	fatty acid desaturase 2	-	K10226|1|0.0|789|phd:102315278|acyl-CoA 6-desaturase (Delta-6 desaturase) [EC:1.14.19.3]	-	-	-	protein-coding	-
XM_015103136	DAGLA	XM_015103136.1	21	39474309	39501653	+	0.68	3.46	4.06	0.25	1.42	2.18	2.34717	2.57787	-0.230708	-2.50589	-3.12433	-0.618437	UP	UP	N/A	DOWN	DOWN	N/A	5.81e-19	3.3e-27	N/A	2.25244e-37	1.19769e-11	N/A	diacylglycerol lipase alpha	-	K13806|1|0.0|1836|oas:101109927|sn1-specific diacylglycerol lipase [EC:3.1.1.-]	-	-	-	protein-coding	-
XM_015103131	TMEM138	XM_015103131.1	21	39179879	39185708	+	0.28	1.47	0.72	2.14	1	0.86	2.39232	N/A	1.02975	1.09761	1.3152	0.217591	UP	N/A	UP	UP	UP	N/A	0.000201944	N/A	1.83e-22	8.34156e-46	7.42737e-08	N/A	transmembrane protein 138	-	-	-	-	-	protein-coding	-
XM_015103121	MS4A15	XM_015103121.1	21	36227760	36242133	+	2.45	0.06	0.06	1.74	0.01	0.26	-5.35168	-5.35168	N/A	7.44294	2.7425	-4.70044	DOWN	DOWN	N/A	UP	UP	DOWN	5.93e-116	1.08e-09	N/A	2.41276e-40	6.59738e-42	8.37247e-38	membrane spanning 4-domains A15	-	K19912|1|3e-16|91.7|oas:101118234|synaptotagmin-12;K19928|2|2e-12|79.3|clv:102089886|zona pellucida sperm-binding protein 3;K10838|3|2e-12|79.3|oas:101109650|xeroderma pigmentosum group C-complementing protein	-	-	-	protein-coding	-
XM_015103118	ZBTB44	XM_015103118.1	21	35511761	35570195	-	0.55	1.56	1.12	0	2.75	1.87	1.50404	1.026	0.478047	-11.4252	-10.8688	0.556393	UP	UP	N/A	DOWN	DOWN	N/A	5.63e-07	0.00099363	N/A	1.00893e-14	1.72698e-24	N/A	zinc finger and BTB domain containing 44	-	K10515|1|0.0|1163|oas:101119946|zinc finger and BTB domain-containing protein 44	-	-	-	protein-coding	-
XM_015103075	SYTL2	XM_015103075.1	21	9243934	9268659	+	0.67	1.16	3.64	3.76	4.54	8.05	0.791892	2.44171	-1.64981	-0.27196	-1.09826	-0.826296	N/A	UP	DOWN	N/A	DOWN	N/A	N/A	8.22e-69	6.33e-37	N/A	3.72557e-26	N/A	synaptotagmin like 2	-	K17598|1|0.0|639|oas:101103681|synaptotagmin-like protein	-	-	-	protein-coding	-
XM_015103053	CEP295	XM_015103053.1	21	577554	626597	-	0.39	1.12	0.34	6.41	1.73	1.83	1.52195	N/A	1.71989	1.88955	1.80848	-0.0810716	UP	N/A	UP	UP	UP	N/A	9.25e-22	N/A	2.95e-11	2.85587e-10	2.71672e-44	N/A	centrosomal protein 295	-	-	-	-	-	protein-coding	-
XM_015103051	CEP295	XM_015103051.1	21	576872	626597	-	1.11	0.26	0.46	1.31	0	1.71	-2.09398	-1.27085	N/A	10.3554	-0.38443	-10.7398	DOWN	DOWN	N/A	UP	N/A	DOWN	1.27e-12	1.42e-40	N/A	9.86407e-22	N/A	4.25388e-61	centrosomal protein 295	-	-	-	-	-	protein-coding	-
XM_015103033	LOC780488	XM_015103033.1	21	49962841	49973011	-	71.22	174.79	1108.21	46.98	203.7	2209.36	1.29527	3.95981	-2.66454	-2.11633	-5.55544	-3.43911	UP	UP	DOWN	DOWN	DOWN	DOWN	0.000447496	0	4.28e-08	8.65741e-61	6.54595e-23	1.95833e-60	intestinal mucin-like protein	-	K10955|1|0.0|1490|oas:780488|intestinal mucin-2	-	-	-	protein-coding	-
XM_015103029	NLRP6	XM_015103029.1	21	49702776	49711328	-	29.96	7.22	6.81	12.91	4.76	7.91	-2.05297	-2.13731	0.084344	1.43946	0.706739	-0.732716	DOWN	DOWN	N/A	UP	N/A	N/A	3.93e-10	1.44e-17	N/A	3.2979e-39	N/A	N/A	NLR family pyrin domain containing 6	-	K12800|1|2e-42|178|asn:102381106|NACHT, LRR and PYD domains-containing protein 3	-	-	-	protein-coding	-
XM_015103028	B4GALNT4	XM_015103028.1	21	49562469	49574254	-	2.77	10.62	7.08	0.75	3.83	3.53	1.93883	1.35386	0.584963	-2.35238	-2.23471	0.117676	UP	UP	N/A	DOWN	DOWN	N/A	5.25e-62	6.14e-07	N/A	1.21578e-53	7.32395e-39	N/A	beta-1,4-N-acetyl-galactosaminyltransferase 4	-	K09657|1|0.0|1764|oas:101105615|beta-1,4-N-acetylgalactosaminyltransferase 4 [EC:2.4.1.244]	-	-	-	protein-coding	-
XM_015103011	MUC6	XM_015103011.1	21	48792494	48796963	+	491.35	0.77	0.69	634.83	0.44	0.13	-9.31768	-9.47594	N/A	10.4947	12.2536	1.75899	DOWN	DOWN	N/A	UP	UP	UP	1.52e-180	1.46e-14	N/A	2.58884e-59	7.29049e-45	4.40304e-54	mucin 6, oligomeric mucus/gel-forming	-	K14716|1|2e-09|66.6|tru:101070039|solute carrier family 39 (zinc transporter), member 10;K14712|5|6e-08|61.6|oas:100302554|solute carrier family 39 (zinc transporter), member 6	-	-	-	protein-coding	-
XM_015103006	KCNQ1	XM_015103006.1	21	48083211	48280820	-	20.18	4.46	6.81	8.7	2.91	4.07	-2.17781	-1.5672	-0.610611	1.58	1.09599	-0.48401	DOWN	DOWN	N/A	UP	UP	N/A	4.98e-23	9.32e-33	N/A	1.52538e-35	2.6825e-10	N/A	potassium voltage-gated channel subfamily Q member 1	-	K04926|1|0.0|901|oas:101119596|potassium voltage-gated channel KQT-like subfamily member 1	-	-	-	protein-coding	-
XM_015103003	OSBPL5	XM_015103003.1	21	47640916	47701669	+	0.74	4.39	2.85	1.68	3.8	3.73	2.56862	1.94536	0.623259	-1.17754	-1.15071	0.0268238	UP	UP	N/A	DOWN	DOWN	N/A	2e-11	1.33e-27	N/A	8.17167e-38	1.75281e-59	N/A	oxysterol binding protein like 5	-	K20464|1|0.0|981|oas:101118832|oxysterol-binding protein-related protein 5/8	-	-	-	protein-coding	-
XM_015102997	CCND1	XM_015102997.1	21	46064385	46074757	+	28.28	14.71	7.14	23.86	12.83	11.6	-0.942985	-1.98579	1.0428	0.895073	1.04047	0.145396	N/A	DOWN	UP	N/A	UP	N/A	N/A	2.82e-15	3.28e-05	N/A	2.84539e-38	N/A	cyclin D1	-	K04503|1|7e-88|328|oas:100144763|cyclin D1	-	-	-	protein-coding	-
XM_015102991	CHKA	XM_015102991.1	21	44752610	44800193	-	15.85	7.32	9.34	11.27	5.28	4.38	-1.11457	-0.762988	-0.351579	1.09388	1.36348	0.269607	DOWN	N/A	N/A	UP	UP	N/A	5.56e-08	N/A	N/A	3.99455e-11	9.03239e-61	N/A	choline kinase alpha	-	K14156|1|0.0|842|oas:101113448|choline/ethanolamine kinase [EC:2.7.1.32 2.7.1.82]	-	-	-	protein-coding	-
XM_015102982	CD248	XM_015102982.1	21	43562122	43572009	-	1.37	7.99	3.15	0.57	2.53	0.7	2.54402	1.20118	1.34284	-2.1501	-0.296393	1.85371	UP	UP	UP	DOWN	N/A	UP	4.33e-39	9.34e-06	1.31e-09	3.37321e-08	N/A	2.39762e-20	CD248 molecule	-	K06706|1|0.0|1692|oas:101105455|CD248 antigen, endosialin	-	-	-	protein-coding	-
XM_015102928	LOC105604171	XM_015102928.1	21	25700169	25702208	-	2.6	12.59	12.01	0.8	4.1	5.87	2.27569	2.20765	0.0680421	-2.35755	-2.87529	-0.517737	UP	UP	N/A	DOWN	DOWN	N/A	1.44e-11	6.49e-20	N/A	3.21984e-30	9.02328e-36	N/A	serum amyloid A protein-like	-	K17310|1|3e-88|326|oas:105604171|serum amyloid A protein	-	-	-	protein-coding	-
XM_015102923	KCTD14	XM_015102923.1	21	17353427	17360569	+	2.47	5.89	10.8	5.94	12.42	20.95	1.25376	2.12845	-0.874692	-1.06413	-1.81842	-0.754285	UP	UP	N/A	DOWN	DOWN	N/A	2.47e-07	4.64e-08	N/A	1.04244e-15	1.3708e-49	N/A	potassium channel tetramerization domain containing 14	-	K20131|1|8e-27|124|cmy:102940364|Rab5 GDP/GTP exchange factor	-	-	-	protein-coding	-
XM_015102886	CAPN1	XM_015102886.1	21	42604190	42630081	+	0.28	0.98	2.56	0.92	4.56	1.61	N/A	3.19265	-1.38529	-2.30933	-0.807355	1.50197	N/A	UP	DOWN	DOWN	N/A	UP	N/A	1.34e-46	0.000529378	2.02233e-57	N/A	8.52686e-23	calpain 1	-	K01367|1|0.0|1442|chx:100861313|calpain-1 [EC:3.4.22.52]	-	-	-	protein-coding	-
XM_015102869	NQO2	XM_015102869.1	20	49404829	49416173	-	42.87	12.53	29.95	24	4.6	17.33	-1.77458	-0.517412	-1.25717	2.38333	0.469763	-1.91357	DOWN	N/A	DOWN	UP	N/A	DOWN	0.000415152	N/A	5.81e-30	1.59494e-50	N/A	2.65689e-31	NAD(P)H quinone dehydrogenase 2	-	K08071|1|1e-136|488|oas:101122988|ribosyldihydronicotinamide dehydrogenase (quinone) [EC:1.10.5.1]	-	-	-	protein-coding	-
XM_015102845	NEDD9	XM_015102845.1	20	43868944	43990226	+	5.22	7.94	13.74	3.77	4.16	16.52	0.605089	1.39626	-0.791171	-0.142019	-2.13158	-1.98956	N/A	UP	N/A	N/A	DOWN	DOWN	N/A	3.65e-57	N/A	N/A	2.43504e-11	3.7832e-29	neural precursor cell expressed, developmentally down-regulated 9	-	K16832|1|0.0|1473|oas:101105289|enhancer of filamentation 1	-	-	-	protein-coding	-
XM_015102844	NEDD9	XM_015102844.1	20	43936017	43990226	+	0.77	0.77	1.88	4.02	2.77	7.75	N/A	1.2878	-1.2878	0.53731	-0.947001	-1.48431	N/A	UP	DOWN	N/A	N/A	DOWN	N/A	0.000675721	1.2e-11	N/A	N/A	1.22125e-61	neural precursor cell expressed, developmentally down-regulated 9	-	K16832|1|0.0|1481|oas:101105289|enhancer of filamentation 1	-	-	-	protein-coding	-
XM_015102839	RBM24	XM_015102839.1	20	38873860	38885877	-	0.54	3.02	2.46	0.77	2.69	0.26	2.48352	2.18763	0.29589	-1.80468	1.56635	3.37102	UP	UP	N/A	DOWN	UP	UP	2.15e-11	5.8e-23	N/A	5.38597e-43	7.84644e-61	7.30795e-45	RNA binding motif protein 24	-	-	-	-	-	protein-coding	-
XM_015102827	ID4	XM_015102827.1	20	36907866	36910952	-	3.02	11.25	5.41	4.19	12.06	6.84	1.8973	0.84108	1.05622	-1.52521	-0.707046	0.818162	UP	N/A	UP	DOWN	N/A	N/A	1.62e-115	N/A	9.86e-40	3.45289e-40	N/A	N/A	inhibitor of DNA binding 4, HLH protein	-	K17695|1|2e-32|143|oas:101122061|DNA-binding protein inhibitor ID4	-	-	-	protein-coding	-
XM_015102826	MBOAT1	XM_015102826.1	20	36535995	36650889	+	0	3.2	0	1.02	0.5	0	N/A	9.99435	-1.02857	1.02857	9.99435	8.96578	N/A	UP	DOWN	UP	UP	UP	N/A	2.04e-06	0.000267448	1.06705e-24	3.41476e-15	5.673e-11	membrane bound O-acyltransferase domain containing 1	-	K13517|1|0.0|791|phd:102324980|lysophospholipid acyltransferase 1/2 [EC:2.3.1.51 2.3.1.-]	-	-	-	protein-coding	-
XM_015102802	LOC101108432	XM_015102802.1	20	27505859	27511515	+	0	1.31	0.9	0	0	13.04	10.3554	N/A	0.54157	0	-13.6707	-13.6707	UP	N/A	N/A	N/A	DOWN	DOWN	1.25e-24	N/A	N/A	N/A	2.59806e-19	1.09532e-11	endogenous retrovirus group K member 9 Env polyprotein-like	-	K09228|1|9e-125|450|oas:101108681|KRAB domain-containing zinc finger protein;K04257|2|1e-20|103|hgl:106008731|olfactory receptor;K04712|5|1e-06|57.8|ngi:103726289|sphingolipid Delta-4 desaturase [EC:1.14.-.-]	-	-	-	protein-coding	-
XM_015102801	LOC101108432	XM_015102801.1	20	27504979	27511515	+	1.02	0	2.07	0	1.47	0	-9.99435	1.02106	-11.0154	-10.5216	0	10.5216	DOWN	UP	DOWN	DOWN	N/A	UP	1.6e-07	6e-16	1.21e-08	1.69219e-57	N/A	4.18965e-30	endogenous retrovirus group K member 9 Env polyprotein-like	-	K09228|1|9e-125|450|oas:101108681|KRAB domain-containing zinc finger protein;K04257|2|2e-20|103|hgl:106008731|olfactory receptor	-	-	-	protein-coding	-
XM_015102793	GPANK1	XM_015102793.1	20	26684987	26688135	+	1.91	0.6	0	0	3	2.53	-1.67054	-10.8994	N/A	-11.5507	-11.3049	0.245825	DOWN	DOWN	N/A	DOWN	DOWN	N/A	4.09e-22	8.55e-28	N/A	6.79493e-54	1.09662e-14	N/A	G-patch domain and ankyrin repeats 1	-	-	-	-	-	protein-coding	-
XM_015102792	GPANK1	XM_015102792.1	20	26684987	26688135	+	5.18	2.32	4.9	5.51	0	9.77	-1.15883	-0.0801703	-1.07866	12.4278	-0.826306	-13.2541	DOWN	N/A	DOWN	UP	N/A	DOWN	9.52e-05	N/A	0.000120466	7.56081e-43	N/A	5.95452e-16	G-patch domain and ankyrin repeats 1	-	-	-	-	-	protein-coding	-
XM_015102769	LOC101110277	XM_015102769.1	20	25748654	25756196	+	12.92	6.96	3.73	10.82	7.27	4.02	-0.892447	-1.79236	0.899912	0.573673	1.42843	0.85476	N/A	DOWN	N/A	N/A	UP	N/A	N/A	1.04e-53	N/A	N/A	6.14114e-34	N/A	butyrophilin-like protein 1	-	K06712|1|0.0|1048|oas:101110277|butyrophilin	-	-	-	protein-coding	-
XM_015102741	CD2AP	XM_015102741.1	20	20565474	20653099	+	0.78	3.1	2.3	3.66	2.06	0.5	1.99072	1.56009	0.430634	0.829199	2.87184	2.04264	UP	UP	N/A	N/A	UP	UP	6.36e-182	3.81e-06	N/A	N/A	1.5441e-39	8.27181e-23	CD2 associated protein	-	K13738|1|0.0|960|oas:101117542|CD2-associated protein	-	-	-	protein-coding	-
XM_015102737	RCAN2	XM_015102737.1	20	19424828	19701614	-	0.28	4.14	0.75	0.69	1.78	0.79	3.88613	N/A	2.46467	-1.36721	-0.195256	1.17195	UP	N/A	UP	DOWN	N/A	UP	1.39e-10	N/A	9.72e-13	3.79179e-27	N/A	5.34011e-20	regulator of calcineurin 2	-	K17903|1|4e-130|468|chx:102183019|calcipressin-2	-	-	-	protein-coding	-
XM_015102729	RUNX2	XM_015102729.1	20	18672862	18806825	+	4.64	3.37	2.24	7.41	4.88	3.39	-0.461376	-1.05063	0.58925	0.602592	1.12819	0.525596	N/A	DOWN	N/A	N/A	UP	N/A	N/A	1.54e-37	N/A	N/A	5.68235e-15	N/A	runt related transcription factor 2	-	K09278|1|0.0|837|oas:101115489|runt-related transcription factor 2	-	-	-	protein-coding	-
XM_015102726	SLC29A1	XM_015102726.1	20	17728953	17738517	+	0.42	2.7	2.43	1.16	1.41	2.6	2.6845	2.5325	0.152003	-0.28157	-1.16439	-0.882816	UP	UP	N/A	N/A	DOWN	N/A	2.24e-10	1.61e-60	N/A	N/A	1.28512e-45	N/A	solute carrier family 29 member 1 (Augustine blood group)	-	K15014|1|0.0|845|phd:102343820|solute carrier family 29 (equilibrative nucleoside transporter), member 1/2/3	-	-	-	protein-coding	-
XM_015102718	GLTSCR1L	XM_015102718.1	20	16446347	16523728	+	1.22	0.59	0.37	0	0	1.05	-1.04809	-1.72128	N/A	0	-10.0362	-10.0362	DOWN	DOWN	N/A	N/A	DOWN	DOWN	1.15e-36	1.2e-27	N/A	N/A	2.34557e-29	1.04023e-41	GLTSCR1 like	-	K14971|1|7e-16|90.1|phu:Phum_PHUM494000|nuclear receptor coactivator 6	-	-	-	protein-coding	-
XM_015102693	UNC5CL	XM_015102693.1	20	14966455	14976013	-	16.25	4.42	4.94	13.04	2.32	3.22	-1.87832	-1.71786	-0.160465	2.49075	2.01781	-0.472936	DOWN	DOWN	N/A	UP	UP	N/A	1.89e-14	6.15e-05	N/A	8.54028e-52	1.23101e-56	N/A	unc-5 family C-terminal like	-	K07521|1|2e-24|118|lgi:LOTGIDRAFT_197315|netrin receptor unc-5	-	-	-	protein-coding	-
XM_015102691	MOCS1	XM_015102691.1	20	13813411	13841443	-	0	0	1.05	7.1	0.94	2.59	N/A	10.0362	-10.0362	2.91709	1.45487	-1.46222	N/A	UP	DOWN	UP	UP	DOWN	N/A	5.19e-10	3.39e-55	2.05924e-40	3.79384e-56	4.56779e-54	molybdenum cofactor synthesis 1	-	K03639|1|0.0|1175|oas:101106721|cyclic pyranopterin phosphate synthase [EC:4.1.99.18]	-	-	-	protein-coding	-
XM_015102690	DAAM2	XM_015102690.1	20	13676795	13811369	+	7.8	24.67	15.28	8.42	18.97	10.69	1.66121	0.970099	0.691113	-1.17183	-0.34437	0.827458	UP	N/A	N/A	DOWN	N/A	N/A	2.67e-73	N/A	N/A	5.60423e-29	N/A	N/A	dishevelled associated activator of morphogenesis 2	-	K04512|1|0.0|1784|umr:103680874|dishevelled associated activator of morphogenesis	-	-	-	protein-coding	-
XM_015102674	FKBP5	XM_015102674.1	20	9643649	9764833	-	0.57	0	1.22	2.8	1	0	N/A	1.09785	-10.2527	1.48543	11.4512	9.96578	N/A	UP	DOWN	UP	UP	UP	N/A	5.87e-07	3.3e-14	1.31701e-46	3.32924e-55	1.5915e-55	FK506 binding protein 5	-	K09571|1|0.0|895|oas:101118565|FK506-binding protein 4/5 [EC:5.2.1.8]	-	-	-	protein-coding	-
XM_015102667	C20H6orf106	XM_015102667.1	20	8708308	8803129	-	1.94	0.84	0	1.53	0	0	-1.2076	-10.9218	N/A	10.5793	10.5793	0	DOWN	DOWN	N/A	UP	UP	N/A	0.000489016	1.04e-37	N/A	3.97588e-10	1.55409e-12	N/A	chromosome 20 open reading frame, human C6orf106	-	K17987|1|2e-13|80.1|crg:105321000|next to BRCA1 gene 1 protein	-	-	-	protein-coding	-
XM_015102655	PHF1	XM_015102655.1	20	7657640	7662912	+	1.12	0.43	2.24	1.25	1.59	0	-1.38109	1	-2.38109	-0.347099	10.2877	10.6348	DOWN	UP	DOWN	N/A	UP	UP	4.92e-05	1.28e-105	4.53e-12	N/A	3.42114e-51	3.28111e-51	PHD finger protein 1	-	K11467|1|0.0|1019|oas:101113630|polycomb-like protein 1	-	-	-	protein-coding	-
XM_015102652	KIFC1	XM_015102652.1	20	7642002	7656392	+	3.94	0.97	3.25	0.88	2.56	1.61	-2.02214	-0.277756	-1.74438	-1.54057	-0.871485	0.669083	DOWN	N/A	DOWN	DOWN	N/A	N/A	6.6e-14	N/A	9.51e-54	1.39904e-22	N/A	N/A	kinesin family member C1	-	K10405|1|0.0|1177|bta:510995|kinesin family member C1	-	-	-	protein-coding	-
XM_015102640	COL21A1	XM_015102640.1	20	4117153	4361881	+	1.51	0.76	0.46	1.53	1	0	-0.990477	-1.71484	N/A	0.613532	10.5793	9.96578	N/A	DOWN	N/A	N/A	UP	UP	N/A	6.87e-140	N/A	N/A	5.98615e-46	1.4335e-39	collagen type XXI alpha 1 chain	-	K16629|1|0.0|1468|oas:101106802|collagen, type XXI, alpha	-	-	-	protein-coding	-
XM_015102615	TDP2	XM_015102615.1	20	31934281	31944178	+	77.58	16.25	16.11	157.17	28.68	24.81	-2.25525	-2.26773	0.0124832	2.45421	2.66333	0.209123	DOWN	DOWN	N/A	UP	UP	N/A	5.96e-17	5.22e-09	N/A	1.64835e-39	2.96147e-26	N/A	tyrosyl-DNA phosphodiesterase 2	-	K19619|1|0.0|658|oas:101107315|tyrosyl-DNA phosphodiesterase 2 [EC:3.1.4.-]	-	-	-	protein-coding	-
XM_015102607	RNF39	XM_015102607.1	20	27854942	27861238	+	0.4	1.56	1.8	0.31	0.59	2.09	1.96347	2.16993	-0.206451	-0.928447	-2.75316	-1.82472	UP	UP	N/A	N/A	DOWN	DOWN	5.62e-07	1.97e-16	N/A	N/A	1.43697e-50	1.95452e-48	ring finger protein 39	-	K12015|1|2e-22|110|apla:101805457|tripartite motif-containing protein 39 [EC:2.3.2.27]	-	-	-	protein-coding	-
XM_015102604	VWA7	XM_015102604.1	20	26597563	26606035	+	0.87	2.21	1.88	0.25	4.39	6.01	1.34496	1.11165	0.233314	-4.13422	-4.58736	-0.453144	UP	UP	N/A	DOWN	DOWN	N/A	2.32e-09	0.000111505	N/A	6.18504e-43	3.8086e-08	N/A	von Willebrand factor A domain containing 7	-	K17341|1|2e-36|157|cmk:103180075|hemicentin	-	-	-	protein-coding	-
XM_015102599	TNXB	XM_015102599.1	20	26314528	26370688	+	7.05	26.05	9.37	12.37	21.84	5.81	1.88559	0.410426	1.47516	-0.820127	1.09024	1.91036	UP	N/A	UP	N/A	UP	UP	6.58e-90	N/A	2.32e-05	N/A	2.21374e-62	9.91675e-61	tenascin XB	-	K06252|1|0.0|4929|oas:100820740|tenascin	-	-	-	protein-coding	-
XM_015102588	C20H6orf132	XM_015102588.1	20	15856692	15889417	-	4.71	9.7	11.2	2.02	4.11	5.16	1.04226	1.2497	-0.207442	-1.02478	-1.35302	-0.328233	UP	UP	N/A	DOWN	DOWN	N/A	7.13e-54	4.74e-06	N/A	3.45357e-51	6.12385e-17	N/A	chromosome 20 open reading frame, human C6orf132	-	-	-	-	-	protein-coding	-
XM_015102583	KCNK17	XM_015102583.1	20	13134615	13150534	-	1.92	1.12	0.52	2.63	0.51	0.5	-0.777608	-1.88452	1.10692	2.36649	2.39506	0.0285692	N/A	DOWN	UP	UP	UP	N/A	N/A	2.77e-10	1.05e-15	6.32128e-55	4.11586e-22	N/A	potassium two pore domain channel subfamily K member 17	-	K04925|1|7e-149|531|oas:101105697|potassium channel subfamily K member 17	-	-	-	protein-coding	-
XM_015102554	ZNF165	XM_015102554.1	20	29435092	29439242	-	0	0.89	1.25	1.39	1.04	3.75	N/A	10.2877	-0.490051	0.418501	-1.43181	-1.85031	N/A	UP	N/A	N/A	DOWN	DOWN	N/A	2.08e-11	N/A	N/A	1.18556e-22	5.18482e-11	zinc finger protein 165	-	K09229|1|0.0|736|chx:100860985|KRAB and SCAN domains-containing zinc finger protein	-	-	-	protein-coding	-
XM_015102527	FLOT1	XM_015102527.1	20	27257680	27268303	+	13.32	9.74	6.48	7.01	7.83	17.07	-0.4516	-1.03953	0.587928	-0.159598	-1.28398	-1.12438	N/A	DOWN	N/A	N/A	DOWN	DOWN	N/A	3.63e-13	N/A	N/A	2.05535e-20	4.86528e-28	flotillin 1	-	K07192|1|0.0|691|oas:101105287|flotillin	-	-	-	protein-coding	-
XM_015102494	NR2C2	XM_015102494.1	19	57116468	57157708	-	2.91	3.33	1.09	0	0	1.16	0.194503	-1.41669	1.61119	0	-10.1799	-10.1799	N/A	DOWN	UP	N/A	DOWN	DOWN	N/A	1.3e-08	0	N/A	8.49333e-29	4.36416e-39	nuclear receptor subfamily 2 group C member 2	-	K08544|1|0.0|982|phd:102329848|testicular receptor 4	-	-	-	protein-coding	-
XM_015102481	TIMP4	XM_015102481.1	19	56804698	56815095	+	1.46	0	0	1.47	0.42	0	-10.5118	-10.5118	N/A	1.80735	10.5216	8.71425	DOWN	DOWN	N/A	UP	UP	UP	2.79e-19	1.2e-13	N/A	9.85103e-49	4.45631e-35	4.95985e-50	TIMP metallopeptidase inhibitor 4	-	K16866|1|2e-39|168|pbi:103062057|metalloproteinase inhibitor 3	-	-	-	protein-coding	-
XM_015102480	TIMP4	XM_015102480.1	19	56798626	56815095	+	2.21	0.42	0.54	4.1	0	0	-2.39559	-2.03302	N/A	12.0014	12.0014	0	DOWN	DOWN	N/A	UP	UP	N/A	2.11e-09	0	N/A	2.57927e-20	1.27199e-51	N/A	TIMP metallopeptidase inhibitor 4	-	K16866|1|6e-44|183|pbi:103062057|metalloproteinase inhibitor 3	-	-	-	protein-coding	-
XM_015102443	PLXNB1	XM_015102443.1	19	51385374	51413688	+	13.09	23.27	29.17	7.31	16.84	16.31	0.830006	1.15602	-0.326014	-1.20395	-1.15781	0.0461354	N/A	UP	N/A	DOWN	DOWN	N/A	N/A	1.16e-30	N/A	3.07076e-22	9.44808e-58	N/A	plexin B1	-	K06821|1|0.0|3577|oas:101120025|plexin B	-	-	-	protein-coding	-
XM_015102434	ARIH2	XM_015102434.1	19	50960935	50995434	-	0	0.49	2.47	0.77	2.04	0.7	N/A	11.2703	-2.33366	-1.40564	0.137504	1.54314	N/A	UP	DOWN	DOWN	N/A	UP	N/A	1.05e-41	5.18e-06	2.59056e-45	N/A	3.79351e-12	ariadne RBR E3 ubiquitin protein ligase 2	-	K11969|1|0.0|832|oas:101109306|ariadne-2 [EC:2.3.2.27]	-	-	-	protein-coding	-
XM_015102432	ARIH2	XM_015102432.1	19	50960935	50995434	-	4.18	1.09	0	3.29	7.77	7.34	-1.93917	-12.0293	10.0901	-1.23983	-1.15769	0.0821345	DOWN	DOWN	UP	DOWN	DOWN	N/A	2.85e-07	6.87e-16	1.28e-14	1.81861e-25	4.06341e-16	N/A	ariadne RBR E3 ubiquitin protein ligase 2	-	K11969|1|0.0|858|oas:101109306|ariadne-2 [EC:2.3.2.27]	-	-	-	protein-coding	-
XM_015102426	KLHDC8B	XM_015102426.1	19	50811870	50816909	-	2.34	7.95	3.42	1.29	4.56	1.5	1.76445	0.547488	1.21696	-1.82166	-0.217591	1.60407	UP	N/A	UP	DOWN	N/A	UP	3.51e-39	N/A	5.14e-17	2.11103e-59	N/A	3.15716e-43	kelch domain containing 8B	-	K10446|1|2e-20|103|spu:575182|kelch-like protein 8	-	-	-	protein-coding	-
XM_015102411	RBM6	XM_015102411.1	19	50210042	50293915	-	7.83	3.86	8.25	7.08	0	1.99	-1.02041	0.0753818	-1.09579	12.7895	1.83098	-10.9586	DOWN	N/A	DOWN	UP	UP	DOWN	6.55e-08	N/A	1.01e-06	2.90263e-13	1.17155e-38	1.83639e-12	RNA binding motif protein 6	-	K13094|1|1e-37|161|amj:102566770|RNA-binding protein 5/10	-	-	-	protein-coding	-
XM_015102396	PCBP4	XM_015102396.1	19	48951362	48954726	+	4.24	4.6	1.8	2.95	1.96	1.15	0.11757	-1.23607	1.35364	0.589861	1.35908	0.76922	N/A	DOWN	UP	N/A	UP	N/A	N/A	0.000252083	2.39e-13	N/A	3.33937e-29	N/A	poly(rC) binding protein 4	-	K13162|1|2e-146|521|chx:102186913|poly(rC)-binding protein 2/3/4	-	-	-	protein-coding	-
XM_015102395	PCBP4	XM_015102395.1	19	48951362	48954726	+	0.99	0.3	1.71	0.47	1.61	0.24	N/A	0.788496	-2.51096	-1.77633	0.969626	2.74595	N/A	N/A	DOWN	DOWN	N/A	UP	N/A	N/A	2.93e-22	4.5869e-44	N/A	3.55343e-30	poly(rC) binding protein 4	-	K13162|1|1e-147|525|chx:102186913|poly(rC)-binding protein 2/3/4	-	-	-	protein-coding	-
XM_015102387	PBRM1	XM_015102387.1	19	48167177	48267807	+	0	1.9	0.98	0	1.68	0	10.8918	N/A	0.955146	-10.7142	0	10.7142	UP	N/A	N/A	DOWN	N/A	UP	5.53e-46	N/A	N/A	1.4665e-29	N/A	3.38152e-11	polybromo 1	-	K11757|1|0.0|2808|chx:102182176|protein polybromo-1	-	-	-	protein-coding	-
XM_015102360	IL17RD	XM_015102360.1	19	43937549	44002904	+	0.16	1.13	0.7	0.67	2.57	0.61	2.82018	N/A	0.690896	-1.93954	0.135352	2.07489	UP	N/A	N/A	DOWN	N/A	UP	1e-15	N/A	N/A	4.92494e-51	N/A	3.69865e-43	interleukin 17 receptor D	-	K05167|1|0.0|1369|oas:101109490|interleukin 17 receptor D	-	-	-	protein-coding	-
XM_015102352	PXK	XM_015102352.1	19	42940922	43022121	-	0	0.97	2.48	2.34	0.02	6.1	N/A	11.2761	-1.35428	6.87036	-1.3823	-8.25267	N/A	UP	DOWN	UP	DOWN	DOWN	N/A	2.03e-45	8.56e-14	1.15391e-58	3.35067e-25	4.58205e-51	PX domain containing serine/threonine kinase like	-	K17543|1|0.0|894|chx:102185404|PX domain-containing protein kinase-like protein	-	-	-	protein-coding	-
XM_015102349	PXK	XM_015102349.1	19	42940922	43022121	-	4.22	2.67	1.33	7.53	9.71	0	-0.660403	-1.66582	1.00541	-0.366821	12.8784	13.2453	N/A	DOWN	UP	N/A	UP	UP	N/A	1.37e-09	2.4e-07	N/A	1.91214e-21	3.96649e-32	PX domain containing serine/threonine kinase like	-	K17543|1|0.0|894|chx:102185404|PX domain-containing protein kinase-like protein	-	-	-	protein-coding	-
XM_015102348	PXK	XM_015102348.1	19	42939773	43022121	-	5.07	1.25	1.24	0	2.31	3.26	-2.02006	-2.03165	0.011588	-11.1737	-11.6707	-0.496979	DOWN	DOWN	N/A	DOWN	DOWN	N/A	0	2.94e-36	N/A	3.00255e-15	9.77057e-56	N/A	PX domain containing serine/threonine kinase like	-	K17543|1|0.0|934|mcf:101926222|PX domain-containing protein kinase-like protein	-	-	-	protein-coding	-
XM_015102339	ADAMTS9	XM_015102339.1	19	36797052	36959350	+	0.67	3.43	2.9	1.95	11.6	5.33	2.35598	2.11382	0.242156	-2.57258	-1.45066	1.12192	UP	UP	N/A	DOWN	DOWN	UP	1.33e-33	4.89e-08	N/A	6.41145e-23	1.50621e-51	4.69338e-24	ADAM metallopeptidase with thrombospondin type 1 motif 9	-	K08624|1|0.0|4054|oas:101119080|a disintegrin and metalloproteinase with thrombospondin motifs 9 [EC:3.4.24.-]	-	-	-	protein-coding	-
XM_015102297	KIF15	XM_015102297.1	19	16434578	16503265	+	1.77	0.53	1.25	1.15	1.81	0.54	-1.73969	-0.501821	-1.23786	-0.654356	1.0906	1.74496	DOWN	N/A	DOWN	N/A	UP	UP	7.05e-05	N/A	3.8e-25	N/A	6.715e-55	6.835e-19	kinesin family member 15	-	K10400|1|0.0|2544|chx:102179990|kinesin family member 15	-	-	-	protein-coding	-
XM_015102283	ANO10	XM_015102283.1	19	15257405	15471970	-	0.86	2.27	0.62	3.11	1.03	0	1.40028	N/A	1.87235	1.59427	11.6027	10.0084	UP	N/A	UP	UP	UP	UP	9.77e-15	N/A	0.000588162	1.6607e-51	2.24192e-20	8.41282e-16	anoctamin 10	-	K19327|1|0.0|1165|oas:101118480|anoctamin-10	-	-	-	protein-coding	-
XM_015102282	ANO10	XM_015102282.1	19	15257405	15460391	-	0	1.56	2.56	2.91	1.26	0	10.6073	11.3219	-0.714598	1.2076	11.5068	10.2992	UP	UP	N/A	UP	UP	UP	8.97e-12	3.85e-18	N/A	1.44348e-47	2.91115e-33	8.39644e-20	anoctamin 10	-	K19327|1|0.0|1145|oas:101118480|anoctamin-10	-	-	-	protein-coding	-
XM_015102280	ANO10	XM_015102280.1	19	15257405	15471511	-	2.61	1.57	0.62	2.14	0.51	0.85	-0.733285	-2.07371	1.34042	2.06904	1.33208	-0.736966	N/A	DOWN	UP	UP	UP	N/A	N/A	2.87e-09	9.16e-23	1.03641e-39	1.8812e-36	N/A	anoctamin 10	-	K19327|1|0.0|1233|oas:101118480|anoctamin-10	-	-	-	protein-coding	-
XM_015102269	NKTR	XM_015102269.1	19	14696736	14728379	+	15.33	6.09	6.01	25.74	17.6	11.75	-1.33184	-1.35092	0.0190772	0.548437	1.13135	0.582915	DOWN	DOWN	N/A	N/A	UP	N/A	5.21e-25	2.12e-26	N/A	N/A	1.08192e-56	N/A	natural killer cell triggering receptor	-	K12740|1|0.0|863|oas:101117198|NK-tumor recognition protein	-	-	-	protein-coding	-
XM_015102262	CCR8	XM_015102262.1	19	12564361	12568740	+	3.35	0.62	0.5	2.49	0.57	1.66	-2.43382	-2.74416	N/A	2.12711	0.584963	-1.54215	DOWN	DOWN	N/A	UP	N/A	DOWN	4.75e-11	0	N/A	7.46035e-15	N/A	8.1292e-37	C-C motif chemokine receptor 8	-	K04183|1|0.0|643|oas:101113281|C-C chemokine receptor type 8	-	-	-	protein-coding	-
XM_015102251	XYLB	XM_015102251.1	19	11725661	11766807	+	13.91	3.5	5.06	9.81	2.78	4.93	-1.9907	-1.45891	-0.531782	1.81917	0.992665	-0.826503	DOWN	DOWN	N/A	UP	N/A	N/A	2.97e-25	6.87e-30	N/A	5.4865e-23	N/A	N/A	xylulokinase	-	K00854|1|0.0|1029|oas:101116261|xylulokinase [EC:2.7.1.17]	-	-	-	protein-coding	-
XM_015102239	LRRFIP2	XM_015102239.1	19	10303647	10413758	+	0.69	7.23	5.66	0	1.66	4.27	3.38933	3.03613	0.353194	-10.697	-12.06	-1.36305	UP	UP	N/A	DOWN	DOWN	DOWN	5.02e-15	2.29e-26	N/A	1.02984e-46	1.10091e-35	3.26676e-26	LRR binding FLII interacting protein 2	-	K17785|1|2e-48|197|hgl:101700543|mitofilin;K17570|2|4e-19|100|smm:Smp_175460|hydrocephalus-inducing protein;K11499|3|2e-08|64.3|ola:101167860|centromere protein F;K10352|4|5e-08|63.2|tup:102476519|myosin heavy chain;K15010|5|4e-07|60.1|tru:101078114|homer	-	-	-	protein-coding	-
XM_015102236	LRRFIP2	XM_015102236.1	19	10303647	10413758	+	0	1.16	0.7	0	2.35	0.86	10.1799	N/A	0.728698	-11.1984	-9.74819	1.45025	UP	N/A	N/A	DOWN	DOWN	UP	1.66e-14	N/A	N/A	1.35525e-55	8.53291e-37	6.81298e-38	LRR binding FLII interacting protein 2	-	K17785|1|2e-33|147|hgl:101700543|mitofilin;K17570|2|5e-24|116|smm:Smp_175460|hydrocephalus-inducing protein;K19533|3|2e-11|74.3|fpg:101920750|synaptonemal complex protein 1;K16464|5|4e-11|73.6|ola:101166347|centrosomal protein CEP250	-	-	-	protein-coding	-
XM_015102225	UBP1	XM_015102225.1	19	7593687	7635555	-	8	7.84	0	6.03	15.97	7.42	-0.0291463	-12.9658	12.9366	-1.40513	-0.299261	1.10587	N/A	DOWN	UP	DOWN	N/A	UP	N/A	3.98e-11	7.21e-72	5.48467e-14	N/A	7.99625e-20	upstream binding protein 1 (LBP-1a)	-	K09275|1|0.0|794|oas:101105857|transcription factor CP2 and related proteins	-	-	-	protein-coding	-
XM_015102224	UBP1	XM_015102224.1	19	7593687	7635555	-	0	0.03	7.15	10.78	0.21	6.36	N/A	12.8037	-7.89684	5.68182	0.761259	-4.92057	N/A	UP	DOWN	UP	N/A	DOWN	N/A	3.7e-65	4.74e-07	2.42239e-44	N/A	3.27498e-50	upstream binding protein 1 (LBP-1a)	-	K09275|1|0.0|794|oas:101105857|transcription factor CP2 and related proteins	-	-	-	protein-coding	-
XM_015102222	TMPPE	XM_015102222.1	19	7358701	7364804	-	0	0.43	1.49	0.42	0.33	1.14	N/A	10.5411	-1.7929	0.347923	-1.44057	-1.7885	N/A	UP	DOWN	N/A	DOWN	DOWN	N/A	1.08e-06	1.08e-125	N/A	4.93158e-27	1.55754e-54	transmembrane protein with metallophosphoesterase domain	-	K12309|1|0.0|656|cfr:102516561|beta-galactosidase [EC:3.2.1.23]	-	-	-	protein-coding	-
XM_015102221	TMPPE	XM_015102221.1	19	7358701	7364885	-	3.82	4.38	0	6.79	8.38	3.64	0.197358	-11.8994	12.0967	-0.303539	0.899473	1.20301	N/A	DOWN	UP	N/A	N/A	UP	N/A	3.54e-09	7.97e-32	N/A	N/A	1.15392e-30	transmembrane protein with metallophosphoesterase domain	-	K12309|1|0.0|656|cfr:102516561|beta-galactosidase [EC:3.2.1.23]	-	-	-	protein-coding	-
XM_015102220	TMPPE	XM_015102220.1	19	7358701	7365179	-	1.4	0	5.15	0.86	0.87	3.01	-10.4512	1.87915	-12.3304	-0.0166787	-1.80735	-1.79068	DOWN	UP	DOWN	N/A	DOWN	DOWN	2.51e-05	8.54e-42	1.23e-12	N/A	2.23862e-09	6.14331e-44	transmembrane protein with metallophosphoesterase domain	-	K12309|1|0.0|656|cfr:102516561|beta-galactosidase [EC:3.2.1.23]	-	-	-	protein-coding	-
XM_015102177	FBLN2	XM_015102177.1	19	58170867	58193335	-	9.06	22.03	15.37	1.63	5.53	2.86	1.28189	0.762534	0.519352	-1.76241	-0.811143	0.951264	UP	N/A	N/A	DOWN	N/A	N/A	3.95e-05	N/A	N/A	4.02884e-39	N/A	N/A	fibulin 2	-	K17307|1|0.0|1735|oas:101110183|fibulin 1/2	-	-	-	protein-coding	-
XM_015102145	CACNA2D2	XM_015102145.1	19	49811243	49952722	+	0.25	1	3.45	0.17	0.32	2.02	2	3.7866	-1.7866	-0.912537	-3.57075	-2.65821	UP	UP	DOWN	N/A	DOWN	DOWN	2.02e-81	2e-26	7.91e-16	N/A	2.44291e-12	6.07146e-43	calcium voltage-gated channel auxiliary subunit alpha2delta 2	-	K04859|1|0.0|2090|oas:101115165|voltage-dependent calcium channel alpha-2/delta-2	-	-	-	protein-coding	-
XM_015102142	SEMA3G	XM_015102142.1	19	48418467	48434860	+	4.93	12.25	11.09	1.21	4.56	6.55	1.31312	1.1696	0.143522	-1.91403	-2.43649	-0.522461	UP	UP	N/A	DOWN	DOWN	N/A	1.84e-09	1.36e-10	N/A	4.11055e-43	1.16593e-48	N/A	semaphorin 3G	-	K06840|1|0.0|1632|oas:101111838|semaphorin 3	-	-	-	protein-coding	-
XM_015102136	GXYLT2	XM_015102136.1	19	28766790	28844640	-	0.51	1.69	1.42	0.6	2.75	1.34	1.72845	1.47732	0.251132	-2.1964	-1.1592	1.0372	UP	UP	N/A	DOWN	DOWN	UP	3.07e-36	2.56e-36	N/A	9.35717e-38	5.96125e-18	1.43937e-31	glucoside xylosyltransferase 2	-	K13676|1|0.0|751|oas:101104350|UDP-xylose:glucoside alpha-1,3-xylosyltransferase [EC:2.4.2.-]	-	-	-	protein-coding	-
XM_015102131	FAM198A	XM_015102131.1	19	14926763	14982900	+	0.61	3.27	2.39	1.72	4.49	3.84	2.42241	1.97013	0.45228	-1.38431	-1.1587	0.225609	UP	UP	N/A	DOWN	DOWN	N/A	4.01e-09	1.2e-30	N/A	1.15399e-33	2.43465e-11	N/A	family with sequence similarity 198 member A	-	-	-	-	-	protein-coding	-
XM_015102124	OSBPL10	XM_015102124.1	19	6091195	6416190	-	0.58	1.3	1.58	0.71	1.52	1.56	1.16439	1.4458	-0.281413	-1.09818	-1.13566	-0.0374747	UP	UP	N/A	DOWN	DOWN	N/A	7.83e-18	0	N/A	1.71193e-20	1.95784e-30	N/A	oxysterol binding protein like 10	-	K20465|1|0.0|1634|oas:101111399|oxysterol-binding protein-related protein 9/10/11	-	-	-	protein-coding	-
XM_015102108	FOXP1	XM_015102108.1	19	30049841	30668770	+	0	1.77	1.16	0.7	1.26	1.4	10.7895	10.1799	0.609625	-0.847997	-1	-0.152003	UP	UP	N/A	N/A	DOWN	N/A	6.72e-14	0.000305763	N/A	N/A	3.9597e-11	N/A	forkhead box P1	-	K09409|1|0.0|952|chx:102171383|forkhead box protein P	-	-	-	protein-coding	-
XM_015102073	AHNAK2	XM_015102073.1	18	67966619	67983786	-	0.96	1.97	2.06	1.87	3.85	3.12	1.03709	1.10154	-0.0644487	-1.04182	-0.738508	0.303312	UP	UP	N/A	DOWN	N/A	N/A	4.13e-05	1.65e-05	N/A	5.81786e-62	N/A	N/A	AHNAK nucleoprotein 2	-	K12567|1|5e-43|181|dan:Dana_GF24939|titin [EC:2.7.11.1]	-	-	-	protein-coding	-
XM_015102051	SLC25A29	XM_015102051.1	18	63782320	63787161	-	0.78	0	1.19	0	0.3	1.39	N/A	0.609416	-10.2167	-8.22882	-10.4409	-2.21205	N/A	N/A	DOWN	DOWN	DOWN	DOWN	N/A	N/A	9.61e-15	3.19922e-31	9.38218e-52	9.77348e-42	solute carrier family 25 member 29	-	K15109|1|1e-143|513|oas:101118905|solute carrier family 25 (mitochondrial carnitine/acylcarnitine transporter), member 20/29	-	-	-	protein-coding	-
XM_015102040	BDKRB2	XM_015102040.1	18	59706394	59737461	+	1.56	11.37	4.67	2.98	9.85	4.14	2.86561	1.58188	1.28374	-1.72481	-0.474318	1.25049	UP	UP	UP	DOWN	N/A	UP	1.51e-63	0.000220782	9.25e-08	7.08937e-22	N/A	4.29777e-62	bradykinin receptor B2	-	K03916|1|0.0|743|oas:101120781|bradykinin receptor B2	-	-	-	protein-coding	-
XM_015102031	LOC101116867	XM_015102031.1	18	57502344	57510956	+	153.85	45.39	37.94	99.76	4.86	12.7	-1.76108	-2.01973	0.258655	4.35943	2.97363	-1.3858	DOWN	DOWN	N/A	UP	UP	DOWN	9.04e-22	1.62e-18	N/A	1.44165e-40	1.62135e-16	1.68672e-39	interferon alpha-inducible protein 27-like protein 2	-	-	-	-	-	protein-coding	-
XM_015102023	PPIP5K1	XM_015102023.1	18	54167452	54207453	-	0.54	0.67	1.41	0.72	1.7	2.05	N/A	1.38466	-1.07346	-1.23947	-1.50956	-0.270089	N/A	UP	DOWN	DOWN	DOWN	N/A	N/A	2.43e-59	6.27e-06	1.498e-54	2.7446e-48	N/A	diphosphoinositol pentakisphosphate kinase 1	-	K13024|1|0.0|2508|oas:101107902|inositol-hexakisphosphate/diphosphoinositol-pentakisphosphate 1-kinase [EC:2.7.4.24]	-	-	-	protein-coding	-
XM_015102007	PPP2R3C	XM_015102007.1	18	44209485	44237388	-	0	1.06	0	0.45	0	1.38	10.0498	N/A	10.0498	8.81378	-1.61667	-10.4305	UP	N/A	UP	UP	DOWN	DOWN	9.14e-06	N/A	3.01e-15	2.45302e-59	7.06833e-11	3.90947e-09	protein phosphatase 2 regulatory subunit B''gamma	-	K11583|1|0.0|804|oas:101119424|serine/threonine-protein phosphatase 2A regulatory subunit B''	-	-	-	protein-coding	-
XM_015102004	CFL2	XM_015102004.1	18	43945030	43949313	-	6.45	20.54	14.45	14.25	39.31	11.87	1.67107	1.1637	0.507367	-1.46393	0.263642	1.72758	UP	UP	N/A	DOWN	N/A	UP	9.26e-44	4.15e-07	N/A	1.90662e-14	N/A	3.48569e-25	cofilin 2	-	K05765|1|2e-88|330|ecb:100050494|cofilin	-	-	-	protein-coding	-
XM_015101999	PRKD1	XM_015101999.1	18	38986857	39334162	-	1.93	4.6	2.8	2.53	6.18	2.97	1.25303	0.536826	0.716207	-1.28847	-0.231326	1.05714	UP	N/A	N/A	DOWN	N/A	UP	2.35e-09	N/A	N/A	9.3843e-27	N/A	4.12518e-46	protein kinase D1	-	K06070|1|0.0|1749|oas:101102016|protein kinase D [EC:2.7.11.13]	-	-	-	protein-coding	-
XM_015101992	LOC105601883	XM_015101992.1	18	33681524	33683688	-	4.26	2.42	1	7.61	1.01	2.8	-0.815846	-2.09085	1.27501	2.91354	1.44247	-1.47107	N/A	DOWN	UP	UP	UP	DOWN	N/A	0	0.0003248	1.39997e-42	5.60576e-18	9.55736e-58	granzyme H-like	-	K09616|1|2e-166|588|oas:105601883|granzyme H (cathepsin G-like 2) [EC:3.4.21.-];K01353|4|2e-78|295|chx:102177285|granzyme B [EC:3.4.21.79]	-	-	-	protein-coding	-
XM_015101976	CSPG4	XM_015101976.1	18	32053051	32088685	+	1.65	6.97	4.93	3.93	8.58	5.65	2.07869	1.57912	0.499571	-1.12645	-0.523722	0.602727	UP	UP	N/A	DOWN	N/A	N/A	3.45e-09	3.77e-05	N/A	8.21525e-30	N/A	N/A	chondroitin sulfate proteoglycan 4	-	K08115|1|0.0|4299|oas:101105108|chondroitin sulfate proteoglycan 4	-	-	-	protein-coding	-
XM_015101974	PSTPIP1	XM_015101974.1	18	31129803	31149933	+	3.39	0.19	1.04	2.25	0.56	2.4	-4.15721	-1.7047	-2.45251	2.00643	-0.0931094	-2.09954	DOWN	DOWN	DOWN	UP	N/A	DOWN	4.87e-75	2.68e-12	8.13e-16	1.96853e-61	N/A	5.29502e-38	proline-serine-threonine phosphatase interacting protein 1	-	K12804|1|2e-155|551|oas:101116939|proline-serine-threonine phosphatase interacting protein 1	-	-	-	protein-coding	-
XM_015101964	CHRNA3	XM_015101964.1	18	30006342	30023267	-	1.07	6.04	1.51	1.05	3.84	1.01	2.49694	0.496938	2	-1.87072	0.056034	1.92675	UP	N/A	UP	DOWN	N/A	UP	6.19e-25	N/A	5.76e-22	1.50038e-34	N/A	2.16146e-23	cholinergic receptor nicotinic alpha 3 subunit	-	K04805|1|0.0|957|oas:101123239|nicotinic acetylcholine receptor alpha-3	-	-	-	protein-coding	-
XM_015101945	STARD5	XM_015101945.1	18	26126528	26134780	-	0	2.63	1.37	0.01	1.53	4.03	11.3608	10.42	0.940887	-7.25739	-8.65464	-1.39725	UP	UP	N/A	DOWN	DOWN	DOWN	4.62e-06	6.88e-16	N/A	8.88607e-47	2.49936e-27	5.07377e-15	StAR related lipid transfer domain containing 5	-	-	-	-	-	protein-coding	-
XM_015101943	IL16	XM_015101943.1	18	25997418	26124549	+	2.11	2.09	0.69	2.51	0	0	-0.0137401	-1.61257	1.59883	11.2935	11.2935	0	N/A	DOWN	UP	UP	UP	N/A	N/A	4.19e-13	6.3e-08	3.1291e-32	5.12877e-28	N/A	interleukin 16	-	K16220|1|3e-24|117|asn:102371674|HCLS1-associated protein X-1;K06095|3|3e-17|94.4|tru:101078693|multiple PDZ domain protein	-	-	-	protein-coding	-
XM_015101934	FAH	XM_015101934.1	18	25121950	25154403	+	24.18	2.36	2.51	8.35	0.84	2.02	-3.35696	-3.26805	-0.0889005	3.31331	2.04742	-1.26589	DOWN	DOWN	N/A	UP	UP	DOWN	3.42e-90	1.65e-86	N/A	1.29753e-61	2.65146e-43	3.41368e-32	fumarylacetoacetate hydrolase	-	K01555|1|0.0|870|oas:101109216|fumarylacetoacetase [EC:3.7.1.2]	-	-	-	protein-coding	-
XM_015101929	ADAMTSL3	XM_015101929.1	18	23035198	23398500	+	0.49	2.28	0.59	1.9	2.99	1.26	2.21818	N/A	1.95025	-0.654146	0.592576	1.24672	UP	N/A	UP	N/A	N/A	UP	1.29e-35	N/A	2.36e-25	N/A	N/A	4.04931e-20	ADAMTS like 3	-	K08631|1|4e-97|359|bfo:BRAFLDRAFT_81341|a disintegrin and metalloproteinase with thrombospondin motifs 17 [EC:3.4.24.-];K08624|5|2e-91|341|cfo:105252886|a disintegrin and metalloproteinase with thrombospondin motifs 9 [EC:3.4.24.-]	-	-	-	protein-coding	-
XM_015101923	SH3GL3	XM_015101923.1	18	22903999	23019983	+	0.32	1.87	0.63	1.69	1.84	0.28	2.54689	N/A	1.56961	-0.122683	2.59352	2.71621	UP	N/A	UP	N/A	UP	UP	3.62e-07	N/A	4.07e-24	N/A	2.13421e-15	1.32894e-30	SH3 domain containing GRB2 like 3, endophilin A3	-	K11247|1|0.0|650|ssc:100157660|endophilin-A	-	-	-	protein-coding	-
XM_015101906	SLC28A1	XM_015101906.1	18	21607792	21669834	+	18.34	0.2	0.25	13.36	0.08	0.03	-6.51885	-6.19692	N/A	7.3837	8.79874	1.41504	DOWN	DOWN	N/A	UP	UP	UP	1.25e-182	3.5e-08	N/A	4.71731e-24	2.3345e-55	1.19524e-28	solute carrier family 28 member 1	-	K11536|1|0.0|1083|oas:101109565|pyrimidine nucleoside transport protein	-	-	-	protein-coding	-
XM_015101891	PRC1	XM_015101891.1	18	20765525	20787001	+	2.33	1.21	0	0	0	1.73	-0.945323	-11.1861	10.2408	0	-10.7566	-10.7566	N/A	DOWN	UP	N/A	DOWN	DOWN	N/A	2.36e-106	3.55e-06	N/A	1.34506e-07	3.7435e-45	protein regulator of cytokinesis 1	-	K16732|1|0.0|1143|chx:102187438|protein regulator of cytokinesis 1	-	-	-	protein-coding	-
XM_015101884	MFGE8	XM_015101884.1	18	19567124	19582215	-	14.25	52.26	41.11	9.66	18.94	19.47	1.87475	1.52853	0.346218	-0.971341	-1.01116	-0.0398166	UP	UP	N/A	N/A	DOWN	N/A	5.59e-32	1.38e-39	N/A	N/A	1.09507e-35	N/A	milk fat globule-EGF factor 8 protein	-	K17253|1|0.0|900|oas:100820737|lactadherin	-	-	-	protein-coding	-
XM_015101864	SYNM	XM_015101864.1	18	6720130	6746873	-	27.8	114.87	81.88	48.54	158	34.84	2.04685	1.55843	0.488419	-1.70268	0.478429	2.18111	UP	UP	N/A	DOWN	N/A	UP	3.26e-28	2.06e-07	N/A	1.74718e-50	N/A	1.51756e-60	synemin	-	K10376|1|0.0|2394|oas:101111130|desmuslin	-	-	-	protein-coding	-
XM_015101834	INF2	XM_015101834.1	18	67707059	67733928	+	1.35	4.65	5.89	0.77	3.09	2.83	1.78427	2.12531	-0.341037	-2.00468	-1.87787	0.126805	UP	UP	N/A	DOWN	DOWN	N/A	6.05e-05	1.19e-244	N/A	2.53118e-37	2.58826e-43	N/A	inverted formin, FH2 and WH2 domain containing	-	K01939|1|6e-77|292|asn:102372125|adenylosuccinate synthase [EC:6.3.4.4];K05740|2|3e-27|119|mcc:700918|diaphanous 1	-	-	-	protein-coding	-
XM_015101828	EXOC3L4	XM_015101828.1	18	66376871	66396932	+	27.5	9.63	12.97	14.08	6.74	10.5	-1.51382	-1.08425	-0.429571	1.06283	0.423258	-0.639569	DOWN	DOWN	N/A	UP	N/A	N/A	0	4.6e-47	N/A	1.10224e-29	N/A	N/A	exocyst complex component 3 like 4	-	K06110|1|5e-18|95.5|lcm:102360701|exocyst complex component 3;K19987|5|2e-08|63.9|cmk:103186684|exocyst complex component 3-like protein	-	-	-	protein-coding	-
XM_015101826	AMN	XM_015101826.1	18	66212847	66223243	+	19.33	0.64	0.48	5.25	0.49	0.28	-4.91663	-5.33166	N/A	3.42146	4.22882	0.807355	DOWN	DOWN	N/A	UP	UP	N/A	0	3.67e-19	N/A	1.41909e-51	8.49114e-34	N/A	amnion associated transmembrane protein	-	K18259|1|0.0|851|oas:101122221|protein amnionless	-	-	-	protein-coding	-
XM_015101816	BDKRB1	XM_015101816.1	18	59765075	59767493	+	1.16	5.36	3.64	0.67	3.93	2.25	2.20811	1.64981	0.558295	-2.5523	-1.74769	0.804604	UP	UP	N/A	DOWN	DOWN	N/A	8.84e-08	5.6e-08	N/A	9.53516e-40	1.61288e-30	N/A	bradykinin receptor B1	-	K03915|1|0.0|664|oas:106991729|bradykinin receptor B1	-	-	-	protein-coding	-
XM_015101793	CHRNA5	XM_015101793.1	18	29989883	30003731	+	0.57	4.22	3.27	0.06	2.63	2.65	2.88821	2.52026	0.367952	-5.45396	-5.46489	-0.0109296	UP	UP	N/A	DOWN	DOWN	N/A	5.67e-17	4.25e-07	N/A	4.55195e-39	3.36643e-47	N/A	cholinergic receptor nicotinic alpha 5 subunit	-	K04807|1|0.0|843|oas:101115407|nicotinic acetylcholine receptor alpha-5	-	-	-	protein-coding	-
XM_015101789	PCSK6	XM_015101789.1	18	27997298	28168907	+	6.96	16.39	14.56	3.54	11.85	14.66	1.23566	1.06485	0.170805	-1.74307	-2.05006	-0.306998	UP	UP	N/A	DOWN	DOWN	N/A	0.00056431	4e-32	N/A	7.23983e-33	3.24098e-55	N/A	proprotein convertase subtilisin/kexin type 6	-	K08672|1|0.0|1893|oas:101112091|proprotein convertase subtilisin/kexin type 6 [EC:3.4.21.-]	-	-	-	protein-coding	-
XM_015101782	MESP2	XM_015101782.1	18	20275152	20283094	+	0.51	2.11	2.04	0.13	1.2	3.31	2.04867	2	0.0486738	-3.20645	-4.67025	-1.4638	UP	UP	N/A	DOWN	DOWN	DOWN	0	5.95e-09	N/A	5.31148e-40	1.89408e-21	9.61227e-44	mesoderm posterior bHLH transcription factor 2	-	K09076|1|0.0|892|oas:101102093|mesoderm posterior	-	-	-	protein-coding	-
XM_015101775	FAM174B	XM_015101775.1	18	13423781	13516771	+	13.21	35.06	62.57	5.88	13.65	29.38	1.4082	2.24384	-0.835645	-1.21501	-2.32095	-1.10593	UP	UP	N/A	DOWN	DOWN	DOWN	8.77e-135	2.46e-08	N/A	2.32745e-53	3.93415e-58	6.543e-28	family with sequence similarity 174 member B	-	K10364|1|6e-16|88.2|cmy:102944071|capping protein (actin filament) muscle Z-line, alpha;K11433|2|2e-07|59.7|phd:102342787|histone-lysine N-methyltransferase SETMAR [EC:2.1.1.43]	-	-	-	protein-coding	-
XM_015101772	ALDH1A3	XM_015101772.1	18	4695945	4757189	-	18.68	4.46	3.52	25.7	6.02	3.07	-2.06638	-2.40785	0.341468	2.09393	3.06546	0.971525	DOWN	DOWN	N/A	UP	UP	N/A	7.02e-11	1.92e-14	N/A	3.05348e-63	1.17308e-21	N/A	aldehyde dehydrogenase 1 family member A3	-	K00129|1|0.0|1234|oas:101109831|aldehyde dehydrogenase (NAD(P)+) [EC:1.2.1.5]	-	-	-	protein-coding	-
XM_015101763	NR2F2	XM_015101763.1	18	9692374	9705440	-	2.57	8.29	4.6	3.74	7.82	4.29	1.6896	0.839866	0.849738	-1.06413	-0.197939	0.866191	UP	N/A	N/A	DOWN	N/A	N/A	3.26e-82	N/A	N/A	9.65943e-55	N/A	N/A	nuclear receptor subfamily 2 group F member 2	-	K08548|1|2e-159|565|oas:100286739|COUP transcription factor 2	-	-	-	protein-coding	-
XM_015101731	LOC105602976	XM_015101731.1	17	70405502	70413078	+	11717.1	7714.07	2456.47	3382.18	2113.93	1485.45	-0.60305	-2.25396	1.65091	0.678026	1.18705	0.509028	N/A	DOWN	UP	N/A	UP	N/A	N/A	2.07e-17	5.22e-11	N/A	6.74366e-24	N/A	immunoglobulin lambda-like polypeptide 5	-	K06554|1|3e-46|149|pale:102895646|immunoglobulin lambda-like polypeptide 1	-	-	-	protein-coding	-
XM_015101726	PISD	XM_015101726.1	17	69751141	69759624	-	17.21	7.48	12.73	10.3	3.75	7.92	-1.20214	-0.435015	-0.767122	1.45768	0.379072	-1.07861	DOWN	N/A	N/A	UP	N/A	DOWN	2.7e-15	N/A	N/A	8.80678e-60	N/A	1.37891e-59	phosphatidylserine decarboxylase	-	K01613|1|0.0|741|oas:101116767|phosphatidylserine decarboxylase [EC:4.1.1.65]	-	-	-	protein-coding	-
XM_015101717	SMTN	XM_015101717.1	17	69394189	69417365	+	35.64	99.42	74.52	25.26	59.69	27.1	1.48004	1.06413	0.415908	-1.24063	-0.101438	1.1392	UP	UP	N/A	DOWN	N/A	UP	6.65e-07	8.74e-05	N/A	2.02103e-22	N/A	7.10235e-56	smoothelin	-	K10314|1|2e-55|220|bacu:103002192|F-box protein 39;K06115|2|1e-19|101|cjo:107314139|spectrin beta	-	-	-	protein-coding	-
XM_015101714	SEC14L2	XM_015101714.1	17	68925429	68949507	+	29.69	2.87	1.4	21.65	3.42	2.09	-3.37085	-4.40648	1.03562	2.6623	3.37279	0.710493	DOWN	DOWN	UP	UP	UP	N/A	0.000212605	1.63e-11	1.31e-06	4.13084e-47	2.10946e-22	N/A	SEC14 like lipid binding 2	-	K17981|1|3e-158|561|fch:102055515|mitochondrial fission process protein 1;K16302|2|8e-156|553|tru:101066937|metal transporter CNNM;K01019|3|8e-28|128|umr:103681122|galactosylceramide sulfotransferase [EC:2.8.2.11];K12850|4|4e-18|96.3|tsp:Tsp_07066|pre-mRNA-splicing factor 38B;K19625|5|1e-09|68.6|phi:102114476|retinaldehyde-binding protein 1	-	-	-	protein-coding	-
XM_015101701	KREMEN1	XM_015101701.1	17	67946084	67991116	+	3.3	12.72	12.96	3.05	7.27	7.65	1.94656	1.97353	-0.026967	-1.25315	-1.32665	-0.0735044	UP	UP	N/A	DOWN	DOWN	N/A	9.28e-18	2.37e-15	N/A	3.56157e-46	2.04747e-53	N/A	kringle containing transmembrane protein 1	-	K01315|1|3e-17|93.2|bfo:BRAFLDRAFT_209183|plasminogen [EC:3.4.21.7];K01343|3|7e-17|92.0|bfo:BRAFLDRAFT_86444|tissue plasminogen activator [EC:3.4.21.68]	-	-	-	protein-coding	-
XM_015101692	SGSM1	XM_015101692.1	17	64716332	64792149	+	2.47	5.33	9.65	2.96	3.22	7.54	1.10962	1.96602	-0.856393	-0.121464	-1.34897	-1.2275	UP	UP	N/A	N/A	DOWN	DOWN	1.02e-05	2.23e-08	N/A	N/A	1.29954e-29	7.67039e-63	small G protein signaling modulator 1	-	K20168|1|1e-32|145|mde:101899066|TBC1 domain family member 15	-	-	-	protein-coding	-
XM_015101688	TMEM119	XM_015101688.1	17	64006897	64018175	+	2.96	8.37	6.12	2.5	4.31	5.78	1.49963	1.04793	0.451696	-0.78576	-1.20914	-0.423382	UP	UP	N/A	N/A	DOWN	N/A	1.16e-14	1.67e-05	N/A	N/A	1.92402e-60	N/A	transmembrane protein 119	-	-	-	-	-	protein-coding	-
XM_015101684	DAO	XM_015101684.1	17	63776005	63793215	-	2.25	0.37	1.09	3.48	0.05	0.46	-2.60433	-1.0456	-1.55873	6.12102	2.91938	-3.20163	DOWN	DOWN	DOWN	UP	UP	DOWN	5.76e-06	2.51e-09	2.4e-31	7.30057e-45	8.6943e-09	2.48114e-10	D-amino acid oxidase	-	K00273|1|0.0|714|oas:101115829|D-amino-acid oxidase [EC:1.4.3.3]	-	-	-	protein-coding	-
XM_015101666	RITA1	XM_015101666.1	17	60851135	60856832	+	0	4.21	1.81	1.03	1.65	0.26	12.0396	10.8218	1.21783	-0.679822	1.98606	2.66588	UP	UP	UP	N/A	UP	UP	1.26e-24	7.57e-11	6.06e-19	N/A	3.45584e-41	3.41133e-21	RBPJ interacting and tubulin associated 1	-	-	-	-	-	protein-coding	-
XM_015101663	SDSL	XM_015101663.1	17	60655104	60667087	-	35.32	0.23	0.07	4.36	0	0.55	-7.26271	-8.97891	N/A	12.0901	2.98682	-9.10329	DOWN	DOWN	N/A	UP	UP	DOWN	1.85e-09	5.55e-07	N/A	1.09819e-54	1.20749e-27	4.62398e-45	serine dehydratase like	-	K17989|1|2e-163|578|oas:101112089|L-serine/L-threonine ammonia-lyase [EC:4.3.1.17 4.3.1.19]	-	-	-	protein-coding	-
XM_015101661	TBX3	XM_015101661.1	17	59733896	59746271	+	15.94	7.23	2.2	10.7	5.24	0.57	-1.14058	-2.85708	1.71649	1.02997	4.23051	3.20053	DOWN	DOWN	UP	UP	UP	UP	5.37e-05	5.75e-46	9.78e-16	2.36809e-30	1.0321e-62	3.38509e-45	T-box 3	-	K10177|1|0.0|1123|oas:101110875|T-box protein 3	-	-	-	protein-coding	-
XM_015101656	RNFT2	XM_015101656.1	17	57774863	57838106	-	1.22	0.82	0.44	0	0.46	1.14	-0.573185	-1.47131	N/A	-8.84549	-10.1548	-1.30933	N/A	DOWN	N/A	DOWN	DOWN	DOWN	N/A	1.3e-13	N/A	1.33687e-29	3.98552e-10	7.97802e-12	ring finger protein, transmembrane 2	-	K10264|1|0.0|639|cfa:611303|F-box and WD-40 domain protein 8;K12838|3|6e-31|139|api:100160417|poly(U)-binding-splicing factor PUF60;K10838|4|3e-13|81.3|oas:101109650|xeroderma pigmentosum group C-complementing protein;K04358|5|3e-08|64.3|oas:780460|fibroblast growth factor	-	-	-	protein-coding	-
XM_015101638	ACAD10	XM_015101638.1	17	54950245	54999288	+	7.54	3.23	3.58	17.66	6.68	10.38	-1.22303	-1.0746	-0.148425	1.40257	0.766679	-0.635886	DOWN	DOWN	N/A	UP	N/A	N/A	1.35e-14	1.1e-09	N/A	3.079e-26	N/A	N/A	acyl-CoA dehydrogenase family member 10	-	K11729|1|0.0|2048|bta:511425|acyl-CoA dehydrogenase family member 10	-	-	-	protein-coding	-
XM_015101632	TCTN1	XM_015101632.1	17	54030733	54061594	+	3.47	7.25	6.61	0.59	2.01	3.5	1.06305	0.929715	0.133331	-1.76841	-2.56857	-0.800159	UP	N/A	N/A	DOWN	DOWN	N/A	2.89e-18	N/A	N/A	2.57125e-31	8.17269e-32	N/A	tectonic family member 1	-	K19382|1|0.0|1163|oas:101106035|tectonic-1/3	-	-	-	protein-coding	-
XM_015101595	C17H12orf65	XM_015101595.1	17	51883966	51897295	-	0	1.5	1.9	4	1.17	2.44	10.5507	10.8918	-0.341037	1.77349	0.713119	-1.06037	UP	UP	N/A	UP	N/A	DOWN	9.91e-32	1.9e-33	N/A	2.58488e-52	N/A	5.78754e-58	chromosome 17 open reading frame, human C12orf65	-	K03462|1|1e-16|90.5|tsp:Tsp_05934|nicotinamide phosphoribosyltransferase [EC:2.4.2.12];K02835|2|3e-06|55.8|pon:100434825|peptide chain release factor 1	-	-	-	protein-coding	-
XM_015101587	KMT5A	XM_015101587.1	17	51775210	51787987	-	0	0.73	1.27	0.72	1.96	2.49	N/A	10.3106	-0.79886	-1.44478	-1.79008	-0.345292	N/A	UP	N/A	DOWN	DOWN	N/A	N/A	1.1e-11	N/A	7.19205e-18	1.03158e-07	N/A	lysine methyltransferase 5A	-	K11428|1|0.0|691|phd:102335400|histone-lysine N-methyltransferase SETD8 [EC:2.1.1.43]	-	-	-	protein-coding	-
XM_015101578	ZNF664	XM_015101578.1	17	51265995	51301306	-	26.8	18.8	12.85	35.67	26.12	14.38	-0.5115	-1.06046	0.548964	0.449556	1.31065	0.861091	N/A	DOWN	N/A	N/A	UP	N/A	N/A	0.000226611	N/A	N/A	7.77344e-21	N/A	zinc finger protein 664	-	K09228|1|1e-98|364|oaa:100092035|KRAB domain-containing zinc finger protein	-	-	-	protein-coding	-
XM_015101533	NUDT6	XM_015101533.1	17	34424537	34499029	+	1.52	3.09	2.76	1.82	0.51	2.22	1.02354	0.860597	0.162939	1.83537	-0.286621	-2.12199	UP	N/A	N/A	UP	N/A	DOWN	1.34e-30	N/A	N/A	3.1959e-21	N/A	8.82013e-52	nudix hydrolase 6	-	K18497|1|4e-29|134|ssc:397643|fibroblast growth factor 2	-	-	-	protein-coding	-
XM_015101530	NUDT6	XM_015101530.1	17	34424537	34499029	+	1.07	0	0	2.56	3.43	1.04	-10.0634	-10.0634	N/A	-0.422065	1.29956	1.72163	DOWN	DOWN	N/A	N/A	UP	UP	3.03e-07	8.92e-20	N/A	N/A	5.53157e-58	1.50716e-46	nudix hydrolase 6	-	K18497|1|4e-29|134|ssc:397643|fibroblast growth factor 2	-	-	-	protein-coding	-
XM_015101512	NAA15	XM_015101512.1	17	17967495	18038756	-	0.57	0	1.21	2.36	4.91	2.08	N/A	1.08597	-10.2408	-1.05694	0.182203	1.23914	N/A	UP	DOWN	DOWN	N/A	UP	N/A	1.14e-10	6.53e-21	1.32524e-14	N/A	7.35326e-52	N(alpha)-acetyltransferase 15, NatA auxiliary subunit	-	K00670|1|0.0|1638|bom:102277680|peptide alpha-N-acetyltransferase [EC:2.3.1.88]	-	-	-	protein-coding	-
XM_015101495	FAM160A1	XM_015101495.1	17	5938718	6166911	-	2.03	4.49	4.67	2.91	6.88	6.68	1.14524	1.20194	-0.0567071	-1.24139	-1.19883	0.0425605	UP	UP	N/A	DOWN	DOWN	N/A	1.74e-21	9.67e-18	N/A	2.57884e-41	8.4244e-40	N/A	family with sequence similarity 160 member A1	-	-	-	-	-	protein-coding	-
XM_015101482	LRAT	XM_015101482.1	17	2473350	2480205	-	11.48	0.16	0.05	54.43	0.08	0	-6.16491	-7.84298	N/A	9.41019	15.7321	6.32193	DOWN	DOWN	N/A	UP	UP	UP	0	7.43e-19	N/A	2.36149e-49	2.08024e-36	4.59912e-05	lecithin retinol acyltransferase (phosphatidylcholine--retinol O-acyltransferase)	-	K00678|1|2e-125|452|phd:102326978|phosphatidylcholine-retinol O-acyltransferase [EC:2.3.1.135]	-	-	-	protein-coding	-
XM_015101479	TLL1	XM_015101479.1	17	1305124	1636690	+	1.7	1.44	0.49	2.24	1.46	0.84	-0.239466	-1.79468	1.55522	0.61753	1.41504	0.797507	N/A	DOWN	UP	N/A	UP	N/A	N/A	6.55e-05	9.24e-56	N/A	5.91129e-57	N/A	tolloid like 1	-	K09608|1|0.0|2052|oas:101122135|tolloid-like protein 1 [EC:3.4.24.-]	-	-	-	protein-coding	-
XM_015101478	MSMO1	XM_015101478.1	17	386952	403865	+	0	2.59	1.58	0	4.27	6.62	11.3387	10.6257	0.713028	-12.06	-12.6926	-0.632595	UP	UP	N/A	DOWN	DOWN	N/A	1.51e-21	1.62e-07	N/A	1.23951e-20	6.45888e-48	N/A	methylsterol monooxygenase 1	-	K07750|1|6e-165|583|oas:101121628|methylsterol monooxygenase [EC:1.14.13.72]	-	-	-	protein-coding	-
XM_015101456	LOC101119335	XM_015101456.1	17	71611019	71618953	-	0.95	0.62	4.88	1.18	0.37	3.09	N/A	2.36088	-2.97654	1.67319	-1.38882	-3.06201	N/A	UP	DOWN	UP	DOWN	DOWN	N/A	1.88e-28	1.55e-11	2.10599e-34	6.41284e-28	7.45034e-60	cationic amino acid transporter 4-like	-	K13866|1|0.0|735|oas:101119335|solute carrier family 7 (cationic amino acid transporter), member 4	-	-	-	protein-coding	-
XM_015101455	SLC7A4	XM_015101455.1	17	71597459	71600263	-	0.6	0.52	1.96	0.58	0.38	2.14	N/A	1.70782	-1.91427	0.610053	-1.88349	-2.49354	N/A	UP	DOWN	N/A	DOWN	DOWN	N/A	1.24e-43	2.36e-11	N/A	8.00062e-30	2.66082e-43	solute carrier family 7 member 4	-	K13866|1|0.0|963|oas:101119078|solute carrier family 7 (cationic amino acid transporter), member 4	-	-	-	protein-coding	-
XM_015101449	SDF2L1	XM_015101449.1	17	71342577	71344690	-	181.23	90.16	121	51.88	23.44	48.17	-1.00726	-0.582815	-0.424448	1.14621	0.107044	-1.03916	DOWN	N/A	N/A	UP	N/A	DOWN	0.000381127	N/A	N/A	2.52348e-35	N/A	3.45589e-11	stromal cell derived factor 2 like 1	-	-	-	-	-	protein-coding	-
XM_015101440	GGT1	XM_015101440.1	17	70705326	70722281	-	13.69	2.53	5.19	12.13	2.37	6.13	-2.43591	-1.39932	-1.0366	2.35562	0.984621	-1.371	DOWN	DOWN	DOWN	UP	N/A	DOWN	0.000253706	1.28e-05	3.05e-08	5.8787e-28	N/A	4.16161e-21	gamma-glutamyltransferase 1	-	K18592|1|0.0|945|oas:105603000|gamma-glutamyltranspeptidase / glutathione hydrolase / leukotriene-C4 hydrolase [EC:2.3.2.2 3.4.19.13 3.4.19.14]	-	-	-	protein-coding	-
XM_015101428	LOC101103427	XM_015101428.1	17	69417439	69420311	-	31.3	64.36	133.91	15.07	29.09	77.94	1.04	2.09703	-1.05703	-0.948844	-2.37068	-1.42184	UP	UP	DOWN	N/A	DOWN	DOWN	8.51e-63	3.18e-05	1.89e-13	N/A	1.7759e-63	6.11118e-61	selenoprotein M	-	-	-	-	-	protein-coding	-
XM_015101354	PDCD6	XM_015101354.1	16	70518228	70534646	+	0	0	6.02	17.5	1.36	14.21	N/A	12.5555	-12.5555	3.68568	0.300448	-3.38523	N/A	UP	DOWN	UP	N/A	DOWN	N/A	4.29e-22	9.63e-18	1.29569e-52	N/A	4.45685e-34	programmed cell death 6	-	K08585|1|2e-18|95.9|cfo:105251302|calpain, invertebrate [EC:3.4.22.-];K08584|5|1e-17|93.2|cfa:487273|calpain, small subunit 2	-	-	-	protein-coding	-
XM_015101347	C16H5orf49	XM_015101347.1	16	65261630	65278386	+	0.24	1.86	2.35	0.32	1.6	3.47	2.9542	3.29155	-0.337358	-2.32193	-3.43879	-1.11686	UP	UP	N/A	DOWN	DOWN	DOWN	5.78e-08	3.14e-13	N/A	3.88051e-07	3.33028e-28	1.13191e-60	chromosome 16 open reading frame, human C5orf49	-	-	-	-	-	protein-coding	-
XM_015101277	CWC27	XM_015101277.1	16	14460479	14721917	-	1.31	0	0	1.37	0.35	0	-10.3554	-10.3554	N/A	1.96875	10.42	8.45121	DOWN	DOWN	N/A	UP	UP	UP	3.74e-18	9.63e-42	N/A	1.41782e-52	6.56719e-33	6.09177e-47	CWC27 spliceosome associated protein homolog	-	K12737|1|0.0|683|oas:101104091|peptidyl-prolyl cis-trans isomerase SDCCAG10 [EC:5.2.1.8]	-	-	-	protein-coding	-
XM_015101268	ERBIN	XM_015101268.1	16	13532511	13614767	-	1.14	1.99	4.03	5.84	4.14	8.78	0.803735	1.82175	-1.01801	0.496338	-0.588253	-1.08459	N/A	UP	DOWN	N/A	N/A	DOWN	N/A	6.92e-07	7.29e-10	N/A	N/A	6.17652e-48	erbb2 interacting protein	-	K12796|1|0.0|2461|bta:512866|erbb2-interacting protein	-	-	-	protein-coding	-
XM_015101262	PIK3R1	XM_015101262.1	16	11393703	11475890	-	1.81	1.25	0.72	8.87	4.88	4.1	-0.534062	-1.32992	0.795859	0.862053	1.11331	0.251257	N/A	DOWN	N/A	N/A	UP	N/A	N/A	3.07e-05	N/A	N/A	5.7521e-26	N/A	phosphoinositide-3-kinase regulatory subunit 1	-	K02649|1|0.0|1362|bta:282307|phosphoinositide-3-kinase, regulatory subunit	-	-	-	protein-coding	-
XM_015101256	OCLN	XM_015101256.1	16	10218136	10265616	-	1.01	1.2	2.96	0.68	1.86	2.59	0.248679	1.55124	-1.30256	-1.4517	-1.92935	-0.477649	N/A	UP	DOWN	DOWN	DOWN	N/A	N/A	4.71e-19	0.00050949	4.61178e-59	2.61772e-11	N/A	occludin	-	K06088|1|0.0|998|oas:101118304|occludin	-	-	-	protein-coding	-
XM_015101251	TMEM171	XM_015101251.1	16	8507168	8517161	-	42.22	63.25	93.97	24.9	58.13	100.07	0.583139	1.15427	-0.571135	-1.22314	-2.00679	-0.783655	N/A	UP	N/A	DOWN	DOWN	N/A	N/A	8.26e-09	N/A	2.25235e-13	1.15283e-46	N/A	transmembrane protein 171	-	-	-	-	-	protein-coding	-
XM_015101246	HEXB	XM_015101246.1	16	6842150	6873591	-	0.07	1.4	2.03	1.2	0	1.35	4.32193	4.85798	-0.536053	10.2288	-0.169925	-10.3987	UP	UP	N/A	UP	N/A	DOWN	0	6.6e-22	N/A	1.9913e-42	N/A	1.53664e-45	hexosaminidase subunit beta	-	K12373|1|0.0|896|oas:101111906|hexosaminidase [EC:3.2.1.52]	-	-	-	protein-coding	-
XM_015101239	NEURL1B	XM_015101239.1	16	4448872	4493242	+	5.63	28.82	12.02	4.35	32.05	16.56	2.35586	1.09423	1.26163	-2.88124	-1.92862	0.952622	UP	UP	UP	DOWN	DOWN	N/A	1.06e-240	0.000925557	1.33e-07	4.21998e-54	1.08409e-33	N/A	neuralized E3 ubiquitin protein ligase 1B	-	K01931|1|0.0|680|oas:101106545|protein neuralized [EC:2.3.2.27]	-	-	-	protein-coding	-
XM_015101232	FBXW11	XM_015101232.1	16	3710508	3840898	-	14.4	8.54	7.11	0.83	1.88	3.9	-0.753761	-1.01815	0.264387	-1.17955	-2.23229	-1.05274	N/A	DOWN	N/A	DOWN	DOWN	DOWN	N/A	3.59e-09	N/A	5.53329e-61	3.83258e-37	5.52126e-62	F-box and WD repeat domain containing 11	-	K03362|1|0.0|1086|fca:101094156|F-box and WD-40 domain protein 1/11	-	-	-	protein-coding	-
XM_015101230	FBXW11	XM_015101230.1	16	3719254	3840890	-	0.76	1.23	0.23	2.11	0.96	2.18	0.694587	N/A	2.41895	1.13614	-0.0470851	-1.18322	N/A	N/A	UP	UP	N/A	DOWN	N/A	N/A	5e-06	1.32035e-50	N/A	4.25171e-12	F-box and WD repeat domain containing 11	-	K03362|1|0.0|1157|myd:102759029|F-box and WD-40 domain protein 1/11	-	-	-	protein-coding	-
XM_015101193	LOC106991648	XM_015101193.1	16	40172323	40195408	+	0.69	3.08	2.32	1.3	3.55	1.24	2.15826	1.74946	0.408806	-1.44931	0.0681715	1.51748	UP	UP	N/A	DOWN	N/A	UP	2.96e-12	3.01e-19	N/A	2.38641e-37	N/A	4.25004e-30	A disintegrin and metalloproteinase with thrombospondin motifs 12-like	-	K08626|1|6e-98|361|chx:102179883|a disintegrin and metalloproteinase with thrombospondin motifs 12 [EC:3.4.24.-]	-	-	-	protein-coding	-
XM_015101182	DTX4	XM_015101182.1	15	79272108	79313244	+	12.09	24.55	28.39	5.25	15.82	18.6	1.02191	1.23157	-0.20966	-1.59136	-1.82491	-0.233553	UP	UP	N/A	DOWN	DOWN	N/A	2.98e-22	1.22e-70	N/A	3.28879e-14	4.16911e-56	N/A	deltex E3 ubiquitin ligase 4	-	K06058|1|0.0|1004|oas:101110361|deltex [EC:2.3.2.27]	-	-	-	protein-coding	-
XM_015101152	PACSIN3	XM_015101152.1	15	75198616	75207710	-	3.43	6.11	0	3.95	1.44	4.96	0.832964	-11.744	12.577	1.45578	-0.328487	-1.78427	N/A	DOWN	UP	UP	N/A	DOWN	N/A	1.71e-25	1.99e-33	1.05309e-45	N/A	2.93385e-11	protein kinase C and casein kinase substrate in neurons 3	-	K20123|1|0.0|813|oas:101116087|protein kinase C and casein kinase substrate in neurons protein	-	-	-	protein-coding	-
XM_015101150	PACSIN3	XM_015101150.1	15	75198616	75207716	-	7.69	2.12	2.27	1.8	2.4	0	-1.85892	-1.76029	-0.098628	-0.415037	10.8138	11.2288	DOWN	DOWN	N/A	N/A	UP	UP	3.94e-20	1.07e-39	N/A	N/A	8.77213e-15	4.40979e-20	protein kinase C and casein kinase substrate in neurons 3	-	K20123|1|0.0|818|umr:103672316|protein kinase C and casein kinase substrate in neurons protein	-	-	-	protein-coding	-
XM_015101140	PHF21A	XM_015101140.1	15	74074396	74267946	-	1.41	0.76	0	2.63	0	0	-0.891624	-10.4615	N/A	11.3608	11.3608	0	N/A	DOWN	N/A	UP	UP	N/A	N/A	1.51e-18	N/A	1.58214e-48	2.39177e-25	N/A	PHD finger protein 21A	-	K11643|1|6e-14|84.0|isc:IscW_ISCW005933|chromodomain-helicase-DNA-binding protein 4 [EC:3.6.4.12]	-	-	-	protein-coding	-
XM_015101139	PHF21A	XM_015101139.1	15	74074396	74267946	-	0	1.96	1.33	0	1.93	2.84	10.9366	10.3772	0.559427	-10.9144	-11.4717	-0.55729	UP	UP	N/A	DOWN	DOWN	N/A	7.3e-26	2.51e-15	N/A	2.16271e-50	4.59367e-52	N/A	PHD finger protein 21A	-	K11643|1|6e-14|84.0|isc:IscW_ISCW005933|chromodomain-helicase-DNA-binding protein 4 [EC:3.6.4.12]	-	-	-	protein-coding	-
XM_015101113	C15H11orf96	XM_015101113.1	15	72126427	72127478	+	14.61	49.75	27.31	6.94	13.95	12.23	1.76774	0.902473	0.865267	-1.00726	-0.817417	0.189841	UP	N/A	N/A	DOWN	N/A	N/A	4.82e-13	N/A	N/A	7.2015e-56	N/A	N/A	chromosome 15 open reading frame, human C11orf96	-	-	-	-	-	protein-coding	-
XM_015101088	B3GNT6	XM_015101088.1	15	54486356	54496065	+	2.85	28.79	38.41	0.55	20.25	26.76	3.33653	3.75245	-0.415914	-5.20235	-5.6045	-0.402156	UP	UP	N/A	DOWN	DOWN	N/A	4.75e-19	0	N/A	2.92042e-53	4.14301e-62	N/A	UDP-GlcNAc:betaGal beta-1,3-N-acetylglucosaminyltransferase 6	-	K00739|1|0.0|691|oas:101110268|acetylgalactosaminyl-O-glycosyl-glycoprotein beta-1,3-N-acetylglucosaminyltransferase [EC:2.4.1.147]	-	-	-	protein-coding	-
XM_015101061	PGAP2	XM_015101061.1	15	49436026	49444306	-	0.6	1.42	0	0	3.08	1.18	1.24286	N/A	10.4717	-11.5887	-10.2046	1.38414	UP	N/A	UP	DOWN	DOWN	UP	1.93e-07	N/A	1.99e-33	7.55698e-08	9.05255e-48	5.07072e-58	post-GPI attachment to proteins 2	-	K15263|1|9e-14|82.4|bmy:Bm1_03965|cell growth-regulating nucleolar protein	-	-	-	protein-coding	-
XM_015101060	PGAP2	XM_015101060.1	15	49436026	49444306	-	1.04	0.02	1.51	2.16	0.23	0.1	-5.70044	0.537965	-6.2384	3.23133	4.43296	1.20163	DOWN	N/A	DOWN	UP	UP	UP	9.6e-30	N/A	1.54e-11	2.38764e-33	1.75206e-50	2.00529e-22	post-GPI attachment to proteins 2	-	K15263|1|9e-14|82.4|bmy:Bm1_03965|cell growth-regulating nucleolar protein	-	-	-	protein-coding	-
XM_015101052	PRKCDBP	XM_015101052.1	15	46022732	46024441	+	27.58	62.47	42.38	12.62	28.9	22.46	1.17954	0.619761	0.55978	-1.19536	-0.831646	0.363712	UP	N/A	N/A	DOWN	N/A	N/A	6.5e-34	N/A	N/A	8.67868e-16	N/A	N/A	protein kinase C delta binding protein	-	K19387|1|6e-07|57.8|mcf:101925903|polymerase I and transcript release factor	-	-	-	protein-coding	-
XM_015101035	ADM	XM_015101035.1	15	41847501	41849826	-	1.51	0.38	3.76	2.27	7.01	8.08	-1.99048	1.31618	-3.30666	-1.62672	-1.83166	-0.204941	DOWN	UP	DOWN	DOWN	DOWN	N/A	1.16e-17	6.13e-34	1.38e-26	1.3492e-15	5.82458e-50	N/A	adrenomedullin	-	K12333|1|1e-94|349|oas:101103753|adrenomedullin	-	-	-	protein-coding	-
XM_015101033	LYVE1	XM_015101033.1	15	41574532	41589158	+	12.47	18.5	6.82	14.05	12.44	5.1	0.569064	-0.870618	1.43968	0.175584	1.462	1.28642	N/A	N/A	UP	N/A	UP	UP	N/A	N/A	1.01e-43	N/A	6.2963e-24	1.33263e-09	lymphatic vessel endothelial hyaluronan receptor 1	-	K19012|1|3e-156|554|oas:101103009|lymphatic vessel endothelial hyaluronan receptor 1	-	-	-	protein-coding	-
XM_015101012	TEAD1	XM_015101012.1	15	39275155	39482323	-	1.61	0.78	0.65	1.33	3.57	1.72	-1.04551	-1.30855	N/A	-1.4245	-0.370982	1.05352	DOWN	DOWN	N/A	DOWN	N/A	UP	6.01e-05	1.82e-54	N/A	2.44452e-59	N/A	6.24735e-15	TEA domain transcription factor 1	-	K09448|1|0.0|855|chx:102170445|transcriptional enhancer factor	-	-	-	protein-coding	-
XM_015101004	RASSF10	XM_015101004.1	15	39215895	39218049	-	1.71	0.24	0.21	1.3	0.34	0.41	-2.83289	-3.02554	N/A	1.9349	1.66482	-0.270089	DOWN	DOWN	N/A	UP	UP	N/A	1.95e-08	6.08e-40	N/A	1.18403e-29	8.18259e-13	N/A	Ras association domain family member 10	-	K09856|1|5e-173|610|oas:101121799|Ras association domain-containing protein 9/10	-	-	-	protein-coding	-
XM_015100975	TPH1	XM_015100975.1	15	33936711	33974002	+	1.35	0.68	0	1.1	0.58	0.39	-0.989353	-10.3987	N/A	0.923379	1.49596	0.572579	N/A	DOWN	N/A	N/A	UP	N/A	N/A	1.63e-11	N/A	N/A	4.59009e-37	N/A	tryptophan hydroxylase 1	-	K00502|1|0.0|883|oas:101113620|tryptophan 5-monooxygenase [EC:1.14.16.4]	-	-	-	protein-coding	-
XM_015100958	ABCG4	XM_015100958.1	15	29175921	29189584	+	1.87	1.89	0.71	1.22	1.08	0.56	0.015348	-1.39715	1.4125	0.17585	1.12338	0.947533	N/A	DOWN	UP	N/A	UP	N/A	N/A	4.91e-09	1.91e-259	N/A	2.46156e-51	N/A	ATP binding cassette subfamily G member 4	-	K05680|1|0.0|1230|oas:101107988|ATP-binding cassette, subfamily G (WHITE), member 4	-	-	-	protein-coding	-
XM_015100954	DDX6	XM_015100954.1	15	28817189	28847957	-	1.17	1.07	0	0	3.49	0	-0.128898	-10.1923	10.0634	-11.769	0	11.769	N/A	DOWN	UP	DOWN	N/A	UP	N/A	1.4e-07	4.26e-25	7.83991e-46	N/A	1.89557e-21	DEAD-box helicase 6	-	K12614|1|0.0|928|oas:101103918|ATP-dependent RNA helicase DDX6/DHH1 [EC:3.6.4.13]	-	-	-	protein-coding	-
XM_015100933	SIDT2	XM_015100933.1	15	27323545	27339627	+	2.22	0	0.69	1.64	0.3	0	-11.1163	-1.68589	N/A	2.45066	10.6795	8.22882	DOWN	DOWN	N/A	UP	UP	UP	6.75e-16	5.36e-08	N/A	8.93315e-15	1.09263e-39	3.77697e-10	SID1 transmembrane family member 2	-	-	-	-	-	protein-coding	-
XM_015100929	LOC101114973	XM_015100929.1	15	24530573	24539921	-	0.92	10.08	12.38	0.27	0	4.74	3.45372	3.75023	-0.296516	8.07682	-4.13386	-12.2107	UP	UP	N/A	UP	DOWN	DOWN	3.12e-48	8.12e-54	N/A	1.01826e-07	2.1725e-39	4.28511e-36	NXPE family member 4	-	K02324|1|2e-31|139|sko:100367259|DNA polymerase epsilon subunit 1 [EC:2.7.7.7];K15010|2|2e-29|133|xma:102227992|homer;K07422|3|2e-12|76.6|bfo:BRAFLDRAFT_72966|cytochrome P450, family 2, subfamily U, polypeptide 1;K08474|4|2e-06|57.4|bom:102286375|taste receptor type 2;K17086|5|4e-06|55.8|bta:509946|transmembrane 9 superfamily member 2/4	-	-	-	protein-coding	-
XM_015100928	LOC101114973	XM_015100928.1	15	24530573	24544954	-	0	0.47	1.08	0.22	1.91	6.41	N/A	10.0768	-1.2003	-3.118	-4.86475	-1.74675	N/A	UP	DOWN	DOWN	DOWN	DOWN	N/A	1.28e-08	5.74e-24	5.78426e-20	6.44725e-38	1.84897e-33	NXPE family member 4	-	K02324|1|6e-31|139|sko:100367259|DNA polymerase epsilon subunit 1 [EC:2.7.7.7];K15010|2|6e-29|133|xma:102227992|homer;K07422|3|7e-12|76.6|bfo:BRAFLDRAFT_72966|cytochrome P450, family 2, subfamily U, polypeptide 1	-	-	-	protein-coding	-
XM_015100926	LOC101114973	XM_015100926.1	15	24530573	24544954	-	0.43	4.19	2.29	0.53	4.39	14.1	3.28454	2.41294	0.871603	-3.05016	-4.73356	-1.6834	UP	UP	N/A	DOWN	DOWN	DOWN	1.17e-42	7.59e-23	N/A	1.39514e-12	9.16368e-16	3.28061e-52	NXPE family member 4	-	K02324|1|4e-31|139|sko:100367259|DNA polymerase epsilon subunit 1 [EC:2.7.7.7];K15010|2|3e-29|133|xma:102227992|homer;K07422|3|4e-12|76.6|bfo:BRAFLDRAFT_72966|cytochrome P450, family 2, subfamily U, polypeptide 1	-	-	-	protein-coding	-
XM_015100925	LOC101114973	XM_015100925.1	15	24530573	24545459	-	0	5.9	11.53	0	5.29	52.62	12.5265	13.4931	-0.966606	-12.3691	-15.6833	-3.31427	UP	UP	N/A	DOWN	DOWN	DOWN	8.2e-44	1.15e-88	N/A	1.31145e-15	8.32188e-46	4.70897e-46	NXPE family member 4	-	K02324|1|3e-31|139|sko:100367259|DNA polymerase epsilon subunit 1 [EC:2.7.7.7];K15010|2|3e-29|133|xma:102227992|homer;K07422|3|3e-12|76.6|bfo:BRAFLDRAFT_72966|cytochrome P450, family 2, subfamily U, polypeptide 1	-	-	-	protein-coding	-
XM_015100924	NCAM1	XM_015100924.1	15	22861671	23215116	+	0.61	2.87	1.69	0.12	1.03	0.84	2.23417	1.47014	0.764027	-3.10154	-2.80735	0.294183	UP	UP	N/A	DOWN	DOWN	N/A	3.56e-44	7.7e-76	N/A	3.78279e-53	7.42435e-49	N/A	neural cell adhesion molecule 1	-	K06491|1|0.0|1382|oas:101112759|neural cell adhesion molecule	-	-	-	protein-coding	-
XM_015100916	NCAM1	XM_015100916.1	15	22861671	23228056	+	1.68	4.42	2.18	0.87	4.82	2.41	1.39559	0.375867	1.01972	-2.46995	-1.46995	1	UP	N/A	UP	DOWN	DOWN	UP	0.000812689	N/A	8.07e-06	1.44934e-43	6.07907e-19	2.8296e-33	neural cell adhesion molecule 1	-	K06491|1|0.0|1617|oas:101112759|neural cell adhesion molecule	-	-	-	protein-coding	-
XM_015100882	CCDC82	XM_015100882.1	15	13305251	13338988	+	0	2.31	3.94	1.04	0	0.67	11.1737	11.944	-0.770303	10.0224	0.634351	-9.38802	UP	UP	N/A	UP	N/A	DOWN	3.72e-110	2.01e-39	N/A	1.11182e-35	N/A	7.90247e-15	coiled-coil domain containing 82	-	-	-	-	-	protein-coding	-
XM_015100813	TSKU	XM_015100813.1	15	54242337	54259914	+	16.33	40.79	22.94	6.92	15.85	11.78	1.32069	0.490341	0.83035	-1.19564	-0.767496	0.428143	UP	N/A	N/A	DOWN	N/A	N/A	1.56e-09	N/A	N/A	4.34242e-51	N/A	N/A	tsukushi, small leucine rich proteoglycan	-	K08130|1|0.0|1023|oas:101109738|tsukushi (leucine-rich repeat-containing protein 54)	-	-	-	protein-coding	-
XM_015100781	LOC101122548	XM_015100781.1	15	40762589	40931202	+	1.54	4.26	6.23	0.64	3.21	4.27	1.46792	2.0163	-0.548379	-2.32643	-2.73809	-0.411663	UP	UP	N/A	DOWN	DOWN	N/A	3.93e-52	1.49e-09	N/A	1.71882e-22	5.84493e-41	N/A	polypeptide N-acetylgalactosaminyltransferase 18	-	K00710|1|0.0|806|oas:101122548|polypeptide N-acetylgalactosaminyltransferase [EC:2.4.1.41]	-	-	-	protein-coding	-
XM_015100780	LOC106991619	XM_015100780.1	15	40577303	40762548	+	1.39	4.33	6.85	1.22	6.34	4.73	1.63928	2.30102	-0.661737	-2.3776	-1.95496	0.422643	UP	UP	N/A	DOWN	DOWN	N/A	3.93e-05	2.05e-11	N/A	9.40413e-20	1.26513e-41	N/A	polypeptide N-acetylgalactosaminyltransferase 18-like	-	K00710|1|2e-100|362|cjc:103796235|polypeptide N-acetylgalactosaminyltransferase [EC:2.4.1.41]	-	-	-	protein-coding	-
XM_015100772	C1QTNF5	XM_015100772.1	15	29352253	29354011	-	3.15	7.27	5.28	0.61	3.08	3.47	1.2066	0.745186	0.461417	-2.33605	-2.50805	-0.172005	UP	N/A	N/A	DOWN	DOWN	N/A	5.16e-06	N/A	N/A	2.64804e-08	2.56042e-58	N/A	C1q and tumor necrosis factor related protein 5	-	K07296|1|6e-27|124|cjo:107317999|adiponectin	-	-	-	protein-coding	-
XM_015100767	DSCAML1	XM_015100767.1	15	27545925	27895792	-	1.35	2.17	5.34	0.71	2.11	7.36	0.684736	1.98388	-1.29914	-1.57135	-3.37381	-1.80246	N/A	UP	DOWN	DOWN	DOWN	DOWN	N/A	9.05e-09	1.49e-06	1.96999e-31	1.55013e-16	2.7632e-36	DS cell adhesion molecule like 1	-	K06768|1|0.0|3992|oas:101113097|Down syndrome cell adhesion molecule-like protein 1	-	-	-	protein-coding	-
XM_015100760	LAYN	XM_015100760.1	15	21244754	21272804	+	2.5	6.09	2.79	0.99	2.48	2.36	1.28451	0.158337	1.12618	-1.32484	-1.25329	0.0715533	UP	N/A	UP	DOWN	DOWN	N/A	1.1e-05	N/A	2.49e-05	1.46966e-29	2.61529e-19	N/A	layilin	-	K10077|1|0.0|856|oas:101107386|layilin	-	-	-	protein-coding	-
XM_015100757	MAML2	XM_015100757.1	15	13343120	13748916	+	1.27	3.69	3.94	4.06	8.9	4.86	1.53879	1.63337	-0.0945748	-1.13233	-0.259477	0.872849	UP	UP	N/A	DOWN	N/A	N/A	6.28e-07	5.24e-12	N/A	1.42978e-38	N/A	N/A	mastermind like transcriptional coactivator 2	-	K06061|1|0.0|1630|oas:101102586|mastermind	-	-	-	protein-coding	-
XM_015100726	YAP1	XM_015100726.1	15	6062597	6203947	-	2.36	8.54	0	4.75	12.12	2.38	1.85545	-11.2046	13.06	-1.35139	0.996966	2.34836	UP	DOWN	UP	DOWN	N/A	UP	0.000429357	1.85e-89	8.12e-128	1.35301e-21	N/A	3.21711e-18	Yes associated protein 1	-	K16687|1|0.0|721|lve:103087231|transcriptional coactivator YAP1	-	-	-	protein-coding	-
XM_015100725	YAP1	XM_015100725.1	15	6062597	6203947	-	3.56	3.21	0	0	5.78	0	-0.149304	-11.7977	11.6484	-12.4969	0	12.4969	N/A	DOWN	UP	DOWN	N/A	UP	N/A	5.42e-40	1.32e-47	7.86624e-11	N/A	6.88934e-57	Yes associated protein 1	-	K16687|1|0.0|741|chx:102174763|transcriptional coactivator YAP1	-	-	-	protein-coding	-
XM_015100724	YAP1	XM_015100724.1	15	6062597	6203947	-	0	0.08	1.61	4.18	0.86	5	N/A	10.6528	-4.33092	2.28109	-0.258425	-2.53952	N/A	UP	DOWN	UP	N/A	DOWN	N/A	3.48e-29	1.78e-14	1.20991e-58	N/A	4.62544e-22	Yes associated protein 1	-	K16687|1|0.0|746|rro:104674655|transcriptional coactivator YAP1	-	-	-	protein-coding	-
XM_015100723	YAP1	XM_015100723.1	15	6062597	6203947	-	7.88	2.86	8.32	10.17	21.1	13.58	-1.46218	0.0783879	-1.54057	-1.05292	-0.417164	0.63576	DOWN	N/A	DOWN	DOWN	N/A	N/A	1.39e-10	N/A	0.000103242	7.93783e-32	N/A	N/A	Yes associated protein 1	-	K16687|1|0.0|781|chx:102174763|transcriptional coactivator YAP1	-	-	-	protein-coding	-
XM_015100721	YAP1	XM_015100721.1	15	6062597	6203947	-	1.32	3.51	0	4.23	1.77	0	1.41093	-10.3663	11.7773	1.25691	12.0464	10.7895	UP	DOWN	UP	UP	UP	UP	3.01e-10	2.68e-10	1.93e-52	2.60735e-25	1.91201e-50	4.78279e-19	Yes associated protein 1	-	K16687|1|0.0|780|rro:104674655|transcriptional coactivator YAP1	-	-	-	protein-coding	-
XM_015100720	YAP1	XM_015100720.1	15	6062597	6203947	-	0	0.09	1.72	0	4.05	1.11	N/A	10.7482	-4.25634	-11.9837	-10.1163	1.86736	N/A	UP	DOWN	DOWN	DOWN	UP	N/A	1.71e-25	5.59e-05	5.61278e-11	6.93404e-31	2.36618e-21	Yes associated protein 1	-	K16687|1|0.0|789|rro:104674655|transcriptional coactivator YAP1	-	-	-	protein-coding	-
XM_015100697	LOC101113619	XM_015100697.1	14	58350467	58365311	+	0	1.6	1.96	1.43	1.49	0.32	10.6439	10.9366	-0.292782	-0.0592972	2.15987	2.21917	UP	UP	N/A	N/A	UP	UP	1.45e-10	2.09e-11	N/A	N/A	1.83488e-41	1.66258e-34	cationic amino acid transporter 3-like	-	K13865|1|0.0|821|oas:101113619|solute carrier family 7 (cationic amino acid transporter), member 3	-	-	-	protein-coding	-
XM_015100695	LOC101113619	XM_015100695.1	14	58358954	58365311	+	0	1.27	1.72	1	2.14	2.66	10.3106	10.7482	-0.43758	-1.09761	-1.41143	-0.313815	UP	UP	N/A	DOWN	DOWN	N/A	2.34e-06	3.04e-21	N/A	1.29883e-56	3.88275e-15	N/A	cationic amino acid transporter 3-like	-	K13865|1|0.0|819|oas:101113619|solute carrier family 7 (cationic amino acid transporter), member 3	-	-	-	protein-coding	-
XM_015100694	LOC101113619	XM_015100694.1	14	58358954	58365311	+	0.77	1.94	3.18	0	1.28	7.98	1.33313	2.0461	-0.71297	-10.3219	-12.9622	-2.64024	UP	UP	N/A	DOWN	DOWN	DOWN	0.000460577	3e-11	N/A	9.30596e-05	5.69787e-11	2.66886e-33	cationic amino acid transporter 3-like	-	K13865|1|0.0|817|oas:101113619|solute carrier family 7 (cationic amino acid transporter), member 3	-	-	-	protein-coding	-
XM_015100680	LOC101109994	XM_015100680.1	14	57643432	57661367	+	5.95	0	2.42	0	0	2.01	-12.5387	-1.29788	-11.2408	0	-10.973	-10.973	DOWN	DOWN	DOWN	N/A	DOWN	DOWN	9.32e-100	2.45e-10	1.21e-08	N/A	1.76664e-12	2.14581e-19	zinc finger protein 677	-	K09228|1|0.0|1047|bta:525522|KRAB domain-containing zinc finger protein	-	-	-	protein-coding	-
XM_015100679	LOC101109994	XM_015100679.1	14	57643438	57661367	+	2.79	7.26	6.51	21.3	24.4	7.6	1.3797	1.22239	0.157312	-0.196028	1.48678	1.68281	UP	UP	N/A	N/A	UP	UP	1.15e-05	4.3e-13	N/A	N/A	2.20162e-23	8.91614e-22	zinc finger protein 677	-	K09228|1|0.0|1070|bta:525522|KRAB domain-containing zinc finger protein	-	-	-	protein-coding	-
XM_015100658	LOC101107891	XM_015100658.1	14	57233885	57303893	-	3.38	3.03	1.67	1.7	4.3	4.22	-0.157705	-1.01718	0.85947	-1.3388	-1.31171	0.0270937	N/A	DOWN	N/A	DOWN	DOWN	N/A	N/A	6.55e-13	N/A	1.16872e-08	8.61846e-20	N/A	zinc finger protein 160-like	-	K09228|1|0.0|1413|oas:101107891|KRAB domain-containing zinc finger protein	-	-	-	protein-coding	-
XM_015100612	DACT3	XM_015100612.1	14	52736537	52746353	-	4.58	11.45	7.53	3.83	9.33	4.54	1.32193	0.717302	0.604626	-1.28453	-0.245348	1.03918	UP	N/A	N/A	DOWN	N/A	UP	4.52e-13	N/A	N/A	1.18257e-09	N/A	1.68143e-24	dishevelled binding antagonist of beta catenin 3	-	-	-	-	-	protein-coding	-
XM_015100605	FOXA3	XM_015100605.1	14	52357709	52364274	+	12.74	24.15	36.27	6.46	13.37	31.37	0.922658	1.50941	-0.586754	-1.04939	-2.27978	-1.23039	N/A	UP	N/A	DOWN	DOWN	DOWN	N/A	6.44e-18	N/A	6.61219e-24	3.58378e-49	1.04694e-42	forkhead box A3	-	K08038|1|9e-109|396|oas:101119414|forkhead box protein A3, hepatocyte nuclear factor 3-gamma	-	-	-	protein-coding	-
XM_015100595	CEACAM20	XM_015100595.1	14	51280010	51291488	-	13.1	5.44	6.32	9.97	6.31	1.93	-1.26789	-1.05157	-0.216318	0.659953	2.36899	1.70904	DOWN	DOWN	N/A	N/A	UP	UP	1.1e-05	9.53e-08	N/A	N/A	3.65534e-21	2.66309e-23	carcinoembryonic antigen related cell adhesion molecule 20	-	K06499|1|0.0|890|oas:101110170|carcinoembryonic antigen-related cell adhesion molecule	-	-	-	protein-coding	-
XM_015100569	MRPS12	XM_015100569.1	14	47714498	47716540	+	2.05	0	0.97	0.66	2.47	5.92	-11.0014	-1.07957	N/A	-1.90397	-3.16506	-1.26109	DOWN	DOWN	N/A	DOWN	DOWN	DOWN	4.71e-05	3.58e-08	N/A	1.07486e-16	4.9931e-20	6.56882e-57	mitochondrial ribosomal protein S12	-	K02950|1|6e-59|229|oas:101113694|small subunit ribosomal protein S12	-	-	-	protein-coding	-
XM_015100549	CEBPG	XM_015100549.1	14	42995327	43004957	+	1.68	1.2	0.47	0.98	0	2.61	-0.485427	-1.83773	1.3523	9.93664	-1.4132	-11.3498	N/A	DOWN	UP	UP	DOWN	DOWN	N/A	0	2.45e-20	4.55497e-47	2.37405e-53	3.49859e-08	CCAAT/enhancer binding protein gamma	-	K10049|1|4e-59|233|bacu:103018871|CCAAT/enhancer binding protein (C/EBP), gamma	-	-	-	protein-coding	-
XM_015100544	TSHZ3	XM_015100544.1	14	41035195	41041979	-	0.73	1.65	1.3	1.31	3.44	1.73	1.1765	0.832543	0.343954	-1.39284	-0.401205	0.991637	UP	N/A	N/A	DOWN	N/A	N/A	6.64e-05	N/A	N/A	3.35572e-54	N/A	N/A	teashirt zinc finger homeobox 3	-	K09236|1|0.0|1756|phd:102332793|teashirt	-	-	-	protein-coding	-
XM_015100526	NFAT5	XM_015100526.1	14	35978065	36023359	+	0.03	3.25	2.95	0.57	2.19	0.71	6.75933	6.61961	0.139725	-1.9419	-0.316857	1.62504	UP	UP	N/A	DOWN	N/A	UP	4.73e-37	6.17e-27	N/A	1.19552e-37	N/A	5.31697e-48	nuclear factor of activated T-cells 5	-	K17335|1|0.0|2202|oas:101113952|nuclear factor of activated T-cells 5	-	-	-	protein-coding	-
XM_015100512	CDH3	XM_015100512.1	14	35248764	35266169	+	1.99	4.55	6.21	4.8	5.07	21.41	1.1931	1.64182	-0.448727	-0.0789513	-2.15718	-2.07823	UP	UP	N/A	N/A	DOWN	DOWN	1.12e-33	5.27e-126	N/A	N/A	2.91986e-42	9.88681e-48	cadherin 3	-	K06796|1|0.0|1266|chx:102181807|cadherin 3, type 1, P-cadherin	-	-	-	protein-coding	-
XM_015100471	CES3	XM_015100471.1	14	33907878	33919356	+	2.19	0	0	1.27	0	0	-11.0967	-11.0967	N/A	10.3106	10.3106	0	DOWN	DOWN	N/A	UP	UP	N/A	1.34e-05	1.31e-43	N/A	9.7742e-31	4.5111e-12	N/A	carboxylesterase 3	-	K15743|1|0.0|881|oas:101105682|carboxylesterase 3/5 [EC:3.1.1.1]	-	-	-	protein-coding	-
XM_015100439	SALL1	XM_015100439.1	14	18983508	18998733	-	0.13	2.86	1.27	0.23	3.46	1.64	4.45943	3.28824	1.17119	-3.91107	-2.83399	1.07708	UP	UP	UP	DOWN	DOWN	UP	4.37e-15	2.42e-150	6.47e-10	3.07544e-54	9.48225e-56	1.67539e-46	spalt like transcription factor 1	-	K19871|1|0.0|2034|oas:101113875|sal-like protein	-	-	-	protein-coding	-
XM_015100428	ZNF423	XM_015100428.1	14	17408509	17558042	-	1.01	2.89	1.9	1.16	2.46	1.52	1.51671	0.911644	0.60507	-1.08453	-0.389947	0.694587	UP	N/A	N/A	DOWN	N/A	N/A	2.23e-08	N/A	N/A	1.92368e-28	N/A	N/A	zinc finger protein 423	-	K09228|1|2e-83|314|bfo:BRAFLDRAFT_71028|KRAB domain-containing zinc finger protein	-	-	-	protein-coding	-
XM_015100397	ATP2C2	XM_015100397.1	14	10068148	10128300	+	16.56	2.69	26.11	8.85	2.7	36.4	-2.62202	0.6569	-3.27892	1.71272	-2.04019	-3.75291	DOWN	N/A	DOWN	UP	DOWN	DOWN	7.47e-51	N/A	0	1.29478e-25	5.87068e-41	1.79095e-60	ATPase secretory pathway Ca2+ transporting 2	-	K01537|1|0.0|1634|oas:101123576|Ca2+-transporting ATPase [EC:3.6.3.8]	-	-	-	protein-coding	-
XM_015100368	FA2H	XM_015100368.1	14	1522608	1576330	-	1.75	4.26	7.4	1.43	2.09	4.01	1.2835	2.08017	-0.796672	-0.547488	-1.48759	-0.940099	UP	UP	N/A	N/A	DOWN	N/A	7.84e-07	1.92e-96	N/A	N/A	4.29473e-53	N/A	fatty acid 2-hydroxylase	-	K19703|1|0.0|666|chx:102175609|4-hydroxysphinganine ceramide fatty acyl 2-hydroxylase [EC:1.14.18.6]	-	-	-	protein-coding	-
XM_015100364	DDX19A	XM_015100364.1	14	1110280	1121698	-	1.91	0.54	0	0.5	0.97	1.18	-1.82254	-10.8994	N/A	-0.956057	-1.23879	-0.28273	DOWN	DOWN	N/A	N/A	DOWN	N/A	1.4e-05	5.96e-14	N/A	N/A	6.01037e-29	N/A	DEAD-box helicase 19A	-	K18655|1|0.0|657|oas:101115151|ATP-dependent RNA helicase DDX19/DBP5 [EC:3.6.4.13]	-	-	-	protein-coding	-
XM_015100333	LENG9	XM_015100333.1	14	60036781	60039475	-	10	18.77	23.85	3.05	7.26	9.6	0.908429	1.25399	-0.345561	-1.25116	-1.65423	-0.403065	N/A	UP	N/A	DOWN	DOWN	N/A	N/A	8.84e-08	N/A	4.30985e-22	4.6489e-45	N/A	leukocyte receptor cluster member 9	-	-	-	-	-	protein-coding	-
XM_015100228	CADM4	XM_015100228.1	14	50814732	50835859	-	0.92	3.7	4.1	0.73	1.15	1.82	2.00782	2.15592	-0.148099	-0.655665	-1.31797	-0.662305	UP	UP	N/A	N/A	DOWN	N/A	1.22e-64	7.39e-16	N/A	N/A	9.77163e-13	N/A	cell adhesion molecule 4	-	K06783|1|0.0|822|oas:101107547|cell adhesion molecule 4	-	-	-	protein-coding	-
XM_015100227	PHLDB3	XM_015100227.1	14	50617439	50643538	-	3.92	12.28	12.08	2.55	9.33	6.66	1.64739	1.62369	0.0236901	-1.87138	-1.38502	0.486355	UP	UP	N/A	DOWN	DOWN	N/A	2.6e-34	1.56e-10	N/A	3.28673e-61	1.02506e-36	N/A	pleckstrin homology like domain family B member 3	-	K09486|1|1e-26|124|asn:102367994|hypoxia up-regulated 1;K18061|2|3e-06|56.6|crg:105342685|myotubularin-related protein 5/13;K09593|5|6e-06|55.8|aqu:105313571|GRB2-associated-binding protein 1	-	-	-	protein-coding	-
XM_015100183	CA7	XM_015100183.1	14	33805111	33814911	+	0	19.04	18.66	0	7.88	11.37	14.2167	14.1877	0.0290845	-12.944	-13.4729	-0.528965	UP	UP	N/A	DOWN	DOWN	N/A	4.9e-59	1.97e-59	N/A	8.89036e-44	2.90979e-22	N/A	carbonic anhydrase 7	-	K01672|1|0.0|672|oas:101104929|carbonic anhydrase [EC:4.2.1.1]	-	-	-	protein-coding	-
XM_015100155	ZFPM1	XM_015100155.1	14	13213471	13255973	+	8.17	1.09	1.13	1.57	0.39	0.32	-2.90601	-2.85401	-0.0519946	2.00922	2.29462	0.285402	DOWN	DOWN	N/A	UP	UP	N/A	3.88e-09	8.55e-118	N/A	2.84613e-47	3.02238e-44	N/A	zinc finger protein, FOG family member 1	-	K17441|1|0.0|1672|oas:101106278|zinc finger protein ZFPM1	-	-	-	protein-coding	-
XM_015100141	LOC106991550	XM_015100141.1	14	2201943	2212238	-	2.13	2.92	11.74	1.55	4.19	15.05	0.455115	2.46251	-2.00739	-1.43468	-3.27942	-1.84474	N/A	UP	DOWN	DOWN	DOWN	DOWN	N/A	8.17e-11	1.01e-72	9.16784e-57	6.97109e-45	6.81081e-34	synaptopodin 2-like protein	-	-	-	-	-	protein-coding	-
XM_015100140	LOC101118212	XM_015100140.1	14	2194358	2202027	-	9.02	15.02	44.22	3.03	8.69	31.33	0.735685	2.2935	-1.55781	-1.52004	-3.37016	-1.85012	N/A	UP	DOWN	DOWN	DOWN	DOWN	N/A	1.24e-31	1.9e-10	4.88495e-20	1.02689e-52	2.97114e-12	carbohydrate sulfotransferase 6	-	K09671|1|0.0|800|oas:101118212|carbohydrate 6-sulfotransferase 6 [EC:2.8.2.-]	-	-	-	protein-coding	-
XM_015100131	LOC101116597	XM_015100131.1	14	61750955	61798230	-	1.75	0.44	2.67	0.82	2.94	1.64	-1.99178	0.609485	-2.60126	-1.84212	-1	0.84212	DOWN	N/A	DOWN	DOWN	DOWN	N/A	9.16e-06	N/A	3.08e-05	5.29102e-56	1.23399e-60	N/A	zinc finger protein OZF-like	-	K09228|1|0.0|1377|oas:101116597|KRAB domain-containing zinc finger protein	-	-	-	protein-coding	-
XM_015100124	MBOAT7	XM_015100124.1	14	60146607	60164652	+	72.21	23.48	22.77	15.22	5.52	8.77	-1.62077	-1.66506	0.0442981	1.46323	0.79532	-0.667909	DOWN	DOWN	N/A	UP	N/A	N/A	1.77e-113	2.6e-28	N/A	3.05061e-37	N/A	N/A	membrane bound O-acyltransferase domain containing 7	-	K13516|1|0.0|810|oas:101107304|lysophospholipid acyltransferase 7 [EC:2.3.1.-]	-	-	-	protein-coding	-
XM_015100122	EPS8L1	XM_015100122.1	14	59452245	59465345	-	0.3	1.65	3.08	0.27	1.18	3.08	2.45943	3.3599	-0.900464	-2.12776	-3.5119	-1.38414	UP	UP	N/A	DOWN	DOWN	DOWN	2.36e-09	1.76e-54	N/A	1.0173e-58	2.30857e-53	1.65265e-20	EPS8 like 1	-	K17277|1|0.0|1477|oas:101122621|epidermal growth factor receptor kinase substrate 8	-	-	-	protein-coding	-
XM_015100118	CDC42EP5	XM_015100118.1	14	60039689	60043244	-	2.1	9.5	12.92	3.39	9.86	15.6	2.17754	2.62114	-0.443607	-1.5403	-2.20219	-0.661886	UP	UP	N/A	DOWN	DOWN	N/A	7.1e-95	1.45e-12	N/A	3.43016e-35	3.2123e-27	N/A	CDC42 effector protein 5	-	K10838|1|2e-13|80.9|oas:101109650|xeroderma pigmentosum group C-complementing protein;K04358|2|5e-07|59.7|oas:780460|fibroblast growth factor	-	-	-	protein-coding	-
XM_015100115	TFPT	XM_015100115.1	14	60208276	60215225	+	1.3	0	1.01	1.3	1.67	0.54	-10.3443	-0.364156	-9.98014	-0.361336	1.26748	1.62882	DOWN	N/A	DOWN	N/A	UP	UP	1.19e-28	N/A	2.76e-32	N/A	3.74929e-44	3.46565e-25	TCF3 fusion partner	-	K11670|1|2e-75|285|oas:101108076|TCF3 fusion partner	-	-	-	protein-coding	-
XM_015100079	PEG3	XM_015100079.1	14	60910965	60919946	-	0	3.2	1.85	0	0	1.87	11.6439	10.8533	0.790547	0	-10.8688	-10.8688	UP	UP	N/A	N/A	DOWN	DOWN	3.11e-56	4.54e-08	N/A	N/A	3.65702e-46	9.68378e-22	paternally expressed 3	-	K09230|1|0.0|3491|oas:100505405|SCAN domain-containing zinc finger protein	-	-	-	protein-coding	-
XM_015100076	SPIB	XM_015100076.1	14	55499778	55505605	+	18.3	12.8	40.6	4.4	7.2	14.44	-0.5157	1.14964	-1.66534	-0.710493	-1.7145	-1.004	N/A	UP	DOWN	N/A	DOWN	DOWN	N/A	2.89e-09	7.47e-05	N/A	4.98927e-27	3.18637e-62	Spi-B transcription factor	-	K09439|1|7e-136|486|oas:105612076|transcription factor Spi-B	-	-	-	protein-coding	-
XM_015100043	SIGLEC11	XM_015100043.1	14	55195664	55202877	+	7.73	3.55	2.13	3.1	1.43	3.29	-1.12265	-1.85961	0.736966	1.11625	-0.0858194	-1.20207	DOWN	DOWN	N/A	UP	N/A	DOWN	1.48e-51	7.34e-21	N/A	3.01585e-23	N/A	2.20309e-50	sialic acid binding Ig like lectin 11	-	K06549|1|0.0|1039|oas:101115225|sialic acid binding Ig-like lectin 5/14	-	-	-	protein-coding	-
XM_015100042	ZNF473	XM_015100042.1	14	55247508	55253000	+	0	2.15	0	1	0.23	0	11.0701	N/A	11.0701	2.12029	9.96578	7.84549	UP	N/A	UP	UP	UP	UP	1.8e-11	N/A	2.3e-19	1.34501e-24	5.60519e-45	2.51981e-07	zinc finger protein 473	-	K09228|1|0.0|1699|chx:102174327|KRAB domain-containing zinc finger protein	-	-	-	protein-coding	-
XM_015100033	LOC101105020	XM_015100033.1	14	50383171	50413190	-	16.69	4.8	4.91	10.55	4.23	2.83	-1.79788	-1.76519	-0.0326886	1.31851	1.89837	0.579856	DOWN	DOWN	N/A	UP	UP	N/A	7.94e-05	7.04e-261	N/A	3.01546e-40	1.0915e-35	N/A	carcinoembryonic antigen-related cell adhesion molecule 4-like	-	K06499|1|8e-51|121|chx:102180959|carcinoembryonic antigen-related cell adhesion molecule	-	-	-	protein-coding	-
XM_015100020	CD177	XM_015100020.1	14	50481179	50492436	+	1.27	5.77	6.08	0.53	6.06	4.5	2.18374	2.25924	-0.0755	-3.51525	-3.08586	0.429393	UP	UP	N/A	DOWN	DOWN	N/A	3.97e-11	7.55e-70	N/A	5.83834e-57	1.04113e-17	N/A	CD177 molecule	-	K06552|1|0.0|805|oas:101107126|CD177 antigen	-	-	-	protein-coding	-
XM_015100015	ZNF45	XM_015100015.1	14	51070770	51076213	+	1.11	0	1	5.92	7.15	1.87	-10.1163	-0.15056	-9.96578	-0.272346	1.66256	1.9349	DOWN	N/A	DOWN	N/A	UP	UP	9.04e-15	N/A	2.09e-13	N/A	1.67048e-35	2.53532e-51	zinc finger protein 45	-	K09228|1|0.0|1384|oas:101109474|KRAB domain-containing zinc finger protein	-	-	-	protein-coding	-
XM_015100007	LOC101109384	XM_015100007.1	14	51103235	51111908	+	0	1.04	0	1.28	0	0.43	10.0224	N/A	10.0224	10.3219	1.57374	-8.74819	UP	N/A	UP	UP	UP	DOWN	2.45e-16	N/A	4.37e-12	4.03581e-24	2.50083e-48	3.57063e-23	zinc finger protein 227	-	K09228|1|0.0|1586|chx:102189514|KRAB domain-containing zinc finger protein	-	-	-	protein-coding	-
XM_015099995	LGI4	XM_015099995.1	14	44846944	44855626	-	5.23	16.17	9.53	4.35	10.9	9.7	1.62844	0.865665	0.762772	-1.32524	-1.15697	0.168271	UP	N/A	N/A	DOWN	DOWN	N/A	8.1e-140	N/A	N/A	1.08154e-44	1.66823e-58	N/A	leucine rich repeat LGI family member 4	-	K19999|1|3e-117|425|lcm:102367021|leucine-rich repeat LGI family member 3	-	-	-	protein-coding	-
XM_015099986	FFAR3	XM_015099986.1	14	45050517	45052792	+	1.62	2.03	5.03	0.41	0.82	5.88	0.325486	1.63456	-1.30908	-1	-3.84212	-2.84212	N/A	UP	DOWN	DOWN	DOWN	DOWN	N/A	1.41e-36	1.67e-21	4.72771e-07	8.81669e-14	4.4462e-48	free fatty acid receptor 3	-	K04326|1|0.0|654|oas:780516|free fatty acid receptor 3	-	-	-	protein-coding	-
XM_015099940	DOK5	XM_015099940.1	13	81435124	81469239	+	1.94	0.66	0.36	1.98	1.11	0.48	-1.55552	-2.42999	N/A	0.834941	2.04439	1.20945	DOWN	DOWN	N/A	N/A	UP	UP	2.04e-81	0.000290667	N/A	N/A	8.29221e-29	2.93773e-44	docking protein 5	-	K15196|1|2e-12|76.6|bta:618161|transcription factor IIIB 90 kDa subunit;K06797|2|8e-11|71.2|oas:101122716|cadherin 4, type 1, R-cadherin;K20234|3|1e-10|70.9|phi:102113335|docking protein 2;K14752|4|1e-10|70.9|chx:102169596|docking protein 1	-	-	-	protein-coding	-
XM_015099930	PTGIS	XM_015099930.1	13	77052737	77091211	-	5.9	24.73	13.58	8.38	22.54	8.89	2.06748	1.2027	0.864779	-1.42747	-0.0852332	1.34223	UP	UP	N/A	DOWN	N/A	UP	0.0005196	9.21e-11	N/A	3.30086e-52	N/A	1.49463e-55	prostaglandin I2 (prostacyclin) synthase	-	K01831|1|0.0|1074|oas:101116418|prostacyclin synthase [EC:5.3.99.4]	-	-	-	protein-coding	-
XM_015099922	SLC2A10	XM_015099922.1	13	74809199	74825176	+	0.83	1.41	3.82	4.13	2.49	6.33	0.764512	2.20239	-1.43788	0.729996	-0.616064	-1.34606	N/A	UP	DOWN	N/A	N/A	DOWN	N/A	3.18e-05	2.2e-08	N/A	N/A	1.68437e-39	solute carrier family 2 member 10	-	K08147|1|0.0|846|oas:101118547|MFS transporter, SP family, solute carrier family 2 (facilitated glucose transporter), member 10	-	-	-	protein-coding	-
XM_015099913	WFDC2	XM_015099913.1	13	73766133	73772910	+	4.83	0.2	18.22	11.12	0	8.26	-4.59395	1.91543	-6.50938	13.4409	0.428943	-13.0119	DOWN	UP	DOWN	UP	N/A	DOWN	7.44e-21	1.04e-12	2.93e-22	2.87284e-17	N/A	1.80637e-34	WAP four-disulfide core domain 2	-	K17106|1|6e-11|68.9|cjc:100894248|whey acidic protein;K12864|3|2e-09|64.3|clv:102090334|beta-catenin-like protein 1	-	-	-	protein-coding	-
XM_015099909	TP53TG5	XM_015099909.1	13	73111608	73115754	-	0	0	1.89	0.01	2.36	0	N/A	10.8842	-10.8842	-7.88264	3.32193	11.2046	N/A	UP	DOWN	DOWN	UP	UP	N/A	3.54e-09	2.92e-29	3.36095e-57	2.8026e-41	1.34951e-55	TP53 target 5	-	-	-	-	-	protein-coding	-
XM_015099901	SDC4	XM_015099901.1	13	73063128	73071792	-	24.12	55.56	67.61	20.23	33.44	56.12	1.20382	1.48701	-0.28319	-0.725079	-1.47202	-0.74694	UP	UP	N/A	N/A	DOWN	N/A	1.96e-10	5.8e-17	N/A	N/A	4.75659e-43	N/A	syndecan 4	-	K16338|1|2e-80|303|phd:102323957|syndecan 4	-	-	-	protein-coding	-
XM_015099898	MATN4	XM_015099898.1	13	73030023	73045121	-	6.17	1.16	2.11	3.09	0.95	0.81	-2.41115	-1.54803	-0.863118	1.70161	1.93161	0.230006	DOWN	DOWN	N/A	UP	UP	N/A	2.1e-53	2.73e-18	N/A	1.90985e-08	1.95087e-39	N/A	matrilin 4	-	K19467|1|2e-79|299|ptr:459514|matrilin-3	-	-	-	protein-coding	-
XM_015099892	R3HDML	XM_015099892.1	13	72222228	72235018	+	1.9	0	0.1	2.8	0.37	0.19	-10.8918	-4.24793	N/A	2.91983	3.88136	0.961526	DOWN	DOWN	N/A	UP	UP	N/A	2.21e-56	8.71e-16	N/A	3.27894e-12	1.58085e-24	N/A	R3H domain containing like	-	K19919|1|5e-63|246|gga:415818|cysteine-rich secretory protein	-	-	-	protein-coding	-
XM_015099890	JPH2	XM_015099890.1	13	72043147	72115486	-	2.36	9.41	5.31	2.76	6.75	4.92	1.99541	1.16993	0.825483	-1.29022	-0.83399	0.456229	UP	UP	N/A	DOWN	N/A	N/A	2.73e-06	5.36e-05	N/A	1.17401e-34	N/A	N/A	junctophilin 2	-	K19530|1|0.0|944|oas:101105592|junctophilin	-	-	-	protein-coding	-
XM_015099882	FAM83D	XM_015099882.1	13	67206359	67227480	+	9.06	19.64	15.85	5.48	16.45	7.21	1.11621	0.8069	0.309312	-1.58584	-0.395823	1.19002	UP	N/A	N/A	DOWN	N/A	UP	1.31e-15	N/A	N/A	9.68704e-13	N/A	2.48268e-24	family with sequence similarity 83 member D	-	K16805|1|0.0|781|oas:101102582|protein FAM83D	-	-	-	protein-coding	-
XM_015099863	DSN1	XM_015099863.1	13	65268169	65284230	-	1.55	0	0.3	0	0.01	1.79	-10.5981	-2.36923	N/A	-3.32193	-10.8057	-7.48382	DOWN	DOWN	N/A	DOWN	DOWN	DOWN	2.34e-32	6.97e-05	N/A	1.48302e-50	5.69279e-54	1.80657e-11	DSN1 homolog, MIS12 kinetochore complex component	-	K11544|1|0.0|659|oas:101123060|kinetochore-associated protein DSN1	-	-	-	protein-coding	-
XM_015099859	MYL9	XM_015099859.1	13	65100671	65108709	+	228.96	809.6	726.33	220.55	540.96	318.94	1.82211	1.66553	0.156584	-1.29442	-0.532179	0.762237	UP	UP	N/A	DOWN	N/A	N/A	2.85e-09	3.86e-09	N/A	2.01733e-26	N/A	N/A	myosin light chain 9	-	K12755|1|9e-92|338|chx:102178087|myosin regulatory light chain 9	-	-	-	protein-coding	-
XM_015099800	SNPH	XM_015099800.1	13	59006971	59047689	-	0.85	4.05	7.24	1.21	2.9	6.89	2.25239	3.09045	-0.838068	-1.26105	-2.5095	-1.24845	UP	UP	N/A	DOWN	DOWN	DOWN	2.2e-17	4.36e-26	N/A	2.30831e-42	6.65779e-56	1.96209e-25	syntaphilin	-	K02599|1|3e-59|232|chx:102177020|Notch	-	-	-	protein-coding	-
XM_015099785	SLCO4A1	XM_015099785.1	13	53897548	53921264	-	1.06	3.23	4.69	0.44	1.98	1.56	1.60747	2.14552	-0.538054	-2.16993	-1.82597	0.343954	UP	UP	N/A	DOWN	DOWN	N/A	2.21e-25	1.74e-76	N/A	5.8443e-61	2.34994e-25	N/A	solute carrier organic anion transporter family member 4A1	-	K14354|1|0.0|1348|oas:101111649|solute carrier organic anion transporter family, member 4A	-	-	-	protein-coding	-
XM_015099778	RTEL1	XM_015099778.1	13	53294960	53320761	-	2.56	0.59	0.72	1.25	3.12	1.21	-2.11736	-1.83007	N/A	-1.31962	0.046921	1.36654	DOWN	DOWN	N/A	DOWN	N/A	UP	4.47e-08	2.07e-11	N/A	1.80517e-32	N/A	5.55491e-12	regulator of telomere elongation helicase 1	-	K11136|1|0.0|2532|oas:101117606|regulator of telomere elongation helicase 1 [EC:3.6.4.12]	-	-	-	protein-coding	-
XM_015099725	ADAM33	XM_015099725.1	13	50752004	50766341	+	8.03	17.32	11.57	9.8	26.26	12.05	1.10897	0.526917	0.58205	-1.42201	-0.298179	1.12383	UP	N/A	N/A	DOWN	N/A	UP	0.000461259	N/A	N/A	3.21705e-16	N/A	4.85681e-47	ADAM metallopeptidase domain 33	-	K08616|1|0.0|1506|oas:101111218|disintegrin and metalloproteinase domain-containing protein 33 [EC:3.4.24.-]	-	-	-	protein-coding	-
XM_015099715	ZMYND11	XM_015099715.1	13	45937739	46012144	-	0	0.72	1.49	1.45	0	0	N/A	10.5411	-1.04924	10.5018	10.5018	0	N/A	UP	DOWN	UP	UP	N/A	N/A	2.01e-18	1.69e-19	7.49886e-31	3.00161e-30	N/A	zinc finger MYND-type containing 11	-	K20289|1|1e-23|115|smm:Smp_143570|conserved oligomeric Golgi complex subunit 2	-	-	-	protein-coding	-
XM_015099714	ZMYND11	XM_015099714.1	13	45937739	46012144	-	7.92	5.3	2.25	5.05	12.77	10.31	-0.579508	-1.81558	1.23607	-1.3384	-1.02969	0.308714	N/A	DOWN	UP	DOWN	DOWN	N/A	N/A	6.83e-40	3.93e-06	6.08263e-50	3.28608e-59	N/A	zinc finger MYND-type containing 11	-	K20289|1|9e-25|119|smm:Smp_143570|conserved oligomeric Golgi complex subunit 2	-	-	-	protein-coding	-
XM_015099710	ZMYND11	XM_015099710.1	13	45937739	46012144	-	2.44	1.68	0	1.13	4.09	2.71	-0.53842	-11.2527	10.7142	-1.85578	-1.26197	0.593808	N/A	DOWN	UP	DOWN	DOWN	N/A	N/A	7.18e-119	7.31e-23	1.54188e-13	1.03341e-44	N/A	zinc finger MYND-type containing 11	-	K20289|1|1e-45|188|smm:Smp_143570|conserved oligomeric Golgi complex subunit 2;K08881|3|2e-07|61.6|dre:442869|tripartite motif-containing protein 24 [EC:2.3.2.27]	-	-	-	protein-coding	-
XM_015099706	ZMYND11	XM_015099706.1	13	45937739	46011539	-	1.06	3.99	0.91	0	1.5	0	1.91232	-0.220126	2.13245	-10.5507	0	10.5507	UP	N/A	UP	DOWN	N/A	UP	1.48e-15	N/A	2.57e-08	2.44732e-37	N/A	4.20446e-27	zinc finger MYND-type containing 11	-	K20289|1|4e-45|186|smm:Smp_143570|conserved oligomeric Golgi complex subunit 2;K08881|3|3e-09|67.4|dre:442869|tripartite motif-containing protein 24 [EC:2.3.2.27]	-	-	-	protein-coding	-
XM_015099696	LOC101106610	XM_015099696.1	13	42387955	42403836	+	19	0.58	0	17.28	0.34	0	-5.0338	-14.2137	N/A	5.66742	14.0768	8.40939	DOWN	DOWN	N/A	UP	UP	UP	3.86e-113	5.32e-38	N/A	4.08772e-63	1.96835e-41	2.25916e-30	dihydrodiol dehydrogenase 3-like	-	K04119|1|2e-177|624|chx:102188841|aldo-keto reductase family 1 member C3 [EC:1.1.1.51 1.1.1.188 1.1.1.213 1.1.1.357]	-	-	-	protein-coding	-
XM_015099694	LOC101107119	XM_015099694.1	13	42433484	42504431	+	5.25	0.61	0.55	18.79	0.17	0	-3.10544	-3.25481	N/A	6.78829	14.1977	7.40939	DOWN	DOWN	N/A	UP	UP	UP	3.14e-85	6.69e-51	N/A	1.05586e-39	1.12805e-61	3.27789e-41	prostaglandin F synthase 1-like	-	K04119|1|5e-180|632|chx:102188841|aldo-keto reductase family 1 member C3 [EC:1.1.1.51 1.1.1.188 1.1.1.213 1.1.1.357]	-	-	-	protein-coding	-
XM_015099673	NKX2-2	XM_015099673.1	13	39804236	39806062	-	1.88	0.66	10.07	0.38	0.13	1.53	-1.51019	2.42126	-3.93145	1.54749	-2.00946	-3.55695	DOWN	UP	DOWN	UP	DOWN	DOWN	2.26e-18	3.57e-12	2.85e-41	1.2131e-37	4.60314e-52	3.13625e-59	NK2 homeobox 2	-	K08029|1|3e-134|480|oas:554253|homeobox protein Nkx-2.2	-	-	-	protein-coding	-
XM_015099672	XRN2	XM_015099672.1	13	39656560	39722097	+	5.77	2.08	2.09	2.17	0.51	3.84	-1.47199	-1.46507	-0.00691941	2.08913	-0.823411	-2.91254	DOWN	DOWN	N/A	UP	N/A	DOWN	2.58e-301	3.63e-07	N/A	8.00711e-11	N/A	3.02246e-30	5'-3' exoribonuclease 2	-	K12619|1|0.0|1545|oas:101102410|5'-3' exoribonuclease 2 [EC:3.1.13.-]	-	-	-	protein-coding	-
XM_015099669	KIZ	XM_015099669.1	13	39526452	39614065	+	1.91	0	0.44	2.13	1.4	0.57	-10.8994	-2.118	N/A	0.605427	1.90182	1.29639	DOWN	DOWN	N/A	N/A	UP	UP	2.07e-11	0	N/A	N/A	1.17828e-21	1.47329e-24	kizuna centrosomal protein	-	K16539|1|0.0|1068|chx:102170709|centrosomal protein kizuna	-	-	-	protein-coding	-
XM_015099653	LOC101121441	XM_015099653.1	13	37531150	37545568	+	0	1.64	0	1.89	0	0	10.6795	N/A	10.6795	10.8842	10.8842	0	UP	N/A	UP	UP	UP	N/A	1.8e-11	N/A	2.04e-25	6.96478e-61	1.98915e-15	N/A	zinc finger protein 133-like	-	K09228|1|0.0|1284|oas:101121441|KRAB domain-containing zinc finger protein	-	-	-	protein-coding	-
XM_015099650	LOC101121441	XM_015099650.1	13	37531150	37545568	+	2.05	2.77	4.47	0	1.83	4.42	0.434262	1.12465	-0.690389	-10.8376	-12.1098	-1.2722	N/A	UP	N/A	DOWN	DOWN	DOWN	N/A	9.21e-24	N/A	5.13597e-35	7.84765e-16	9.35725e-28	zinc finger protein 133-like	-	K09228|1|0.0|1362|oas:101121441|KRAB domain-containing zinc finger protein	-	-	-	protein-coding	-
XM_015099615	ARHGAP12	XM_015099615.1	13	32464279	32582486	+	0	0.85	1.25	0	2.02	0	N/A	10.2877	-0.556393	-10.9801	0	10.9801	N/A	UP	N/A	DOWN	N/A	UP	N/A	1.87e-09	N/A	8.46398e-47	N/A	2.64499e-48	Rho GTPase activating protein 12	-	K01556|1|6e-82|309|xtr:100485536|kynureninase [EC:3.7.1.3];K10396|2|5e-68|263|mgp:100538629|kinesin family member 5;K20315|3|4e-38|163|xtr:100496640|Rho GTPase-activating protein 21/23	-	-	-	protein-coding	-
XM_015099604	KIF5B	XM_015099604.1	13	32363608	32410631	+	0.74	1.65	1.61	1.69	4.67	6.06	1.15687	1.12146	0.0354053	-1.4664	-1.84229	-0.375895	UP	UP	N/A	DOWN	DOWN	N/A	1.29e-08	1.4e-46	N/A	2.21818e-08	8.7646e-43	N/A	kinesin family member 5B	-	K10396|1|0.0|1776|chx:102184256|kinesin family member 5	-	-	-	protein-coding	-
XM_015099603	KIF5B	XM_015099603.1	13	32363608	32410631	+	6.49	6.28	1.35	0.57	0.27	8.58	-0.0474539	-2.26526	2.21781	1.078	-3.91194	-4.98995	N/A	DOWN	UP	UP	DOWN	DOWN	N/A	6.22e-06	2.61e-13	1.89953e-12	3.60616e-38	1.62327e-34	kinesin family member 5B	-	K10396|1|0.0|1783|chx:102184256|kinesin family member 5	-	-	-	protein-coding	-
XM_015099599	CUBN	XM_015099599.1	13	30312230	30587810	-	12.09	0.1	0.13	42.49	0.3	0.17	-6.91767	-6.53916	N/A	7.14602	7.96544	0.819428	DOWN	DOWN	N/A	UP	UP	N/A	1.4e-68	3.68e-19	N/A	2.87119e-57	1.62126e-42	N/A	cubilin	-	K14616|1|0.0|7458|oas:101110433|cubilin	-	-	-	protein-coding	-
XM_015099587	HSPA14	XM_015099587.1	13	28474341	28502672	+	3.42	3.18	1.62	0.53	1.42	3.42	-0.10497	-1.078	0.973033	-1.42183	-2.68993	-1.26811	N/A	DOWN	N/A	DOWN	DOWN	DOWN	N/A	5.15e-100	N/A	2.91172e-36	8.09203e-22	2.55858e-23	heat shock protein family A (Hsp70) member 14	-	K03283|1|9e-65|252|lgi:LOTGIDRAFT_181897|heat shock 70kDa protein 1/8	-	-	-	protein-coding	-
XM_015099569	MLLT10	XM_015099569.1	13	21819942	22003530	+	3.06	0	2.32	2.51	4.54	2.12	-11.5793	-0.399407	-11.1799	-0.855005	0.243623	1.09863	DOWN	N/A	DOWN	N/A	N/A	UP	1.57e-12	N/A	9.91e-19	N/A	N/A	7.86321e-18	myeloid/lymphoid or mixed-lineage leukemia; translocated to, 10	-	K05175|1|3e-58|231|ocu:100339376|gamma-aminobutyric acid receptor subunit alpha;K11348|2|2e-24|119|sko:100372837|bromodomain and PHD finger-containing protein 1	-	-	-	protein-coding	-
XM_015099541	ECHDC3	XM_015099541.1	13	15451039	15468869	+	18.02	6.62	7.89	16.45	7.44	9.26	-1.4447	-1.1915	-0.253194	1.14471	0.829003	-0.31571	DOWN	DOWN	N/A	UP	N/A	N/A	3.36e-08	5.14e-19	N/A	6.12588e-38	N/A	N/A	enoyl-CoA hydratase domain containing 3	-	K02366|1|1e-60|238|tsp:Tsp_04346|glucuronyl/N-acetylglucosaminyl transferase EXT1 [EC:2.4.1.224 2.4.1.225];K07511|2|7e-29|132|hmg:100211063|enoyl-CoA hydratase [EC:4.2.1.17]	-	-	-	protein-coding	-
XM_015099501	ADA	XM_015099501.1	13	72485767	72511634	-	571.62	19.22	22.36	727.44	12.36	10.23	-4.89438	-4.67606	-0.218312	5.87908	6.15195	0.272873	DOWN	DOWN	N/A	UP	UP	N/A	1.29e-13	1.98e-12	N/A	3.10405e-58	4.70426e-35	N/A	adenosine deaminase	-	K01488|1|0.0|744|oas:101106352|adenosine deaminase [EC:3.5.4.4]	-	-	-	protein-coding	-
XM_015099489	DUSP15	XM_015099489.1	13	60595840	60617890	-	5.23	5.93	11.97	1.62	1.44	7.96	0.181221	1.19454	-1.01332	0.169925	-2.29677	-2.4667	N/A	UP	DOWN	N/A	DOWN	DOWN	N/A	2.51e-07	1.17e-17	N/A	6.72729e-55	4.02179e-38	dual specificity phosphatase 15	-	K09445|1|2e-139|278|tup:102502282|interferon regulatory factor 4	-	-	-	protein-coding	-
XM_015099463	CENPB	XM_015099463.1	13	50647947	50661219	+	18.77	39.1	37.9	15.53	26.37	37.48	1.05874	1.01377	0.0449708	-0.76384	-1.27106	-0.507223	UP	UP	N/A	N/A	DOWN	N/A	1.22e-09	1.12e-54	N/A	N/A	1.03892e-52	N/A	centromere protein B	-	K11496|1|0.0|720|oas:443351|centromere protein B	-	-	-	protein-coding	-
XM_015099459	PFKP	XM_015099459.1	13	44208399	44258172	-	41.93	10.26	7.86	31.11	6.53	5.02	-2.03095	-2.41538	0.38443	2.25222	2.63162	0.379396	DOWN	DOWN	N/A	UP	UP	N/A	2.82e-29	2.79e-66	N/A	4.78675e-48	4.82294e-23	N/A	phosphofructokinase, platelet	-	K00850|1|0.0|1569|oas:101108592|6-phosphofructokinase 1 [EC:2.7.1.11]	-	-	-	protein-coding	-
XM_015099455	FOXA2	XM_015099455.1	13	40588824	40597768	-	3.48	7.28	12.58	1.82	3.91	12.56	1.06485	1.85397	-0.789122	-1.10323	-2.78683	-1.6836	UP	UP	N/A	DOWN	DOWN	DOWN	1.75e-14	8.3e-18	N/A	5.24886e-49	2.43484e-59	4.7668e-34	forkhead box A2	-	K08035|1|1e-179|632|oas:101103003|forkhead box protein A2, hepatocyte nuclear factor 3-beta	-	-	-	protein-coding	-
XM_015099441	CCDC3	XM_015099441.1	13	16387071	16475910	-	1.23	7.22	4.9	0.54	5.14	5.37	2.55334	1.99412	0.559217	-3.25074	-3.31389	-0.0631537	UP	UP	N/A	DOWN	DOWN	N/A	8.85e-30	2.67e-16	N/A	9.71646e-09	1.5449e-32	N/A	coiled-coil domain containing 3	-	-	-	-	-	protein-coding	-
XM_015099426	ARFRP1	XM_015099426.1	13	53286064	53292758	+	10.72	2.43	6.06	4.14	1.26	4.91	-2.14128	-0.822915	-1.31836	1.71621	-0.246092	-1.9623	DOWN	N/A	DOWN	UP	N/A	DOWN	2.99e-08	N/A	4.37e-10	1.12916e-30	N/A	1.64333e-61	ADP ribosylation factor related protein 1	-	K07952|1|6e-92|329|myb:102242951|ADP-ribosylation factor related protein 1	-	-	-	protein-coding	-
XM_015099418	CSRP1	XM_015099418.1	12	78476870	78486034	+	57.82	166.2	117.36	22.86	54.32	19.72	1.52328	1.0213	0.50198	-1.24866	0.213166	1.46182	UP	UP	N/A	DOWN	N/A	UP	6.2e-46	7.09e-12	N/A	1.21191e-53	N/A	4.12209e-39	cysteine and glycine rich protein 1	-	K09377|1|8e-107|388|oas:101111647|cysteine and glycine-rich protein	-	-	-	protein-coding	-
XM_015099401	LOC101106447	XM_015099401.1	12	73933830	73951762	+	18.2	0.45	0.88	8.17	1.39	0.98	-5.33787	-4.37029	N/A	2.55525	3.05948	0.504231	DOWN	DOWN	N/A	UP	UP	N/A	0	5.56e-07	N/A	7.89061e-35	1.83058e-50	N/A	complement factor H-like	-	K04004|1|1e-92|343|oas:106990096|complement factor H	-	-	-	protein-coding	-
XM_015099355	SMG7	XM_015099355.1	12	62539379	62623684	+	0	1.24	2.69	0.7	1.86	0	10.2761	11.3934	-1.11727	-1.40988	9.45121	10.8611	UP	UP	DOWN	DOWN	UP	UP	2.94e-29	2.03e-41	3.49e-08	2.0499e-40	1.78737e-46	8.47782e-28	SMG7, nonsense mediated mRNA decay factor	-	K14409|1|0.0|1908|phd:102338168|protein SMG7	-	-	-	protein-coding	-
XM_015099345	XPR1	XM_015099345.1	12	59816064	60022456	+	7.78	3.59	4.09	26.79	9.25	4.34	-1.11579	-0.927669	-0.188117	1.53417	2.62593	1.09176	DOWN	N/A	N/A	UP	UP	UP	0.000898699	N/A	N/A	9.51159e-44	4.72954e-34	1.17647e-19	xenotropic and polytropic retrovirus receptor 1	-	-	-	-	-	protein-coding	-
XM_015099337	RALGPS2	XM_015099337.1	12	58146048	58305963	+	2.44	3.85	1.54	9.56	15.97	3.9	0.657977	-0.663951	1.32193	-0.740282	1.29354	2.03382	N/A	N/A	UP	N/A	UP	UP	N/A	N/A	6.49e-05	N/A	2.89506e-11	7.51134e-13	Ral GEF with PH domain and SH3 binding motif 2	-	K04349|1|8e-32|143|xma:102236811|Ras-specific guanine nucleotide-releasing factor 1	-	-	-	protein-coding	-
XM_015099335	RALGPS2	XM_015099335.1	12	58146048	58305963	+	1.58	4.27	4.87	1.21	5.22	4.7	1.43431	1.624	-0.189686	-2.10904	-1.95765	0.151389	UP	UP	N/A	DOWN	DOWN	N/A	5.38e-08	3.77e-05	N/A	3.60217e-46	3.25587e-11	N/A	Ral GEF with PH domain and SH3 binding motif 2	-	K04349|1|8e-32|143|xma:102236811|Ras-specific guanine nucleotide-releasing factor 1	-	-	-	protein-coding	-
XM_015099295	PLEKHN1	XM_015099295.1	12	49500676	49508978	-	2.26	0	0.98	1.07	0	0	-11.1421	-1.20547	N/A	10.0634	10.0634	0	DOWN	DOWN	N/A	UP	UP	N/A	2.06e-11	3.82e-05	N/A	6.05504e-18	2.88997e-24	N/A	pleckstrin homology domain containing N1	-	K13710|1|1e-09|67.8|gja:107118933|Rho guanine nucleotide exchange factor 7;K05729|4|4e-09|66.2|aam:106484756|Rho guanine nucleotide exchange factor 6	-	-	-	protein-coding	-
XM_015099289	TTLL10	XM_015099289.1	12	49313348	49324092	-	0.42	1.22	1.63	4.77	8.92	10.49	1.53842	1.95641	-0.417991	-0.903054	-1.13695	-0.233899	UP	UP	N/A	N/A	DOWN	N/A	1.93e-09	1.2e-13	N/A	N/A	3.55122e-28	N/A	tubulin tyrosine ligase like 10	-	K16770|1|3e-28|130|sko:100378142|centriolin;K16603|3|1e-19|102|aqu:100634892|tubulin polyglutamylase TTLL9 [EC:6.-.-.-]	-	-	-	protein-coding	-
XM_015099277	NADK	XM_015099277.1	12	48916648	48935596	+	0	1.19	0	0	1.05	1.8	10.2167	N/A	10.2167	-10.0362	-10.8138	-0.777608	UP	N/A	UP	DOWN	DOWN	N/A	1.89e-08	N/A	3.45e-40	3.41325e-40	1.18724e-47	N/A	NAD kinase	-	K00858|1|0.0|838|oas:101104592|NAD+ kinase [EC:2.7.1.23]	-	-	-	protein-coding	-
XM_015099261	LOC105609712	XM_015099261.1	12	47338200	47343852	-	1.72	0.6	0	0.67	1.44	3.37	-1.51937	-10.7482	N/A	-1.10384	-2.33052	-1.22668	DOWN	DOWN	N/A	DOWN	DOWN	DOWN	4.05e-55	5.13e-38	N/A	1.28669e-12	4.8895e-24	7.42584e-37	uncharacterized LOC105609712	-	-	-	-	-	protein-coding	-
XM_015099256	CEP104	XM_015099256.1	12	47289008	47329771	+	1.57	0	0.37	0	1.56	0.02	-10.6165	-2.08517	N/A	-10.6073	-4.32193	6.2854	DOWN	DOWN	N/A	DOWN	DOWN	UP	0.000563906	3.84e-05	N/A	6.6238e-23	1.66821e-41	8.99421e-13	centrosomal protein 104	-	K16458|1|0.0|1688|oas:101102160|centrosomal protein CEP104	-	-	-	protein-coding	-
XM_015099229	CLSTN1	XM_015099229.1	12	41802886	41844917	+	4.76	13.22	9.96	5.9	0	9.34	1.47369	1.06518	0.408505	12.5265	-0.662708	-13.1892	UP	UP	N/A	UP	N/A	DOWN	9.79e-12	0.000232235	N/A	3.7123e-28	N/A	6.57886e-44	calsyntenin 1	-	K16506|1|2e-13|81.3|phu:Phum_PHUM117300|protocadherin Fat 1/2/3;K04601|2|8e-12|76.3|hmg:100215197|cadherin EGF LAG seven-pass G-type receptor 2;K16507|4|1e-11|75.5|spu:580282|protocadherin-16/23	-	-	-	protein-coding	-
XM_015099227	CLSTN1	XM_015099227.1	12	41802881	41844917	+	0.23	1.27	0.7	0.31	6.07	0.68	2.46512	N/A	0.859402	-4.29136	-1.13327	3.15809	UP	N/A	N/A	DOWN	DOWN	UP	6.13e-09	N/A	N/A	4.64332e-41	5.3155e-55	8.59326e-32	calsyntenin 1	-	K16506|1|3e-13|81.3|phu:Phum_PHUM117300|protocadherin Fat 1/2/3;K04601|2|8e-12|76.3|hmg:100215197|cadherin EGF LAG seven-pass G-type receptor 2;K16507|4|1e-11|75.5|spu:580282|protocadherin-16/23	-	-	-	protein-coding	-
XM_015099223	NMNAT1	XM_015099223.1	12	41637219	41666753	-	3.44	0.74	2.16	3.25	0.68	0.54	-2.21681	-0.671377	-1.54543	2.25683	2.58941	0.332575	DOWN	N/A	DOWN	UP	UP	N/A	9.46e-60	N/A	2.6e-05	5.18101e-25	6.94366e-51	N/A	nicotinamide nucleotide adenylyltransferase 1	-	K06210|1|3e-161|572|oas:101116072|nicotinamide mononucleotide adenylyltransferase [EC:2.7.7.1 2.7.7.18]	-	-	-	protein-coding	-
XM_015099184	SCCPDH	XM_015099184.1	12	28655341	28684532	-	74.82	11.37	9.59	79.9	12.07	7.52	-2.71819	-2.96382	0.24563	2.72677	3.40939	0.682621	DOWN	DOWN	N/A	UP	UP	N/A	0	4.63e-07	N/A	4.43995e-59	3.73683e-58	N/A	saccharopine dehydrogenase (putative)	-	-	-	-	-	protein-coding	-
XM_015099176	LOC106991444	XM_015099176.1	12	27267477	27268013	-	2.9	0	0	7.75	11.89	22.44	-11.5018	-11.5018	N/A	-0.61748	-1.5338	-0.916324	DOWN	DOWN	N/A	N/A	DOWN	N/A	0.000303227	1.46e-44	N/A	N/A	2.39566e-47	N/A	60S ribosomal protein L10-like	-	K02866|1|6e-75|281|oas:106991444|large subunit ribosomal protein L10e	-	-	-	protein-coding	-
XM_015099174	EPHX1	XM_015099174.1	12	26912097	26949812	+	199.43	62.78	58.01	166.85	28	55.65	-1.66751	-1.78151	0.114003	2.57505	1.5841	-0.990955	DOWN	DOWN	N/A	UP	UP	N/A	0	2.48e-10	N/A	3.82828e-65	1.91396e-19	N/A	epoxide hydrolase 1	-	K01253|1|0.0|943|oas:101111038|microsomal epoxide hydrolase [EC:3.3.2.9]	-	-	-	protein-coding	-
XM_015099165	LOC101123395	XM_015099165.1	12	22285620	22323647	+	6.58	1.1	0.42	19.32	1.79	1.53	-2.58058	-3.96963	1.38904	3.43206	3.65849	0.226428	DOWN	DOWN	UP	UP	UP	N/A	0.000581378	2.98e-26	3e-17	3.90612e-61	6.32773e-60	N/A	mitochondrial amidoxime reducing component 2	-	K15631|1|1e-20|104|tru:101076796|molybdenum cofactor sulfurtransferase [EC:2.8.1.9]	-	-	-	protein-coding	-
XM_015099163	SLC30A10	XM_015099163.1	12	21492553	21505940	-	12.44	0.05	0.08	9.17	0	0	-7.95884	-7.28077	N/A	13.1627	13.1627	0	DOWN	DOWN	N/A	UP	UP	N/A	7.48e-292	3.08e-22	N/A	3.07372e-28	8.13696e-51	N/A	solute carrier family 30 member 10	-	K14697|1|0.0|789|oas:101122614|solute carrier family 30 (zinc transporter), member 10	-	-	-	protein-coding	-
XM_015099145	YOD1	XM_015099145.1	12	4131487	4140803	-	0	0	1.34	4.25	2.89	0	N/A	10.388	-10.388	0.556393	12.0532	11.4969	N/A	UP	DOWN	N/A	UP	UP	N/A	1.71e-25	3.26e-28	N/A	1.83182e-25	2.03302e-36	YOD1 deubiquitinase	-	K13719|1|4e-134|483|oas:101119065|ubiquitin thioesterase OTU1 [EC:3.1.2.-]	-	-	-	protein-coding	-
XM_015099097	FLVCR1	XM_015099097.1	12	68729175	68758085	-	12.25	7.87	4.96	16.46	10.57	5.94	-0.638346	-1.30437	0.666024	0.638989	1.47043	0.831441	N/A	DOWN	N/A	N/A	UP	N/A	N/A	3.86e-14	N/A	N/A	2.24348e-27	N/A	feline leukemia virus subgroup C cellular receptor 1	-	K08220|1|0.0|1261|oas:101103169|MFS transporter, FLVCR family, feline leukemia virus subgroup C receptor-related protein	-	-	-	protein-coding	-
XM_015099088	SEC16B	XM_015099088.1	12	57340262	57387620	-	6.62	2.17	3.95	13.73	2.75	5.76	-1.60914	-0.744979	-0.864158	2.31983	1.25319	-1.06664	DOWN	N/A	N/A	UP	UP	DOWN	0.000434357	N/A	N/A	7.31143e-27	5.06452e-23	9.05979e-18	SEC16 homolog B, endoplasmic reticulum export factor	-	K20353|1|0.0|1882|oas:101118120|COPII coat assembly protein SEC16	-	-	-	protein-coding	-
XM_015099075	LRRC38	XM_015099075.1	12	52086397	52122843	+	0	1.06	2.05	0.07	1.73	1.67	10.0498	11.0014	-0.95156	-4.62727	-4.57635	0.0509239	UP	UP	N/A	DOWN	DOWN	N/A	1.49e-07	9.16e-15	N/A	1.58045e-58	9.7873e-07	N/A	leucine rich repeat containing 38	-	K06839|1|4e-19|99.4|cin:100184475|slit 2;K16357|4|9e-17|91.7|bfo:BRAFLDRAFT_84652|leucine-rich repeat and fibronectin type-III domain-containing protein 4	-	-	-	protein-coding	-
XM_015099072	TMEM82	XM_015099072.1	12	49795614	49811581	-	4.8	1.36	1.7	1.19	0.56	0.48	-1.81943	-1.4975	-0.321928	1.08746	1.30986	0.222392	DOWN	DOWN	N/A	UP	UP	N/A	2.61e-17	4.09e-15	N/A	6.06088e-30	1.64175e-55	N/A	transmembrane protein 82	-	-	-	-	-	protein-coding	-
XM_015099020	ETNK2	XM_015099020.1	12	1268842	1287260	-	0.6	1.58	1.52	0.32	0.74	1.27	1.39689	1.34104	0.0558532	-1.20945	-1.98868	-0.779231	UP	UP	N/A	DOWN	DOWN	N/A	1.78e-22	0.000129527	N/A	5.41483e-40	3.69652e-37	N/A	ethanolamine kinase 2	-	K00894|1|0.0|738|oas:101107456|ethanolamine kinase [EC:2.7.1.82]	-	-	-	protein-coding	-
XM_015099006	TLR5	XM_015099006.1	12	24624676	24640000	-	0.68	1.11	3.07	0.57	3.82	3.43	0.706953	2.17463	-1.46768	-2.74454	-2.58917	0.155364	N/A	UP	DOWN	DOWN	DOWN	N/A	N/A	0.000447276	6.96e-08	1.77472e-16	1.5956e-12	N/A	toll-like receptor 5	-	K10168|1|0.0|1577|oas:554256|toll-like receptor 5	-	-	-	protein-coding	-
XM_015098994	CEP112	XM_015098994.1	11	61104157	61419902	-	1.01	0.51	0.22	2.15	1.57	4.41	-0.985786	-2.19878	N/A	0.453572	-1.03644	-1.49001	N/A	DOWN	N/A	N/A	DOWN	DOWN	N/A	0	N/A	N/A	6.99146e-33	4.83271e-59	centrosomal protein 112	-	K16767|1|0.0|1643|oas:101117261|centrosomal protein CEP112	-	-	-	protein-coding	-
XM_015098990	GNA13	XM_015098990.1	11	60744614	60755690	-	1.16	0.55	1.98	1.25	0	0	-1.07662	0.771376	-1.848	10.2877	10.2877	0	DOWN	N/A	DOWN	UP	UP	N/A	7.68e-08	N/A	2.89e-54	8.07148e-30	1.92593e-36	N/A	G protein subunit alpha 13	-	K04639|1|7e-115|419|oas:101117003|guanine nucleotide-binding protein subunit alpha-13	-	-	-	protein-coding	-
XM_015098965	HID1	XM_015098965.1	11	55396469	55411446	+	28.32	41.02	86.7	14.65	14.6	41.08	0.534506	1.61421	-1.0797	0.0049323	-1.48754	-1.49247	N/A	UP	DOWN	N/A	DOWN	DOWN	N/A	2.63e-07	1.21e-05	N/A	1.75753e-45	1.684e-37	HID1 domain containing	-	-	-	-	-	protein-coding	-
XM_015098953	SMIM5	XM_015098953.1	11	54874853	54879119	-	0.43	2.12	2.36	1.05	2.97	2.65	2.30166	2.45638	-0.154723	-1.50007	-1.3356	0.164471	UP	UP	N/A	DOWN	DOWN	N/A	8.5e-12	8.17e-11	N/A	3.56464e-37	3.52241e-49	N/A	small integral membrane protein 5	-	K06236|1|4e-07|60.1|xma:102219489|collagen, type I, alpha;K16628|4|3e-06|57.0|fch:102056243|collagen, type VII, alpha;K19721|5|3e-06|57.0|pale:102896733|collagen, type V/XI/XXIV/XXVII, alpha	-	-	-	protein-coding	-
XM_015098947	TEN1	XM_015098947.1	11	54597497	54620788	-	15.15	4.92	1.36	3.12	0	0	-1.62259	-3.47764	1.85505	11.6073	11.6073	0	DOWN	DOWN	UP	UP	UP	N/A	2.29e-21	1.43e-215	2.27e-18	2.30251e-45	1.74029e-22	N/A	TEN1 CST complex subunit	-	-	-	-	-	protein-coding	-
XM_015098945	TEN1	XM_015098945.1	11	54597497	54620809	-	33.32	16.46	17.83	23.17	8.79	16.74	-1.01742	-0.902082	-0.115342	1.39832	0.468959	-0.929364	DOWN	N/A	N/A	UP	N/A	N/A	0.000286249	N/A	N/A	9.15077e-24	N/A	N/A	TEN1 CST complex subunit	-	-	-	-	-	protein-coding	-
XM_015098944	ACOX1	XM_015098944.1	11	54620938	54644662	+	7.86	2.56	1.74	5.04	2.93	1.82	-1.61839	-2.17544	0.557057	0.782523	1.46949	0.686962	DOWN	DOWN	N/A	N/A	UP	N/A	3.88e-60	2.36e-49	N/A	N/A	6.89581e-09	N/A	acyl-CoA oxidase 1	-	K00232|1|0.0|1136|oas:101118626|acyl-CoA oxidase [EC:1.3.3.6]	-	-	-	protein-coding	-
XM_015098943	ACOX1	XM_015098943.1	11	54620836	54644662	+	40.36	7.06	12.18	101.35	14.71	9.47	-2.51519	-1.72841	-0.786774	2.78448	3.41984	0.635361	DOWN	DOWN	N/A	UP	UP	N/A	4.15e-07	7.44e-125	N/A	2.19758e-30	3.546e-63	N/A	acyl-CoA oxidase 1	-	K00232|1|0.0|1264|bta:513996|acyl-CoA oxidase [EC:1.3.3.6]	-	-	-	protein-coding	-
XM_015098942	ACOX1	XM_015098942.1	11	54620836	54644662	+	35.26	11.38	5.99	93.26	20.34	16.57	-1.63153	-2.5574	0.925873	2.19694	2.49268	0.295746	DOWN	DOWN	N/A	UP	UP	N/A	6.21e-11	3.81e-13	N/A	1.34136e-18	2.80185e-46	N/A	acyl-CoA oxidase 1	-	K00232|1|0.0|1315|oas:101118626|acyl-CoA oxidase [EC:1.3.3.6]	-	-	-	protein-coding	-
XM_015098940	RNF157	XM_015098940.1	11	54424684	54488586	+	1.7	2.87	3.78	1.67	2.81	3.94	0.755516	1.15285	-0.397335	-0.750722	-1.23835	-0.487625	N/A	UP	N/A	N/A	DOWN	N/A	N/A	1.46e-10	N/A	N/A	1.37956e-27	N/A	ring finger protein 157	-	K10604|1|1e-144|518|mze:101480101|E3 ubiquitin-protein ligase MGRN1 [EC:2.3.2.27]	-	-	-	protein-coding	-
XM_015098933	METTL23	XM_015098933.1	11	53989172	53991719	-	3.35	0	0.6	4.41	6.54	1.9	-11.7099	-2.48113	N/A	-0.568512	1.21478	1.78329	DOWN	DOWN	N/A	N/A	UP	UP	5.11e-10	4.95e-07	N/A	N/A	5.66973e-32	5.03738e-29	methyltransferase like 23	-	K00884|1|2e-14|82.4|cbr:CBG13487|N-acetylglucosamine kinase [EC:2.7.1.59];K18826|5|6e-06|54.3|nve:NEMVE_v1g231884|calmodulin-lysine N-methyltransferase [EC:2.1.1.60]	-	-	-	protein-coding	-
XM_015098904	ASPSCR1	XM_015098904.1	11	50000156	50033976	-	7.68	1.75	0	0	0	1.03	-2.13375	-12.9069	10.7731	0	-10.0084	-10.0084	DOWN	DOWN	UP	N/A	DOWN	DOWN	3.6e-14	6.73e-09	3.37e-16	N/A	3.06057e-27	5.94285e-30	ASPSCR1, UBX domain containing tether for SLC2A4	-	K15627|1|0.0|822|oas:101107539|tether containing UBX domain for GLUT4	-	-	-	protein-coding	-
XM_015098893	LOC101106024	XM_015098893.1	11	49622396	49630055	+	27.47	8.01	8.84	18.12	1.86	16.44	-1.77798	-1.63574	-0.142244	3.28421	0.140373	-3.14384	DOWN	DOWN	N/A	UP	N/A	DOWN	0.00017541	1.32e-28	N/A	4.40035e-61	N/A	2.30641e-20	secreted and transmembrane protein 1A-like	-	K06457|1|1e-90|336|chx:102187527|CD7 antigen	-	-	-	protein-coding	-
XM_015098878	CEP95	XM_015098878.1	11	48054091	48092341	+	1.48	1.39	3.72	3.75	4.39	0	-0.0905123	1.32971	-1.42022	-0.22733	11.8727	12.1	N/A	UP	DOWN	N/A	UP	UP	N/A	1.37e-98	9.28e-20	N/A	1.27549e-44	1.50705e-21	centrosomal protein 95	-	K16544|1|0.0|1561|oas:101106443|centrosomal protein CEP95	-	-	-	protein-coding	-
XM_015098857	TLK2	XM_015098857.1	11	46276090	46403221	+	3.75	3.85	0	0	8.77	9.53	0.0379678	-11.8727	11.9106	-13.0984	-13.2183	-0.119899	N/A	DOWN	UP	DOWN	DOWN	N/A	N/A	1.9e-33	6.18e-58	3.77234e-22	6.31469e-34	N/A	tousled like kinase 2	-	K08864|1|0.0|1381|oas:101122708|tousled-like kinase [EC:2.7.11.1]	-	-	-	protein-coding	-
XM_015098856	TLK2	XM_015098856.1	11	46276092	46403221	+	1.38	1.28	4.88	8.97	0	0	-0.108524	1.82221	-1.93074	13.1309	13.1309	0	N/A	UP	DOWN	UP	UP	N/A	N/A	3.41e-05	2.63e-23	3.53197e-16	5.65178e-15	N/A	tousled like kinase 2	-	K08864|1|0.0|1382|oas:101122708|tousled-like kinase [EC:2.7.11.1]	-	-	-	protein-coding	-
XM_015098826	UBTF	XM_015098826.1	11	43382935	43398813	-	2.89	6.78	7.97	3.8	7.11	9.29	1.23022	1.46351	-0.233294	-0.90385	-1.28968	-0.385829	UP	UP	N/A	N/A	DOWN	N/A	0.000276545	1.41e-06	N/A	N/A	1.98238e-33	N/A	upstream binding transcription factor, RNA polymerase I	-	K09273|1|0.0|1103|bacu:103003014|upstream-binding transcription factor	-	-	-	protein-coding	-
XM_015098823	CD300LG	XM_015098823.1	11	43100348	43111281	+	0.85	2.66	0.61	0.64	0	1.04	1.64589	N/A	2.12455	9.32193	-0.70044	-10.0224	UP	N/A	UP	UP	N/A	DOWN	7.85e-06	N/A	0.000188556	3.25756e-51	N/A	5.12739e-17	CD300 molecule like family member g	-	K16663|1|3e-117|425|chx:102177833|CMRF35-like molecule 9	-	-	-	protein-coding	-
XM_015098808	ETV4	XM_015098808.1	11	42805981	42820576	-	1.03	2.41	5.98	0.83	0.1	2.81	1.22639	2.5375	-1.31111	3.05311	-1.75939	-4.8125	UP	UP	DOWN	UP	DOWN	DOWN	1.24e-34	5.55e-17	2.83e-18	2.24734e-18	1.21588e-40	8.77407e-44	ETS variant 4	-	K15592|1|0.0|929|chx:102175893|ets translocation variant 4	-	-	-	protein-coding	-
XM_015098807	ETV4	XM_015098807.1	11	42805981	42820516	-	1	0	5.3	0	0.1	1.97	-9.96578	2.40599	-12.3718	-6.64386	-10.944	-4.30012	DOWN	UP	DOWN	DOWN	DOWN	DOWN	0	1.85e-06	1.34e-17	9.22102e-06	4.33934e-47	6.10414e-61	ETS variant 4	-	K15592|1|0.0|932|chx:102175893|ets translocation variant 4	-	-	-	protein-coding	-
XM_015098806	BRCA1	XM_015098806.1	11	42489534	42557088	-	1.11	1.31	0	0	1.28	0	0.239007	-10.1163	10.3554	-10.3219	0	10.3219	N/A	DOWN	UP	DOWN	N/A	UP	N/A	2.94e-14	4.28e-07	2.34915e-33	N/A	7.51729e-32	BRCA1, DNA repair associated	-	K10605|1|0.0|3554|oas:101108584|breast cancer type 1 susceptibility protein [EC:2.3.2.27]	-	-	-	protein-coding	-
XM_015098801	BRCA1	XM_015098801.1	11	42489534	42557088	-	0.66	0	1.61	0.42	2.85	1.77	N/A	1.28652	-10.6528	-2.7625	-2.07529	0.687213	N/A	UP	DOWN	DOWN	DOWN	N/A	N/A	2.85e-06	3.63e-80	6.08154e-53	8.37543e-34	N/A	BRCA1, DNA repair associated	-	K10605|1|0.0|3561|oas:101108584|breast cancer type 1 susceptibility protein [EC:2.3.2.27]	-	-	-	protein-coding	-
XM_015098800	BRCA1	XM_015098800.1	11	42489534	42557088	-	0.77	0	1.43	2.39	0	1.15	N/A	0.893085	-10.4818	11.2228	1.05538	-10.1674	N/A	N/A	DOWN	UP	UP	DOWN	N/A	N/A	8.19e-42	1.44751e-25	1.7784e-37	1.19195e-30	BRCA1, DNA repair associated	-	K10605|1|0.0|3561|oas:101108584|breast cancer type 1 susceptibility protein [EC:2.3.2.27]	-	-	-	protein-coding	-
XM_015098792	HSD17B1	XM_015098792.1	11	42056894	42061889	+	1.2	8.9	6.14	0.83	1.86	1.36	2.89077	2.3552	0.535567	-1.16412	-0.712423	0.451696	UP	UP	N/A	DOWN	N/A	N/A	3.88e-60	5.97e-46	N/A	5.2649e-39	N/A	N/A	hydroxysteroid 17-beta dehydrogenase 1	-	K00044|1|5e-164|581|oas:101110778|17beta-estradiol 17-dehydrogenase [EC:1.1.1.62]	-	-	-	protein-coding	-
XM_015098779	LOC101117946	XM_015098779.1	11	41165864	41168936	-	265.67	255.07	584.8	145.83	125.28	590.22	-0.0587421	1.13831	-1.19705	0.219131	-2.01697	-2.2361	N/A	UP	DOWN	N/A	DOWN	DOWN	N/A	2.24e-06	2.36e-05	N/A	1.43541e-38	7.472e-36	keratin, type I cytoskeletal 19	-	K07604|1|3e-147|524|oas:101117946|type I keratin, acidic	-	-	-	protein-coding	-
XM_015098755	PPP1R1B	XM_015098755.1	11	39527524	39535136	+	21.2	3.43	8.86	12.26	2.84	9.02	-2.62778	-1.25869	-1.3691	2.11	0.44276	-1.66724	DOWN	DOWN	DOWN	UP	N/A	DOWN	1.12e-105	5.45e-13	0.000359757	4.36348e-30	N/A	7.73231e-27	protein phosphatase 1 regulatory inhibitor subunit 1B	-	K15494|1|7e-60|234|oas:101103077|protein phosphatase 1 regulatory subunit 1B	-	-	-	protein-coding	-
XM_015098742	SCRN2	XM_015098742.1	11	38126219	38130254	+	9.39	3.83	3.33	3.56	1.55	2.36	-1.29378	-1.4956	0.201822	1.19961	0.59309	-0.606519	DOWN	DOWN	N/A	UP	N/A	N/A	2.05e-11	3.01e-214	N/A	9.76471e-17	N/A	N/A	secernin 2	-	K14358|1|0.0|813|oas:101117681|secernin	-	-	-	protein-coding	-
XM_015098741	OSBPL7	XM_015098741.1	11	38142924	38154669	+	14.15	22.52	28.74	6.06	15.72	14.89	0.670405	1.02226	-0.351853	-1.37521	-1.29695	0.0782575	N/A	UP	N/A	DOWN	DOWN	N/A	N/A	1.33e-37	N/A	4.51595e-10	2.7594e-48	N/A	oxysterol binding protein like 7	-	K20463|1|0.0|1576|oas:101118458|oxysterol-binding protein-related protein 3/6/7	-	-	-	protein-coding	-
XM_015098738	COPZ2	XM_015098738.1	11	37945004	37954422	+	5.05	2.26	1.59	6.27	2.28	1.37	-1.15996	-1.66726	0.507296	1.45943	2.19429	0.734858	DOWN	DOWN	N/A	UP	UP	N/A	2.89e-09	1.81e-28	N/A	5.2279e-47	5.57956e-53	N/A	coatomer protein complex subunit zeta 2	-	K20472|1|9e-98|360|oas:101122121|coatomer subunit zeta	-	-	-	protein-coding	-
XM_015098734	HOXB7	XM_015098734.1	11	37381261	37384010	+	0	1.98	0.21	0	1	0	10.9513	N/A	3.23704	-9.96578	0	9.96578	UP	N/A	UP	DOWN	N/A	UP	2.97e-07	N/A	0.000246455	5.28867e-20	N/A	3.84801e-31	homeobox B7	-	K09307|1|4e-63|194|nle:100605962|homeobox protein HoxA/B7	-	-	-	protein-coding	-
XM_015098727	B4GALNT2	XM_015098727.1	11	36879209	36944984	-	9.88	1.01	0.14	10.95	0.04	0	-3.29016	-6.14101	2.85086	8.09672	13.4186	5.32193	DOWN	DOWN	UP	UP	UP	UP	1.87e-15	2.42e-13	6.53e-12	3.86953e-12	1.22547e-41	2.13613e-42	beta-1,4-N-acetyl-galactosaminyltransferase 2	-	K09655|1|0.0|985|oas:101119323|beta-1,4-N-acetylgalactosaminyltransferase 2 [EC:2.4.1.-]	-	-	-	protein-coding	-
XM_015098726	B4GALNT2	XM_015098726.1	11	36879209	36945184	-	11.11	0	0	3.75	0	0	-13.4396	-13.4396	N/A	11.8727	11.8727	0	DOWN	DOWN	N/A	UP	UP	N/A	1.03e-93	7.57e-11	N/A	3.89146e-49	4.13921e-12	N/A	beta-1,4-N-acetyl-galactosaminyltransferase 2	-	K09655|1|0.0|991|oas:101119323|beta-1,4-N-acetylgalactosaminyltransferase 2 [EC:2.4.1.-]	-	-	-	protein-coding	-
XM_015098725	B4GALNT2	XM_015098725.1	11	36879209	36943789	-	2.88	0	0	2.78	0	0	-11.4919	-11.4919	N/A	11.4409	11.4409	0	DOWN	DOWN	N/A	UP	UP	N/A	8.66e-48	1.71e-25	N/A	2.73902e-23	6.91673e-52	N/A	beta-1,4-N-acetyl-galactosaminyltransferase 2	-	K09655|1|0.0|988|oas:101119323|beta-1,4-N-acetylgalactosaminyltransferase 2 [EC:2.4.1.-]	-	-	-	protein-coding	-
XM_015098724	B4GALNT2	XM_015098724.1	11	36879209	36943692	-	1.39	0	0	7.53	0	0	-10.4409	-10.4409	N/A	12.8784	12.8784	0	DOWN	DOWN	N/A	UP	UP	N/A	4.33e-13	1.46e-14	N/A	4.10575e-12	1.54462e-48	N/A	beta-1,4-N-acetyl-galactosaminyltransferase 2	-	K09655|1|0.0|988|oas:101119323|beta-1,4-N-acetylgalactosaminyltransferase 2 [EC:2.4.1.-]	-	-	-	protein-coding	-
XM_015098707	EPN3	XM_015098707.1	11	35665186	35672554	-	4.06	5.99	8.57	2.56	4.07	6.03	0.561076	1.07782	-0.516739	-0.668885	-1.23601	-0.567129	N/A	UP	N/A	N/A	DOWN	N/A	N/A	6.29e-06	N/A	N/A	1.8367e-29	N/A	epsin 3	-	K12471|1|0.0|979|bta:538660|epsin	-	-	-	protein-coding	-
XM_015098700	ABCC3	XM_015098700.1	11	35530852	35565882	-	18.51	51.48	52.38	21.88	55.58	74.52	1.47571	1.50071	-0.025004	-1.34495	-1.76801	-0.423062	UP	UP	N/A	DOWN	DOWN	N/A	4.31e-06	2.54e-22	N/A	5.9578e-32	3.95992e-56	N/A	ATP binding cassette subfamily C member 3	-	K05667|1|0.0|2570|phd:102323453|ATP-binding cassette, subfamily C (CFTR/MRP), member 3	-	-	-	protein-coding	-
XM_015098699	LOC101104325	XM_015098699.1	11	35468419	35475047	+	3.41	0.79	0	5.72	0.77	0	-2.10985	-11.7356	N/A	2.89308	12.4818	9.58871	DOWN	DOWN	N/A	UP	UP	UP	2.62e-277	3.08e-116	N/A	1.53123e-15	1.82175e-09	2.68217e-22	ankyrin repeat domain-containing protein 40-like	-	-	-	-	-	protein-coding	-
XM_015098698	LOC101104325	XM_015098698.1	11	35468414	35475047	+	5.46	0	0.86	15.78	2.13	2.91	-12.4147	-2.66649	N/A	2.88917	2.43901	-0.450166	DOWN	DOWN	N/A	UP	UP	N/A	2.32e-30	3.6e-28	N/A	2.79124e-33	4.42501e-57	N/A	ankyrin repeat domain-containing protein 40-like	-	-	-	-	-	protein-coding	-
XM_015098696	LOC101104325	XM_015098696.1	11	35468403	35475047	+	6.1	1.02	1.37	10.54	1.69	1.79	-2.58024	-2.15463	-0.425607	2.64078	2.55784	-0.0829363	DOWN	DOWN	N/A	UP	UP	N/A	5.15e-134	1.16e-18	N/A	6.57103e-24	2.15654e-47	N/A	ankyrin repeat domain-containing protein 40-like	-	-	-	-	-	protein-coding	-
XM_015098695	LOC101104325	XM_015098695.1	11	35468391	35475047	+	3.93	0	0.14	4.91	0.81	1.92	-11.9403	-4.81103	N/A	2.59973	1.35462	-1.24511	DOWN	DOWN	N/A	UP	UP	DOWN	3e-23	1.33e-10	N/A	2.74298e-35	2.35233e-32	7.525e-32	ankyrin repeat domain-containing protein 40-like	-	-	-	-	-	protein-coding	-
XM_015098657	LOC101103408	XM_015098657.1	11	29145973	29150387	-	0.67	2.01	1.17	2.64	0	1.38	1.58496	0.804276	0.780687	11.3663	0.93587	-10.4305	UP	N/A	N/A	UP	N/A	DOWN	5.86e-07	N/A	N/A	1.41429e-32	N/A	1.09567e-53	deoxynucleotidyltransferase terminal-interacting protein 2-like	-	K03942|1|2e-23|113|tsp:Tsp_02641|NADH dehydrogenase (ubiquinone) flavoprotein 1 [EC:1.6.5.3 1.6.99.3]	-	-	-	protein-coding	-
XM_015098628	KCNAB3	XM_015098628.1	11	27120895	27126316	-	3.17	1.98	0.87	2.75	1.03	0.46	-0.678982	-1.8654	1.18641	1.41679	2.57973	1.16294	N/A	DOWN	UP	UP	UP	UP	N/A	3.32e-53	0.000981696	1.4822e-34	1.14386e-29	4.4959e-33	potassium voltage-gated channel subfamily A regulatory beta subunit 3	-	K04884|1|0.0|653|chx:102171187|potassium voltage-gated channel Shaker-related subfamily A, beta member 3	-	-	-	protein-coding	-
XM_015098607	C11H17orf49	XM_015098607.1	11	26389811	26392677	+	3.88	1.99	0.99	1.43	0.92	0	-0.963288	-1.97056	1.00727	0.636309	10.4818	9.84549	N/A	DOWN	UP	N/A	UP	UP	N/A	4.51e-159	0.000401893	N/A	1.42324e-11	7.60748e-43	chromosome 11 open reading frame, human C17orf49	-	-	-	-	-	protein-coding	-
XM_015098605	C11H17orf49	XM_015098605.1	11	26389811	26392677	+	2.39	3.65	6.42	2.11	2.28	6.69	0.610886	1.42556	-0.814677	-0.111791	-1.66476	-1.55297	N/A	UP	N/A	N/A	DOWN	DOWN	N/A	7.29e-19	N/A	N/A	4.45487e-26	1.98651e-09	chromosome 11 open reading frame, human C17orf49	-	-	-	-	-	protein-coding	-
XM_015098594	LOC101116587	XM_015098594.1	11	26280802	26289199	+	0.38	1.63	0.34	0.84	1.85	0.83	2.1008	N/A	2.26127	-1.13906	0.017278	1.15634	UP	N/A	UP	DOWN	N/A	UP	1.96e-63	N/A	4.96e-21	6.35037e-43	N/A	1.99644e-16	arachidonate 15-lipoxygenase	-	K00460|1|0.0|1304|oas:101116587|arachidonate 15-lipoxygenase [EC:1.13.11.33]	-	-	-	protein-coding	-
XM_015098586	PITPNM3	XM_015098586.1	11	24919256	24993483	+	0.27	0.81	2.01	0.08	0.73	1.16	N/A	2.89616	-1.3112	-3.18982	-3.85798	-0.668156	N/A	UP	DOWN	DOWN	DOWN	N/A	N/A	5.76e-08	2.31e-05	6.38257e-24	6.00853e-07	N/A	PITPNM family member 3	-	K00469|1|4e-14|83.6|pss:102444630|inositol oxygenase [EC:1.13.99.1];K16545|2|2e-11|74.7|mmu:72108|phospholipase DDHD2 [EC:3.1.1.-];K13619|5|2e-08|64.3|ame:724115|phospholipase DDHD1 [EC:3.1.1.-]	-	-	-	protein-coding	-
XM_015098584	ATP2A3	XM_015098584.1	11	24122742	24142750	-	21.42	63.61	80.82	4.87	11.18	10.6	1.5703	1.91575	-0.345459	-1.19893	-1.12207	0.0768559	UP	UP	N/A	DOWN	DOWN	N/A	3.07e-11	1.12e-36	N/A	2.80122e-49	2.97599e-46	N/A	ATPase sarcoplasmic/endoplasmic reticulum Ca2+ transporting 3	-	K05853|1|0.0|1747|oas:101111207|Ca2+ transporting ATPase, sarcoplasmic/endoplasmic reticulum [EC:3.6.3.8]	-	-	-	protein-coding	-
XM_015098583	ATP2A3	XM_015098583.1	11	24122743	24144471	-	1.6	3.13	3.56	2.73	7.79	11.26	0.968091	1.15381	-0.185715	-1.51272	-2.04423	-0.531512	N/A	UP	N/A	DOWN	DOWN	N/A	N/A	4.43e-15	N/A	1.20804e-19	8.54261e-57	N/A	ATPase sarcoplasmic/endoplasmic reticulum Ca2+ transporting 3	-	K05853|1|0.0|1842|oas:101111207|Ca2+ transporting ATPase, sarcoplasmic/endoplasmic reticulum [EC:3.6.3.8]	-	-	-	protein-coding	-
XM_015098571	SMG6	XM_015098571.1	11	22666701	22869145	-	3.52	7.67	2.66	1.48	0	1.26	1.12365	-0.404149	1.5278	10.5314	0.232173	-10.2992	UP	N/A	UP	UP	N/A	DOWN	7.86e-05	N/A	0.000237275	1.24866e-48	N/A	9.9299e-31	SMG6, nonsense mediated mRNA decay factor	-	K11124|1|0.0|2430|chx:102180253|protein SMG6 [EC:3.1.-.-]	-	-	-	protein-coding	-
XM_015098559	DOC2B	XM_015098559.1	11	22064962	22079518	+	2.12	11.02	3.64	3.89	9.81	1.78	2.37799	0.779874	1.59811	-1.33448	1.12789	2.46238	UP	N/A	UP	DOWN	UP	UP	1.13e-21	N/A	1.95e-150	1.86832e-61	7.9416e-48	3.2389e-53	double C2 domain beta	-	K19917|1|2e-160|567|fca:101086354|double C2-like domain-containing protein beta	-	-	-	protein-coding	-
XM_015098545	FLOT2	XM_015098545.1	11	19843044	19854041	-	10.12	9.27	4.09	1.28	1.89	0	-0.126568	-1.30704	1.18047	-0.562242	10.3219	10.8842	N/A	DOWN	UP	N/A	UP	UP	N/A	0.000242314	5.43e-178	N/A	7.70372e-30	5.65365e-48	flotillin 2	-	K07192|1|0.0|618|chx:102191828|flotillin	-	-	-	protein-coding	-
XM_015098533	SEBOX	XM_015098533.1	11	19439129	19441958	-	2.28	0.04	0	1.42	0.08	0	-5.83289	-11.1548	N/A	4.14975	10.4717	6.32193	DOWN	DOWN	N/A	UP	UP	UP	1.4e-73	1.19e-179	N/A	3.36838e-43	4.77566e-35	5.94423e-31	SEBOX homeobox	-	K09327|1|5e-18|95.9|gja:107115737|homeobox protein prophet of Pit-1;K09333|3|1e-16|91.7|chx:102174017|retina and anterior neural fold homeobox-like protein	-	-	-	protein-coding	-
XM_015098500	MMP28	XM_015098500.1	11	14159472	14184799	+	2.28	17.78	19.07	1.68	6.56	10.59	2.96315	3.0642	-0.10105	-1.96523	-2.65617	-0.690935	UP	UP	N/A	DOWN	DOWN	N/A	9.46e-69	4.15e-79	N/A	6.95623e-36	1.91345e-32	N/A	matrix metallopeptidase 28	-	K08006|1|0.0|982|oas:101112075|matrix metalloproteinase-28 (epilysin) [EC:3.4.24.-]	-	-	-	protein-coding	-
XM_015098493	SYNRG	XM_015098493.1	11	13361554	13449901	-	1.39	1.8	0.02	0	0	2.45	0.372912	-6.11894	6.49185	0	-11.2586	-11.2586	N/A	DOWN	UP	N/A	DOWN	DOWN	N/A	8.64e-06	4.5e-109	N/A	2.63662e-24	1.13944e-49	synergin, gamma	-	K03345|1|2e-06|58.9|oas:101116364|sentrin-specific protease 2 (axin associating molecule) [EC:3.4.22.68];K12472|2|2e-06|58.5|aag:AaeL_AAEL007950|epidermal growth factor receptor substrate 15	-	-	-	protein-coding	-
XM_015098486	SYNRG	XM_015098486.1	11	13361554	13449901	-	4.44	3.94	1.85	2.68	1.14	4.16	-0.172364	-1.26303	1.09067	1.2332	-0.634351	-1.86755	N/A	DOWN	UP	UP	N/A	DOWN	N/A	0.000207428	1.91e-07	1.30537e-52	N/A	2.36767e-55	synergin, gamma	-	K03345|1|2e-06|58.9|oas:101116364|sentrin-specific protease 2 (axin associating molecule) [EC:3.4.22.68];K14317|2|6e-06|57.4|cfa:608534|nuclear pore complex protein Nup214	-	-	-	protein-coding	-
XM_015098483	SYNRG	XM_015098483.1	11	13361554	13449901	-	0.62	2.05	1.54	3.29	0	0	1.72528	1.31259	0.412694	11.6839	11.6839	0	UP	UP	N/A	UP	UP	N/A	4.03e-07	4.57e-05	N/A	1.54283e-53	1.06054e-42	N/A	synergin, gamma	-	K03345|1|2e-06|58.9|oas:101116364|sentrin-specific protease 2 (axin associating molecule) [EC:3.4.22.68];K14317|2|8e-06|57.0|cfa:608534|nuclear pore complex protein Nup214	-	-	-	protein-coding	-
XM_015098471	TBX2	XM_015098471.1	11	11232902	11237147	-	5.09	13.56	7.7	4.93	11.55	7.47	1.41362	0.597193	0.816427	-1.22823	-0.599521	0.628713	UP	N/A	N/A	DOWN	N/A	N/A	3.33e-73	N/A	N/A	9.94252e-30	N/A	N/A	T-box 2	-	K10176|1|7e-133|475|ssc:100622658|T-box protein 2	-	-	-	protein-coding	-
XM_015098446	VEZF1	XM_015098446.1	11	8305607	8321125	-	1.12	2.15	0.6	2.83	4.17	1.35	0.940838	-0.900464	1.8413	-0.559245	1.06784	1.62709	N/A	N/A	UP	N/A	UP	UP	N/A	N/A	9.8e-07	N/A	1.44603e-50	6.93757e-27	vascular endothelial zinc finger 1	-	K17559|1|2e-163|580|chx:102182741|phostensin;K03252|2|2e-31|142|aam:106489419|translation initiation factor 3 subunit C;K09228|3|2e-27|128|obi:106877976|KRAB domain-containing zinc finger protein	-	-	-	protein-coding	-
XM_015098426	LOC101109027	XM_015098426.1	11	33533280	33534125	+	0	2.15	0.77	1.66	3.81	1.87	11.0701	N/A	1.48141	-1.19861	-0.171855	1.02675	UP	N/A	UP	DOWN	N/A	UP	8.74e-19	N/A	2.65e-20	3.82089e-19	N/A	5.27717e-46	BCL2/adenovirus E1B 19 kDa protein-interacting protein 3-like	-	K15465|1|6e-89|329|oas:101109027|BCL2/adenovirus E1B 19 kDa protein-interacting protein 3-like	-	-	-	protein-coding	-
XM_015098403	OTOP2	XM_015098403.1	11	55425066	55435794	-	0.19	6.39	5.05	0	3.03	2.53	5.07174	4.73221	0.339533	-11.5651	-11.3049	0.26018	UP	UP	N/A	DOWN	DOWN	N/A	0	1.81e-07	N/A	1.24104e-34	7.25685e-38	N/A	otopetrin 2	-	-	-	-	-	protein-coding	-
XM_015098402	OTOP3	XM_015098402.1	11	55411635	55419466	-	21.91	0.08	0.11	19.32	0.27	0.2	-8.09737	-7.63794	N/A	6.16099	6.59395	0.432959	DOWN	DOWN	N/A	UP	UP	N/A	2.29e-72	5.37e-10	N/A	4.62806e-49	7.60981e-45	N/A	otopetrin 3	-	K08474|1|2e-07|61.2|bom:102286375|taste receptor type 2	-	-	-	protein-coding	-
XM_015098401	SLC16A5	XM_015098401.1	11	55278723	55296923	-	9.06	5.12	3.68	7.38	2.64	3.54	-0.823367	-1.29981	0.476438	1.48308	1.05987	-0.423211	N/A	DOWN	N/A	UP	UP	N/A	N/A	3.52e-13	N/A	9.1636e-23	1.78054e-44	N/A	solute carrier family 16 member 5	-	K08182|1|0.0|978|oas:101122452|MFS transporter, MCP family, solute carrier family 16 (monocarboxylic acid transporters), member 5	-	-	-	protein-coding	-
XM_015098396	EVPL	XM_015098396.1	11	54574626	54592616	+	1.25	7.8	8.14	1.19	5.91	4.05	2.64155	2.7031	-0.0615547	-2.3122	-1.76696	0.545236	UP	UP	N/A	DOWN	DOWN	N/A	1.2e-07	8.86e-12	N/A	1.97713e-53	1.43824e-44	N/A	envoplakin	-	K10383|1|0.0|3116|oas:101118371|envoplakin	-	-	-	protein-coding	-
XM_015098385	TBC1D16	XM_015098385.1	11	51486146	51573922	+	3.42	12.31	19.57	5.17	20.61	26.39	1.84776	2.51658	-0.668813	-1.99511	-2.35176	-0.356647	UP	UP	N/A	DOWN	DOWN	N/A	4.93e-39	4.25e-08	N/A	3.57764e-09	2.12634e-20	N/A	TBC1 domain family member 16	-	K20168|1|2e-47|195|phu:Phum_PHUM612120|TBC1 domain family member 15	-	-	-	protein-coding	-
XM_015098343	SRCIN1	XM_015098343.1	11	38663646	38710511	-	0.52	0.97	1.11	0.49	0.71	1.06	N/A	1.09398	-0.194503	-0.535037	-1.11321	-0.578173	N/A	UP	N/A	N/A	DOWN	N/A	N/A	0.000132412	N/A	N/A	1.11525e-21	N/A	SRC kinase signaling inhibitor 1	-	K19930|1|0.0|1952|oas:101102076|SRC kinase signaling inhibitor 1	-	-	-	protein-coding	-
XM_015098339	ITGA3	XM_015098339.1	11	36055570	36083199	-	12.09	30.62	30.77	14.52	28.9	35.05	1.34066	1.34771	-0.00705016	-0.993028	-1.27137	-0.278345	UP	UP	N/A	N/A	DOWN	N/A	1.35e-21	4.15e-21	N/A	N/A	1.16045e-55	N/A	integrin subunit alpha 3	-	K06482|1|0.0|2086|oas:101118038|integrin alpha 3	-	-	-	protein-coding	-
XM_015098332	ADORA2B	XM_015098332.1	11	32998989	33020278	-	2.33	1.42	4.67	1.94	1.09	3.79	-0.714439	1.00309	-1.71753	0.831729	-0.966141	-1.79787	N/A	UP	DOWN	N/A	N/A	DOWN	N/A	0.000270782	1.81e-09	N/A	N/A	2.57817e-08	adenosine A2b receptor	-	K04267|1|0.0|1061|oas:101107715|adenosine receptor A2b	-	-	-	protein-coding	-
XM_015098329	LRRC75A	XM_015098329.1	11	32694124	32727335	+	1.08	9.06	7.64	0.98	4.95	4.75	3.06848	2.82254	0.245938	-2.33657	-2.27707	0.059501	UP	UP	N/A	DOWN	DOWN	N/A	8.11e-33	6.86e-09	N/A	3.08645e-44	6.38837e-44	N/A	leucine rich repeat containing 75A	-	-	-	-	-	protein-coding	-
XM_015098328	TRIM16	XM_015098328.1	11	32525614	32568219	-	0.58	5.8	8.19	1.13	5.2	7.53	3.32193	3.81974	-0.497811	-2.20219	-2.73633	-0.534138	UP	UP	N/A	DOWN	DOWN	N/A	0	5.02e-105	N/A	2.36836e-22	2.32351e-14	N/A	tripartite motif containing 16	-	K10266|1|0.0|2427|oas:101106187|F-box and WD-40 domain protein 10	-	-	-	protein-coding	-
XM_015098316	WSCD1	XM_015098316.1	11	25235117	25278198	-	1.75	4.15	2.36	0.37	1.39	0.89	1.24576	0.431432	0.814324	-1.90949	-1.26628	0.643208	UP	N/A	N/A	DOWN	DOWN	N/A	5.34e-05	N/A	N/A	1.1282e-39	2.90702e-20	N/A	WSC domain containing 1	-	K04730|1|3e-09|67.0|api:100159492|interleukin-1 receptor-associated kinase 1 [EC:2.7.11.1];K00771|2|1e-08|65.1|mde:101891944|protein xylosyltransferase [EC:2.4.2.26];K06560|5|2e-08|64.3|bfo:BRAFLDRAFT_69086|mannose receptor, C type	-	-	-	protein-coding	-
XM_015098289	ARL5C	XM_015098289.1	11	39187644	39194130	-	1.35	0.81	13.7	0.31	0.34	1.38	-0.736966	3.34314	-4.08011	-0.133267	-2.15433	-2.02106	N/A	UP	DOWN	N/A	DOWN	DOWN	N/A	0.000124437	6.54e-21	N/A	3.15778e-24	4.05698e-35	ADP ribosylation factor like GTPase 5C	-	K07960|1|1e-77|293|oas:100302314|ADP-ribosylation factor-like protein 12	-	-	-	protein-coding	-
XM_015098263	BIVM	XM_015098263.1	10	78308232	78343606	+	0.7	2.08	1.27	0.43	1.62	1.55	1.57116	0.859402	0.711755	-1.91359	-1.84986	0.0637256	UP	N/A	N/A	DOWN	DOWN	N/A	0.000331922	N/A	N/A	1.35235e-07	3.0361e-26	N/A	basic, immunoglobulin-like variable motif containing	-	K10846|1|0.0|878|umr:103657553|DNA excision repair protein ERCC-5	-	-	-	protein-coding	-
XM_015098245	FARP1	XM_015098245.1	10	74422888	74729144	+	15.88	13.9	7.93	0	11.76	25.68	-0.192126	-1.00182	0.809692	-13.5216	-14.6484	-1.12676	N/A	DOWN	N/A	DOWN	DOWN	DOWN	N/A	0.000164318	N/A	5.81777e-47	8.85377e-12	1.95618e-40	FERM, ARH/RhoGEF and pleckstrin domain protein 1	-	K17477|1|0.0|1925|oas:101110152|FERM, RhoGEF and pleckstrin domain-containing protein 1	-	-	-	protein-coding	-
XM_015098239	TGDS	XM_015098239.1	10	69540701	69562700	-	0.25	2.03	0	0	2.74	0	3.02148	N/A	10.9873	-11.42	0	11.42	UP	N/A	UP	DOWN	N/A	UP	1.41e-08	N/A	1.15e-13	2.43776e-49	N/A	1.24814e-46	TDP-glucose 4,6-dehydratase	-	K01710|1|1e-174|616|oas:101107366|dTDP-glucose 4,6-dehydratase [EC:4.2.1.46]	-	-	-	protein-coding	-
XM_015098202	LOC101119317	XM_015098202.1	10	36416461	36441172	+	4.7	4.22	0	4.82	3.04	0	-0.155418	-12.1984	12.043	0.664962	12.2348	11.5699	N/A	DOWN	UP	N/A	UP	UP	N/A	2.03e-06	5.76e-37	N/A	2.65275e-34	1.17965e-40	zinc finger MYM-type protein 5	-	-	-	-	-	protein-coding	-
XM_015098176	LOC101115632	XM_015098176.1	10	33580017	33984779	-	0.16	3.8	6.03	0.71	5.96	4.6	4.56986	5.23601	-0.666159	-3.06942	-2.69574	0.373678	UP	UP	N/A	DOWN	DOWN	N/A	1.8e-40	4.44e-93	N/A	2.86178e-21	1.0564e-59	N/A	phospholipid-transporting ATPase IB	-	K14802|1|0.0|2212|chx:102191532|phospholipid-transporting ATPase [EC:3.6.3.1]	-	-	-	protein-coding	-
XM_015098174	CDK8	XM_015098174.1	10	33285273	33362866	-	4.53	2.03	3.45	0.58	4.04	2.61	-1.15803	-0.392915	-0.765117	-2.80023	-2.16993	0.630305	DOWN	N/A	N/A	DOWN	DOWN	N/A	0.000532411	N/A	N/A	9.74071e-55	1.34537e-60	N/A	cyclin dependent kinase 8	-	K02208|1|0.0|873|cfa:486035|cyclin-dependent kinase 8/11 [EC:2.7.11.22 2.7.11.23]	-	-	-	protein-coding	-
XM_015098172	WASF3	XM_015098172.1	10	33121967	33196381	-	2.29	5.21	3.9	3.42	7.22	4.45	1.18594	0.768127	0.417809	-1.078	-0.379809	0.698194	UP	N/A	N/A	DOWN	N/A	N/A	6.16e-168	N/A	N/A	6.61581e-37	N/A	N/A	WAS protein family member 3	-	K06083|1|0.0|688|oas:101114880|WAS protein family, member 3	-	-	-	protein-coding	-
XM_015098158	URAD	XM_015098158.1	10	32264800	32276402	+	3.91	14.02	10.07	2.27	8.25	6.68	1.84225	1.36482	0.477423	-1.8617	-1.55716	0.304546	UP	UP	N/A	DOWN	DOWN	N/A	7.46e-35	5.01e-15	N/A	7.87588e-39	1.31556e-52	N/A	ureidoimidazoline (2-oxo-4-hydroxy-4-carboxy-5-) decarboxylase	-	K13485|1|5e-79|299|oas:101112581|2-oxo-4-hydroxy-4-carboxy-5-ureidoimidazoline decarboxylase [EC:4.1.1.97]	-	-	-	protein-coding	-
XM_015098119	SPG20	XM_015098119.1	10	25396003	25423306	+	7.24	4.85	2.73	14.3	6.05	3.46	-0.578005	-1.40709	0.829084	1.24101	2.04717	0.806163	N/A	DOWN	N/A	UP	UP	N/A	N/A	3.82e-25	N/A	1.05891e-35	4.26905e-22	N/A	spastic paraplegia 20 (Troyer syndrome)	-	K19366|1|0.0|1251|oas:101105830|spartin	-	-	-	protein-coding	-
XM_015098118	SPG20	XM_015098118.1	10	25387077	25421930	+	6.41	2.3	2.11	7.24	3.12	3.17	-1.47869	-1.60308	0.124391	1.21444	1.19151	-0.0229368	DOWN	DOWN	N/A	UP	UP	N/A	4.59e-184	1.31e-12	N/A	2.98918e-46	2.83701e-52	N/A	spastic paraplegia 20 (Troyer syndrome)	-	K19366|1|0.0|1251|oas:101105830|spartin	-	-	-	protein-coding	-
XM_015098115	CCNA1	XM_015098115.1	10	25322633	25333764	-	2.8	0.13	0	1.27	0	0	-4.42884	-11.4512	N/A	10.3106	10.3106	0	DOWN	DOWN	N/A	UP	UP	N/A	1.6e-26	3.8e-37	N/A	1.7195e-17	4.5111e-12	N/A	cyclin A1	-	K06627|1|0.0|845|oas:101105579|cyclin A	-	-	-	protein-coding	-
XM_015098076	TRIM13	XM_015098076.1	10	19752405	19764645	+	1.68	0.99	3.09	0.45	3.29	0.7	-0.762961	0.879146	-1.64211	-2.87009	-0.63743	2.23266	N/A	N/A	DOWN	DOWN	N/A	UP	N/A	N/A	8.36e-07	8.44376e-15	N/A	3.06224e-50	tripartite motif containing 13	-	K12003|1|0.0|769|oas:101118367|tripartite motif-containing protein 13 [EC:2.3.2.27]	-	-	-	protein-coding	-
XM_015098070	RCBTB1	XM_015098070.1	10	19400817	19454284	-	0	0	1.62	1.63	5.74	2.01	N/A	10.6618	-10.6618	-1.81618	-0.302324	1.51386	N/A	UP	DOWN	DOWN	N/A	UP	N/A	1.62e-07	5.06e-73	9.92327e-09	N/A	6.18177e-36	RCC1 and BTB domain containing protein 1	-	K11494|1|0.0|1059|oas:101116583|RCC1 and BTB domain-containing protein	-	-	-	protein-coding	-
XM_015098047	AKAP11	XM_015098047.1	10	12754570	12803233	+	0	0	1.91	5.68	11.92	5.44	N/A	10.8994	-10.8994	-1.06942	0.0622843	1.13171	N/A	UP	DOWN	DOWN	N/A	UP	N/A	2.76e-58	1.17e-27	4.38046e-49	N/A	2.93901e-19	A-kinase anchoring protein 11	-	K16527|1|0.0|3488|oas:101108581|A-kinase anchor protein 11	-	-	-	protein-coding	-
XM_015098025	F10	XM_015098025.1	10	85765144	85780320	+	14.84	0.19	0.52	5.62	0.91	0.98	-6.28735	-4.83484	N/A	2.62663	2.51972	-0.106915	DOWN	DOWN	N/A	UP	UP	N/A	1.76e-41	6.76e-05	N/A	1.29933e-08	1.1418e-23	N/A	coagulation factor X	-	K01314|1|0.0|1317|oas:101118624|coagulation factor X [EC:3.4.21.6]	-	-	-	protein-coding	-
XM_015098023	MCF2L	XM_015098023.1	10	85715906	85754310	+	2.67	2.85	6.45	1.99	2.56	9.45	0.0941222	1.27246	-1.17834	-0.363375	-2.24755	-1.88417	N/A	UP	DOWN	N/A	DOWN	DOWN	N/A	0.000199136	6.52e-13	N/A	2.79912e-59	4.20141e-09	MCF.2 cell line derived transforming sequence like	-	K01530|1|3e-73|280|tup:102501475|phospholipid-translocating ATPase [EC:3.6.3.1];K17531|4|1e-29|135|sko:100378837|Obscurin-RhoGEF [EC:2.7.11.1]	-	-	-	protein-coding	-
XM_015098003	LOC101109626	XM_015098003.1	10	71908010	72088224	+	8.31	5.15	3.33	5.06	3.68	2.18	-0.690276	-1.31933	0.62905	0.459432	1.21481	0.755378	N/A	DOWN	N/A	N/A	UP	N/A	N/A	7.31e-253	N/A	N/A	3.44533e-31	N/A	multidrug resistance-associated protein 4-like	-	K05673|1|0.0|2801|oas:101109626|ATP-binding cassette, subfamily C (CFTR/MRP), member 4	-	-	-	protein-coding	-
XM_015097986	RASL11A	XM_015097986.1	10	32807094	32812314	-	2.34	15.67	7.53	1.36	6.47	3.12	2.74342	1.68614	1.05728	-2.25016	-1.19794	1.05222	UP	UP	UP	DOWN	DOWN	UP	1.11e-32	0.000255422	1.34e-12	5.09072e-21	1.29474e-31	1.78656e-52	RAS like family 11 member A	-	K07852|1|2e-142|508|oas:101114119|Ras-like protein family member 11A	-	-	-	protein-coding	-
XM_015097984	CDX2	XM_015097984.1	10	32281645	32287306	+	20.64	47.31	37.61	5.24	16.73	14.37	1.1967	0.865673	0.331029	-1.6748	-1.45542	0.219377	UP	N/A	N/A	DOWN	DOWN	N/A	1.44e-07	N/A	N/A	1.04558e-37	7.86125e-30	N/A	caudal type homeobox 2	-	K09312|1|8e-174|612|oas:101112831|homeobox protein CDX	-	-	-	protein-coding	-
XM_015097981	FRY	XM_015097981.1	10	28959450	29212913	-	1.82	5.21	3.29	3.76	10.02	6.91	1.51734	0.854149	0.663196	-1.41408	-0.877953	0.536125	UP	N/A	N/A	DOWN	N/A	N/A	6.99e-05	N/A	N/A	9.978e-28	N/A	N/A	FRY microtubule binding protein	-	K18762|1|7e-21|107|oas:101110248|zygote arrest protein 1	-	-	-	protein-coding	-
XM_015097954	SLC25A15	XM_015097954.1	10	22019958	22051611	-	36.57	8.68	9.32	25.64	7.36	8.33	-2.07489	-1.97226	-0.102635	1.80062	1.62201	-0.178611	DOWN	DOWN	N/A	UP	UP	N/A	2.88e-84	3.8e-07	N/A	8.28073e-49	4.27707e-12	N/A	solute carrier family 25 (mitochondrial carrier; ornithine transporter) member 15	-	K15101|1|1e-162|577|chx:102168918|solute carrier family 25 (mitochondrial ornithine transporter) member 2/15	-	-	-	protein-coding	-
XM_015097947	SNX16	XM_015097947.1	9	93102735	93136224	+	0.41	1.2	0	0	0.25	1.04	1.54934	N/A	10.2288	-7.96578	-10.0224	-2.05658	UP	N/A	UP	DOWN	DOWN	DOWN	2.33e-06	N/A	1.15e-13	2.72601e-45	4.01171e-50	1.73547e-10	sorting nexin 16	-	K17928|1|8e-147|524|oas:101119227|sorting nexin-16	-	-	-	protein-coding	-
XM_015097942	CA3	XM_015097942.1	9	89534462	89545412	-	8.22	20.53	10.79	3.97	20.98	23.91	1.32052	0.392485	0.928039	-2.4018	-2.5904	-0.188599	UP	N/A	N/A	DOWN	DOWN	N/A	2.11e-06	N/A	N/A	2.96688e-41	1.86835e-27	N/A	carbonic anhydrase 3	-	K01672|1|3e-155|551|oas:101118196|carbonic anhydrase [EC:4.2.1.1]	-	-	-	protein-coding	-
XM_015097925	PDP1	XM_015097925.1	9	82849453	82857826	-	0	2.6	0.03	0	0.01	1.87	11.3443	N/A	6.43741	-3.32193	-10.8688	-7.54689	UP	N/A	UP	DOWN	DOWN	DOWN	2.44e-147	N/A	4.58e-148	6.22025e-44	6.22209e-08	2.46718e-19	pyruvate dehyrogenase phosphatase catalytic subunit 1	-	K01102|1|0.0|1162|oas:101111813|pyruvate dehydrogenase phosphatase [EC:3.1.3.43]	-	-	-	protein-coding	-
XM_015097921	TP53INP1	XM_015097921.1	9	81900975	81912328	+	3.04	0	2.07	0	0	7.08	-11.5699	-0.554441	-11.0154	0	-12.7895	-12.7895	DOWN	N/A	DOWN	N/A	DOWN	DOWN	9.73e-10	N/A	8.95e-12	N/A	4.0529e-40	2.401e-37	tumor protein p53 inducible nuclear protein 1	-	K15310|1|2e-132|474|phd:102330506|tumor protein p53-inducible nuclear protein 1	-	-	-	protein-coding	-
XM_015097914	SDC2	XM_015097914.1	9	80065067	80186496	-	15.29	43.04	21.38	21.72	45.51	26.11	1.49309	0.483673	1.00942	-1.06716	-0.265578	0.801581	UP	N/A	UP	DOWN	N/A	N/A	0.000102748	N/A	2.32e-09	1.05513e-36	N/A	N/A	syndecan 2	-	K16336|1|3e-82|309|chx:102183082|syndecan 2	-	-	-	protein-coding	-
XM_015097909	NIPAL2	XM_015097909.1	9	78431463	78515969	+	6.96	8.73	16.97	9.11	9.24	19.94	0.326894	1.28583	-0.958933	-0.0204418	-1.13014	-1.1097	N/A	UP	N/A	N/A	DOWN	DOWN	N/A	1.06e-07	N/A	N/A	1.81935e-37	6.02088e-49	NIPA like domain containing 2	-	K19364|1|4e-22|108|cmk:103177121|magnesium transporter NIPA1	-	-	-	protein-coding	-
XM_015097898	ZNF706	XM_015097898.1	9	75657298	75666239	+	0	3.53	3.48	16.62	7.73	11.55	11.7855	11.7649	0.0205809	1.10438	0.525028	-0.579353	UP	UP	N/A	UP	N/A	N/A	8.71e-27	3.41e-27	N/A	8.45358e-52	N/A	N/A	zinc finger protein 706	-	-	-	-	-	protein-coding	-
XM_015097888	FZD6	XM_015097888.1	9	73677528	73714614	-	1.91	0.95	0	0	0.89	1.21	-1.00757	-10.8994	N/A	-9.79766	-10.2408	-0.44313	DOWN	DOWN	N/A	DOWN	DOWN	N/A	3.26e-30	1.01e-70	N/A	8.16606e-09	1.34709e-52	N/A	frizzled class receptor 6	-	K02376|1|0.0|1350|oas:101122197|frizzled 6	-	-	-	protein-coding	-
XM_015097831	HNF4G	XM_015097831.1	9	51410946	51545401	+	29.46	14.17	15.53	52.02	24.45	30.86	-1.05592	-0.9237	-0.132218	1.08923	0.753328	-0.335904	DOWN	N/A	N/A	UP	N/A	N/A	1.51e-14	N/A	N/A	1.07503e-53	N/A	N/A	hepatocyte nuclear factor 4 gamma	-	K08037|1|0.0|830|oas:101109713|hepatocyte nuclear factor 4-gamma	-	-	-	protein-coding	-
XM_015097815	RDH10	XM_015097815.1	9	49331481	49360219	+	21.9	10.81	10.25	25.02	9.71	9.31	-1.01856	-1.09531	0.0767426	1.36554	1.42623	0.0606901	DOWN	DOWN	N/A	UP	UP	N/A	1.3e-83	2.23e-05	N/A	1.50189e-57	1.17557e-31	N/A	retinol dehydrogenase 10 (all-trans)	-	K11151|1|2e-179|632|oas:101116487|retinol dehydrogenase 10 [EC:1.1.1.-]	-	-	-	protein-coding	-
XM_015097801	SULF1	XM_015097801.1	9	45957220	46147934	+	2.08	4.54	3.81	2.07	5.43	3.75	1.12611	0.873207	0.252901	-1.39132	-0.85726	0.534062	UP	N/A	N/A	DOWN	N/A	N/A	0.000559216	N/A	N/A	9.69168e-38	N/A	N/A	sulfatase 1	-	K14607|1|0.0|1670|oas:101103485|extracellular sulfatase Sulf [EC:3.1.6.-]	-	-	-	protein-coding	-
XM_015097796	CSPP1	XM_015097796.1	9	43891168	44002922	+	0.65	1.53	1	2.76	1.38	0.78	1.23502	0.621488	0.613532	1	1.82312	0.823122	UP	N/A	N/A	UP	UP	N/A	6e-22	N/A	N/A	6.74204e-35	1.45448e-15	N/A	centrosome and spindle pole associated protein 1	-	K16771|1|0.0|1293|oas:101102495|centrosome and spindle pole-associated protein 1	-	-	-	protein-coding	-
XM_015097769	PENK	XM_015097769.1	9	36278753	36282709	-	5.38	18.43	9.43	0.83	3.53	2.22	1.77638	0.809652	0.966726	-2.08848	-1.41938	0.669109	UP	N/A	N/A	DOWN	DOWN	N/A	7.36e-46	N/A	N/A	2.36345e-50	1.81386e-41	N/A	proenkephalin	-	K18832|1|6e-161|569|oas:101109024|proenkephalin A	-	-	-	protein-coding	-
XM_015097757	TMEM68	XM_015097757.1	9	35764109	35798096	-	0	0	2.4	1.36	4.32	2.86	N/A	11.2288	-11.2288	-1.66742	-1.07241	0.595016	N/A	UP	DOWN	DOWN	DOWN	N/A	N/A	8.87e-26	3.16e-22	2.87444e-17	2.32852e-52	N/A	transmembrane protein 68	-	-	-	-	-	protein-coding	-
XM_015097732	FAM49B	XM_015097732.1	9	23524874	23667826	+	2.91	0	0	0	1.38	0	-11.5068	-11.5068	N/A	-10.4305	0	10.4305	DOWN	DOWN	N/A	DOWN	N/A	UP	3.29e-14	4.29e-22	N/A	4.46269e-30	N/A	2.33974e-24	family with sequence similarity 49 member B	-	-	-	-	-	protein-coding	-
XM_015097731	FAM49B	XM_015097731.1	9	23525085	23667826	+	4.49	2.15	3.38	0	2.37	1.45	-1.06238	-0.409692	-0.652687	-11.2107	-10.5018	0.708834	DOWN	N/A	N/A	DOWN	DOWN	N/A	0.000201516	N/A	N/A	1.80364e-47	1.53029e-13	N/A	family with sequence similarity 49 member B	-	-	-	-	-	protein-coding	-
XM_015097729	FAM49B	XM_015097729.1	9	23525113	23667826	+	0	2.02	1.06	1.71	0	0	10.9801	10.0498	0.930291	10.7398	10.7398	0	UP	UP	N/A	UP	UP	N/A	2.72e-13	1.32e-15	N/A	1.53262e-44	1.4282e-53	N/A	family with sequence similarity 49 member B	-	-	-	-	-	protein-coding	-
XM_015097700	PTP4A1	XM_015097700.1	9	12961428	12968999	-	7.34	0	0	0	13.63	13.26	-12.8416	-12.8416	N/A	-13.7345	-13.6948	0.0397048	DOWN	DOWN	N/A	DOWN	DOWN	N/A	1.65e-29	3.65e-33	N/A	4.27024e-09	1.07163e-12	N/A	protein tyrosine phosphatase type IVA, member 1	-	K18041|1|9e-98|359|oas:101110683|protein tyrosine phosphatase type IVA [EC:3.1.3.48]	-	-	-	protein-coding	-
XM_015097699	PTP4A1	XM_015097699.1	9	12961428	12968672	-	0	2.89	0	0	0.86	4.39	11.4969	N/A	11.4969	-9.74819	-12.1	-2.35181	UP	N/A	UP	DOWN	DOWN	DOWN	4.33e-40	N/A	1.77e-41	2.03441e-43	3.1913e-43	1.09528e-30	protein tyrosine phosphatase type IVA, member 1	-	K18041|1|1e-97|359|oas:101110683|protein tyrosine phosphatase type IVA [EC:3.1.3.48]	-	-	-	protein-coding	-
XM_015097697	PHF3	XM_015097697.1	9	12767884	12858347	-	4.97	0	0	3.86	1.58	5.61	-12.279	-12.279	N/A	1.28868	-0.5394	-1.82808	DOWN	DOWN	N/A	UP	N/A	DOWN	4.82e-100	5.73e-07	N/A	8.66251e-14	N/A	5.00667e-30	PHD finger protein 3	-	K17596|1|3e-73|281|pss:102451173|SPOC domain-containing protein 1	-	-	-	protein-coding	-
XM_015097692	FAM135A	XM_015097692.1	9	3641869	3787644	-	0	0	1.51	2.06	1.63	0.66	N/A	10.5603	-10.5603	0.337772	1.64211	1.30433	N/A	UP	DOWN	N/A	UP	UP	N/A	3.04e-21	1.09e-24	N/A	7.81528e-48	2.43047e-40	family with sequence similarity 135 member A	-	-	-	-	-	protein-coding	-
XM_015097673	LOC101113341	XM_015097673.1	9	89501473	89522247	-	38.35	2978.73	3505.42	112.4	2360.79	3148.05	6.27933	6.51422	-0.23489	-4.39256	-4.80774	-0.415189	UP	UP	N/A	DOWN	DOWN	N/A	1.26e-30	0	N/A	7.69178e-56	1.42445e-59	N/A	carbonic anhydrase 2	-	K18245|1|2e-175|617|oas:101113341|carbonic anhydrase 2 [EC:4.2.1.1]	-	-	-	protein-coding	-
XM_015097663	JPH1	XM_015097663.1	9	50228418	50347533	-	0.93	2.4	1.28	0.46	2.47	2.46	1.36773	0.460841	0.906891	-2.42481	-2.41895	0.00585273	UP	N/A	N/A	DOWN	DOWN	N/A	5.89e-166	N/A	N/A	1.60885e-19	1.92446e-26	N/A	junctophilin 1	-	K19530|1|0.0|1126|oas:101117255|junctophilin	-	-	-	protein-coding	-
XM_015097572	LOC101108580	XM_015097572.1	9	13479329	13482618	+	4.71	1.94	5.97	1.52	1.65	3.81	-1.27967	0.342004	-1.62167	-0.118395	-1.32572	-1.20732	DOWN	N/A	DOWN	N/A	DOWN	DOWN	2.24e-14	N/A	7.02e-10	N/A	5.74777e-11	5.78633e-37	F-box/LRR-repeat protein 6	-	K10272|1|0.0|844|chx:102184523|F-box and leucine-rich repeat protein 6	-	-	-	protein-coding	-
XM_015097564	RHPN1	XM_015097564.1	9	14134652	14145157	-	1.33	0	0	0	0	1.01	-10.3772	-10.3772	N/A	0	-9.98014	-9.98014	DOWN	DOWN	N/A	N/A	DOWN	DOWN	4.46e-30	1.51e-18	N/A	N/A	4.22989e-47	8.4943e-19	rhophilin Rho GTPase binding protein 1	-	K18040|1|2e-27|127|dre:100007322|tyrosine-protein phosphatase non-receptor type 23 [EC:3.1.3.48]	-	-	-	protein-coding	-
XM_015097559	EEF1D	XM_015097559.1	9	13990422	14002142	+	27.18	272.96	253.43	42.55	0.4	59.77	3.32807	3.22097	0.107102	6.73302	-0.490262	-7.22328	UP	UP	N/A	UP	N/A	DOWN	0	8.05e-48	N/A	7.41579e-24	N/A	2.74187e-35	eukaryotic translation elongation factor 1 delta	-	K15410|1|5e-119|429|bta:516473|elongation factor 1-delta	-	-	-	protein-coding	-
XM_015097558	EEF1D	XM_015097558.1	9	13989770	14002142	+	271.24	25.25	27.7	42.54	111.81	59.77	-3.42521	-3.29161	-0.133603	-1.39416	-0.490602	0.903556	DOWN	DOWN	N/A	DOWN	N/A	N/A	0	0	N/A	6.51293e-54	N/A	N/A	eukaryotic translation elongation factor 1 delta	-	K15410|1|4e-119|429|bom:102285582|elongation factor 1-delta	-	-	-	protein-coding	-
XM_015097553	LYN	XM_015097553.1	9	35865155	35974294	+	25.57	12.25	16.02	18.87	5.24	6.66	-1.06167	-0.674578	-0.387092	1.84846	1.5025	-0.345955	DOWN	N/A	N/A	UP	UP	N/A	1.25e-05	N/A	N/A	5.47132e-63	1.40659e-23	N/A	LYN proto-oncogene, Src family tyrosine kinase	-	K05854|1|0.0|1053|phd:102335849|tyrosine-protein kinase Lyn [EC:2.7.10.2]	-	-	-	protein-coding	-
XM_015097527	GPR31	XM_015097527.1	8	88480565	88484643	-	1.81	0.87	0.91	2.77	0.79	2.58	-1.0569	-0.992051	N/A	1.80996	0.102515	-1.70745	DOWN	N/A	N/A	UP	N/A	DOWN	1.81e-56	N/A	N/A	4.44069e-48	N/A	2.45924e-51	G protein-coupled receptor 31	-	K08406|1|2e-156|556|oas:101115547|G protein-coupled receptor 31	-	-	-	protein-coding	-
XM_015097526	CCR6	XM_015097526.1	8	88455035	88471220	+	2.16	2.93	1.26	1.56	0	2.6	0.439869	-0.777608	1.21748	10.6073	-0.736966	-11.3443	N/A	N/A	UP	UP	N/A	DOWN	N/A	N/A	3.52e-06	2.04439e-60	N/A	2.62674e-16	C-C motif chemokine receptor 6	-	K04181|1|0.0|667|oas:101115284|C-C chemokine receptor type 6	-	-	-	protein-coding	-
XM_015097525	CCR6	XM_015097525.1	8	88455035	88471220	+	0.43	1.12	1.72	1.38	1.87	0	1.38109	2	-0.61891	-0.43837	10.4305	10.8688	UP	UP	N/A	N/A	UP	UP	0.000320414	7.58e-57	N/A	N/A	6.53541e-61	3.373e-27	C-C motif chemokine receptor 6	-	K04181|1|0.0|667|oas:101115284|C-C chemokine receptor type 6	-	-	-	protein-coding	-
XM_015097484	SYNE1	XM_015097484.1	8	75665861	76148210	-	0.61	1.46	1.04	1.46	3.6	1.72	1.25909	0.769702	0.489385	-1.30203	-0.23644	1.06559	UP	N/A	N/A	DOWN	N/A	UP	2.33e-18	N/A	N/A	9.48413e-47	N/A	3.53118e-28	spectrin repeat containing nuclear envelope protein 1	-	K19326|1|0.0|1.633e+04|oas:101106269|nesprin-1	-	-	-	protein-coding	-
XM_015097478	SYNE1	XM_015097478.1	8	75665861	76148210	-	1.62	4.25	1.48	3.28	11.91	7.07	1.39147	-0.130397	1.52187	-1.86041	-1.10801	0.752391	UP	N/A	UP	DOWN	DOWN	N/A	1.24e-106	N/A	6.93e-05	5.31274e-25	2.21608e-38	N/A	spectrin repeat containing nuclear envelope protein 1	-	K19326|1|0.0|1.639e+04|oas:101106269|nesprin-1	-	-	-	protein-coding	-
XM_015097472	ESR1	XM_015097472.1	8	75364025	75648724	+	1.08	0.87	0.41	5	6.75	2.18	-0.311944	-1.39734	N/A	-0.432959	1.1976	1.63056	N/A	DOWN	N/A	N/A	UP	UP	N/A	2.9e-05	N/A	N/A	7.3732e-25	3.64991e-16	estrogen receptor 1	-	K08550|1|0.0|1115|oas:443228|estrogen receptor alpha	-	-	-	protein-coding	-
XM_015097414	AKAP7	XM_015097414.1	8	56341090	56463577	+	2.44	0	0.52	3.27	0.54	0.91	-11.2527	-2.2303	N/A	2.59826	1.84535	-0.752907	DOWN	DOWN	N/A	UP	UP	N/A	1.2e-30	1.84e-50	N/A	3.82734e-08	3.20374e-48	N/A	A-kinase anchoring protein 7	-	K16524|1|2e-156|555|cfr:102520183|A-kinase anchor protein 7	-	-	-	protein-coding	-
XM_015097403	LAMA2	XM_015097403.1	8	54315641	54842723	+	1.84	5.65	3.56	2.12	15.06	14	1.61855	0.952171	0.666374	-2.82859	-2.72329	0.105295	UP	N/A	N/A	DOWN	DOWN	N/A	5.25e-42	N/A	N/A	1.52413e-18	5.37452e-42	N/A	laminin subunit alpha 2	-	K05637|1|0.0|6310|oas:101117424|laminin, alpha 1/2	-	-	-	protein-coding	-
XM_015097385	RRAGD	XM_015097385.1	8	47866272	47891048	+	0.3	0.81	1.62	3.02	2.47	1.26	N/A	2.43296	-1	0.290038	1.26112	0.971087	N/A	UP	DOWN	N/A	UP	N/A	N/A	0.000499334	8.48e-05	N/A	1.40728e-13	N/A	Ras related GTP binding D	-	K16186|1|0.0|755|oas:101114114|Ras-related GTP-binding protein C/D	-	-	-	protein-coding	-
XM_015097369	BVES	XM_015097369.1	8	31957292	32003128	+	0.54	2.21	0.89	1.04	4.37	0.79	2.03302	N/A	1.31217	-2.07105	0.396659	2.46771	UP	N/A	UP	DOWN	N/A	UP	1.82e-06	N/A	0.000704395	1.10604e-61	N/A	3.43759e-46	blood vessel epicardial substance	-	K15196|1|8e-12|61.6|bta:618161|transcription factor IIIB 90 kDa subunit;K01106|3|2e-11|75.5|oas:101110014|inositol-1,4,5-trisphosphate 5-phosphatase [EC:3.1.3.56];K12347|4|6e-11|73.6|oas:101116391|natural resistance-associated macrophage protein;K10838|5|5e-10|70.5|oas:101109650|xeroderma pigmentosum group C-complementing protein	-	-	-	protein-coding	-
XM_015097348	METTL24	XM_015097348.1	8	26931520	27051373	+	1.4	4.11	3.34	3.4	7.25	2.57	1.55371	1.25442	0.29929	-1.09245	0.403766	1.49621	UP	UP	N/A	DOWN	N/A	UP	3.57e-40	0.000107197	N/A	5.63148e-58	N/A	1.42143e-44	methyltransferase like 24	-	K12816|1|5e-33|145|bfo:BRAFLDRAFT_125902|pre-mRNA-processing factor 17	-	-	-	protein-coding	-
XM_015097327	MAN1A1	XM_015097327.1	8	18738629	18906482	+	25.13	13.73	11.25	55.2	35.26	22.78	-0.872079	-1.15949	0.287407	0.646636	1.2769	0.630265	N/A	DOWN	N/A	N/A	UP	N/A	N/A	2.4e-57	N/A	N/A	1.78969e-37	N/A	mannosidase alpha class 1A member 1	-	K01230|1|0.0|1009|chx:102172355|mannosyl-oligosaccharide alpha-1,2-mannosidase [EC:3.2.1.113]	-	-	-	protein-coding	-
XM_015097318	SMPDL3A	XM_015097318.1	8	15500693	15517790	-	30.42	17.66	10.74	52.68	17.64	21.13	-0.784535	-1.50203	0.717491	1.5784	1.31796	-0.260442	N/A	DOWN	N/A	UP	UP	N/A	N/A	1.15e-10	N/A	2.42095e-47	4.0576e-34	N/A	sphingomyelin phosphodiesterase acid like 3A	-	K01128|1|0.0|887|chx:102191799|sphingomyelin phosphodiesterase acid-like 3 [EC:3.1.4.-]	-	-	-	protein-coding	-
XM_015097317	RNF146	XM_015097317.1	8	11105243	11127809	-	6.28	8.89	0	0	4.74	8.32	0.501419	-12.6165	13.118	-12.2107	-13.0224	-0.811696	N/A	DOWN	UP	DOWN	DOWN	N/A	N/A	4.6e-26	9.74e-54	4.46653e-20	1.33424e-14	N/A	ring finger protein 146	-	K15700|1|5e-148|527|oas:101116736|E3 ubiquitin-protein ligase RNF146 [EC:2.3.2.27]	-	-	-	protein-coding	-
XM_015097302	PHIP	XM_015097302.1	8	5686206	5810845	-	0	1.17	0.54	3.41	6.32	2.43	10.1923	N/A	1.11548	-0.890153	0.488815	1.37897	UP	N/A	UP	N/A	N/A	UP	2.55e-20	N/A	7.8e-11	N/A	N/A	1.07978e-42	pleckstrin homology domain interacting protein	-	K11797|1|0.0|3112|lve:103081425|PH-interacting protein	-	-	-	protein-coding	-
XM_015097299	HTR1B	XM_015097299.1	8	4216020	4220357	-	0.07	3.71	0.33	0.54	3.22	0.5	5.72792	N/A	3.49088	-2.57603	0.111031	2.68706	UP	N/A	UP	DOWN	N/A	UP	2.72e-13	N/A	9.55e-19	9.17378e-10	N/A	1.29431e-35	5-hydroxytryptamine receptor 1B	-	K04153|1|0.0|741|oas:101111375|5-hydroxytryptamine receptor 1	-	-	-	protein-coding	-
XM_015097290	FILIP1	XM_015097290.1	8	2013414	2225066	-	0.86	3.48	2.13	3.15	9.86	1.62	2.01668	1.30844	0.708234	-1.64624	0.959358	2.60559	UP	UP	N/A	DOWN	N/A	UP	2.74e-06	0	N/A	2.90886e-09	N/A	6.02787e-46	filamin A interacting protein 1	-	K20478|1|5e-24|117|dre:557772|golgin subfamily B member 1	-	-	-	protein-coding	-
XM_015097287	COL12A1	XM_015097287.1	8	1759602	1879325	-	3.32	6.54	7.41	0.42	0.22	1.48	0.978107	1.15829	-0.180183	0.932886	-1.81714	-2.75002	N/A	UP	N/A	N/A	DOWN	DOWN	N/A	1.9e-144	N/A	N/A	1.67466e-51	8.49846e-51	collagen type XII alpha 1 chain	-	K08132|1|0.0|3358|phd:102330570|collagen, type XII, alpha	-	-	-	protein-coding	-
XM_015097242	CTDSPL2	XM_015097242.1	7	99620918	99698365	+	0	3.77	0.31	0	2.17	0.67	11.8803	N/A	3.60422	-11.0835	-9.38802	1.69546	UP	N/A	UP	DOWN	DOWN	UP	2.36e-73	N/A	4.66e-35	1.00853e-44	4.44148e-05	1.45867e-17	CTD small phosphatase like 2	-	K17616|1|0.0|879|oas:101120412|CTD small phosphatase-like protein 2 [EC:3.1.3.-]	-	-	-	protein-coding	-
XM_015097238	RPS6KA5	XM_015097238.1	7	99239162	99351940	-	4.08	7.78	3.27	0	0	1.47	0.931201	-0.319279	1.25048	0	-10.5216	-10.5216	N/A	N/A	UP	N/A	DOWN	DOWN	N/A	N/A	6.19e-15	N/A	2.90715e-47	4.14744e-44	ribosomal protein S6 kinase A5	-	K04445|1|0.0|1378|chx:102191054|ribosomal protein S6 kinase alpha-5 [EC:2.7.11.1]	-	-	-	protein-coding	-
XM_015097211	DIO2	XM_015097211.1	7	88416496	88431513	-	0.69	4.34	39.85	1.19	7.25	8.23	2.65303	5.85184	-3.19881	-2.60702	-2.78993	-0.182911	UP	UP	DOWN	DOWN	DOWN	N/A	1.7e-43	9.67e-30	1.58e-06	1.09001e-48	3.27697e-41	N/A	deiodinase, iodothyronine, type II	-	K17904|1|2e-150|536|oas:100310793|type II thyroxine 5'-deiodinase [EC:1.21.99.4]	-	-	-	protein-coding	-
XM_015097205	POMT2	XM_015097205.1	7	85380646	85421526	-	2	0.71	0.67	1.62	1.05	0.76	-1.49411	-1.57777	N/A	0.625604	1.09192	0.466318	DOWN	DOWN	N/A	N/A	UP	N/A	1.07e-46	4.73e-07	N/A	N/A	1.23674e-07	N/A	protein O-mannosyltransferase 2	-	K00728|1|0.0|1319|oas:101110065|dolichyl-phosphate-mannose-protein mannosyltransferase [EC:2.4.1.109]	-	-	-	protein-coding	-
XM_015097181	LTBP2	XM_015097181.1	7	82650065	82760737	-	0.88	2.88	5.6	1	3.81	2.85	1.71049	2.66985	-0.959358	-1.92979	-1.51096	0.418829	UP	UP	N/A	DOWN	DOWN	N/A	7.8e-47	1.62e-08	N/A	3.31204e-59	8.39266e-28	N/A	latent transforming growth factor beta binding protein 2	-	K08023|1|0.0|4004|oas:101107605|latent transforming growth factor beta binding protein 2/3/4	-	-	-	protein-coding	-
XM_015097178	ENTPD5	XM_015097178.1	7	82216722	82249335	-	0	0	2.46	4.18	0	1.36	N/A	11.2644	-11.2644	12.0293	1.6199	-10.4094	N/A	UP	DOWN	UP	UP	DOWN	N/A	4.09e-20	1.6e-10	5.83397e-58	1.28696e-09	1.6101e-08	ectonucleoside triphosphate diphosphohydrolase 5	-	K01511|1|0.0|868|oas:101105824|ectonucleoside triphosphate diphosphohydrolase 5/6 [EC:3.6.1.6]	-	-	-	protein-coding	-
XM_015097164	DCAF4	XM_015097164.1	7	81301394	81333043	+	1.2	0.47	0	0	0	2.34	-1.3523	-10.2288	N/A	0	-11.1923	-11.1923	DOWN	DOWN	N/A	N/A	DOWN	DOWN	1.57e-47	1.52e-22	N/A	N/A	1.89701e-13	2.9082e-59	DDB1 and CUL4 associated factor 4	-	K11799|1|0.0|924|phd:102315941|WD repeat-containing protein 21A	-	-	-	protein-coding	-
XM_015097152	TTC9	XM_015097152.1	7	79161003	79193635	+	1.88	5.41	2.69	1.05	2.1	1.52	1.5249	0.516874	1.00802	-1	-0.533682	0.466318	UP	N/A	UP	DOWN	N/A	N/A	1.14e-200	N/A	2.91e-81	2.81579e-10	N/A	N/A	tetratricopeptide repeat domain 9	-	K09574|1|2e-07|60.8|sko:100378510|FK506-binding protein 8 [EC:5.2.1.8];K05864|2|2e-07|60.5|pbi:103063670|peptidyl-prolyl isomerase D [EC:5.2.1.8];K09572|4|1e-06|57.8|ola:101170639|FK506-binding protein 6 [EC:5.2.1.8]	-	-	-	protein-coding	-
XM_015097132	TMEM229B	XM_015097132.1	7	76184073	76224832	-	1.79	3.8	4.56	1.48	0	2.6	1.08604	1.34907	-0.263034	10.5314	-0.812914	-11.3443	UP	UP	N/A	UP	N/A	DOWN	3.46e-09	1.12e-73	N/A	3.04848e-52	N/A	5.97251e-29	transmembrane protein 229B	-	K04825|1|2e-06|58.2|oas:100170325|amiloride-sensitive sodium channel subunit beta	-	-	-	protein-coding	-
XM_015097098	DACT1	XM_015097098.1	7	67780654	67791579	+	3.1	6.86	8.24	3.86	7.34	19.59	1.14594	1.41038	-0.264436	-0.927179	-2.34344	-1.41627	UP	UP	N/A	N/A	DOWN	DOWN	8.51e-05	9.91e-12	N/A	N/A	7.84983e-17	5.84103e-36	dishevelled binding antagonist of beta catenin 1	-	-	-	-	-	protein-coding	-
XM_015097078	FERMT2	XM_015097078.1	7	62464333	62537840	-	6.58	20.66	13.1	14.03	31.43	11.66	1.65068	0.993407	0.657273	-1.16363	0.266947	1.43057	UP	N/A	N/A	DOWN	N/A	UP	4.99e-26	N/A	N/A	1.04764e-54	N/A	2.99471e-39	fermitin family member 2	-	K17083|1|0.0|1285|bta:616981|kindlin 2	-	-	-	protein-coding	-
XM_015097077	FERMT2	XM_015097077.1	7	62465441	62537844	-	0	1.18	0.6	0	1.87	0	10.2046	N/A	0.975752	-10.8688	0	10.8688	UP	N/A	N/A	DOWN	N/A	UP	5.92e-07	N/A	N/A	9.49416e-13	N/A	8.84212e-22	fermitin family member 2	-	K17083|1|0.0|1301|phd:102330532|kindlin 2	-	-	-	protein-coding	-
XM_015097064	SEMA6D	XM_015097064.1	7	59582658	59638382	-	0.22	1	1.23	0.54	1.32	0.16	2.18442	2.48308	-0.298658	-1.28951	1.75489	3.04439	UP	UP	N/A	DOWN	UP	UP	1.67e-16	2.58e-05	N/A	3.4879e-46	3.79611e-42	6.35402e-36	semaphorin 6D	-	K06842|1|0.0|2078|chx:102182313|semaphorin 6	-	-	-	protein-coding	-
XM_015097041	MYO5A	XM_015097041.1	7	54793862	54991732	+	3.53	0.67	0.7	3.71	1.12	0.6	-2.39744	-2.33424	N/A	1.72792	2.62838	0.900464	DOWN	DOWN	N/A	UP	UP	N/A	2.54e-06	0	N/A	3.91003e-47	2.67442e-51	N/A	myosin VA	-	K10357|1|0.0|3482|oas:101105758|myosin V	-	-	-	protein-coding	-
XM_015097040	MYO5A	XM_015097040.1	7	54793862	54985531	+	1.74	0	0	1.1	0.1	1.24	-10.7649	-10.7649	N/A	3.45943	-0.172837	-3.63227	DOWN	DOWN	N/A	UP	N/A	DOWN	0.000561821	2.17e-20	N/A	4.66892e-33	N/A	1.30501e-19	myosin VA	-	K10357|1|0.0|3494|oas:101105758|myosin V	-	-	-	protein-coding	-
XM_015097039	MYO5A	XM_015097039.1	7	54793862	54991732	+	0.75	1.2	0.36	1.9	1.71	0.22	0.678072	N/A	1.73697	0.152003	3.11042	2.95842	N/A	N/A	UP	N/A	UP	UP	N/A	N/A	7.77e-12	N/A	1.47976e-08	1.18905e-28	myosin VA	-	K10357|1|0.0|3547|oas:101105758|myosin V	-	-	-	protein-coding	-
XM_015096998	C2CD4B	XM_015096998.1	7	44917764	44922678	+	2.41	0.64	2.43	0.96	0.55	1.24	-1.91289	0.0119232	-1.92481	0.803603	-0.369234	-1.17284	DOWN	N/A	DOWN	N/A	N/A	DOWN	2.66e-39	N/A	5.04e-52	N/A	N/A	1.19255e-23	C2 calcium dependent domain containing 4B	-	-	-	-	-	protein-coding	-
XM_015096995	FBXL22	XM_015096995.1	7	43416047	43422803	-	0.71	2.37	1.04	1.34	2.78	1.34	1.739	0.550693	1.1883	-1.05285	0	1.05285	UP	N/A	UP	DOWN	N/A	UP	6.22e-07	N/A	1.07e-05	1.47744e-56	N/A	5.90975e-56	F-box and leucine rich repeat protein 22	-	K10288|1|6e-154|548|oas:101123561|F-box and leucine-rich repeat protein 22	-	-	-	protein-coding	-
XM_015096993	CA12	XM_015096993.1	7	43660764	43723368	+	0	3.55	3.89	0	0	9.59	11.7936	11.9256	-0.131951	0	-13.2273	-13.2273	UP	UP	N/A	N/A	DOWN	DOWN	9.99e-16	7.36e-18	N/A	N/A	5.84422e-43	1.23603e-15	carbonic anhydrase 12	-	K01672|1|0.0|658|chx:102171159|carbonic anhydrase [EC:4.2.1.1]	-	-	-	protein-coding	-
XM_015096985	DAPK2	XM_015096985.1	7	42985972	43103759	+	4.01	1.85	1.5	7.17	2.35	3.49	-1.11608	-1.41864	0.302563	1.60931	1.03875	-0.570566	DOWN	DOWN	N/A	UP	UP	N/A	3.99e-16	4.75e-05	N/A	5.83478e-61	5.28438e-30	N/A	death associated protein kinase 2	-	K08803|1|0.0|943|oas:101123304|death-associated protein kinase [EC:2.7.11.1]	-	-	-	protein-coding	-
XM_015096971	L2HGDH	XM_015096971.1	7	40238097	40289175	-	1.02	0.06	0	0.91	2.72	3.69	-4.08746	-9.99435	N/A	-1.57967	-2.01968	-0.440014	DOWN	DOWN	N/A	DOWN	DOWN	N/A	3.75e-84	9.48e-33	N/A	1.34438e-16	1.12326e-38	N/A	L-2-hydroxyglutarate dehydrogenase	-	K00109|1|0.0|726|oas:101121015|2-hydroxyglutarate dehydrogenase [EC:1.1.99.2]	-	-	-	protein-coding	-
XM_015096967	POLE2	XM_015096967.1	7	39756252	39786091	-	1.05	0	0.73	0	1.13	1.48	-10.0362	-0.524421	N/A	-10.1421	-10.5314	-0.389274	DOWN	N/A	N/A	DOWN	DOWN	N/A	4.33e-13	N/A	N/A	2.81714e-55	7.86059e-08	N/A	DNA polymerase epsilon 2, accessory subunit	-	K02325|1|0.0|1030|oas:101123044|DNA polymerase epsilon subunit 2 [EC:2.7.7.7]	-	-	-	protein-coding	-
XM_015096962	TMEM62	XM_015096962.1	7	35377442	35450091	+	0	6.1	5.55	0	7.32	0	12.5746	12.4383	0.136321	-12.8376	0	12.8376	UP	UP	N/A	DOWN	N/A	UP	2.47e-41	7.47e-39	N/A	5.7044e-51	N/A	1.70005e-58	transmembrane protein 62	-	-	-	-	-	protein-coding	-
XM_015096959	TMEM62	XM_015096959.1	7	35404029	35450091	+	0.48	0	1.18	0	0	1.66	N/A	1.29768	-10.2046	0	-10.697	-10.697	N/A	UP	DOWN	N/A	DOWN	DOWN	N/A	6.42e-14	4.97e-19	N/A	1.40175e-07	2.16173e-08	transmembrane protein 62	-	K10838|1|4e-08|63.5|oas:101109650|xeroderma pigmentosum group C-complementing protein;K14211|2|1e-07|57.8|oas:101111152|elastin;K12347|4|2e-06|57.8|oas:101116391|natural resistance-associated macrophage protein	-	-	-	protein-coding	-
XM_015096945	RMDN3	XM_015096945.1	7	33292266	33307166	-	6.59	3.58	2.32	4.61	0.46	1.75	-0.880319	-1.50615	0.625835	3.32506	1.39741	-1.92765	N/A	DOWN	N/A	UP	UP	DOWN	N/A	1.69e-49	N/A	1.21602e-15	2.20411e-28	3.45542e-52	regulator of microtubule dynamics 3	-	-	-	-	-	protein-coding	-
XM_015096941	BMF	XM_015096941.1	7	32746675	32767559	-	0	0	2.05	2.57	4.82	0	N/A	11.0014	-11.0014	-0.907265	11.3276	12.2348	N/A	UP	DOWN	N/A	UP	UP	N/A	1.17e-22	2.58e-20	N/A	1.19436e-31	2.09447e-26	Bcl2 modifying factor	-	K17460|1|3e-108|396|oas:101108051|Bcl-2-modifying factor	-	-	-	protein-coding	-
XM_015096940	BMF	XM_015096940.1	7	32746675	32767564	-	1.4	5.16	2.06	0	1.77	2.07	1.88194	0.557218	1.32473	-10.7895	-11.0154	-0.225881	UP	N/A	UP	DOWN	DOWN	N/A	8.78e-102	N/A	2.51e-09	7.29797e-24	2.04499e-19	N/A	Bcl2 modifying factor	-	K17460|1|4e-127|441|cjc:100388482|Bcl-2-modifying factor	-	-	-	protein-coding	-
XM_015096932	THBS1	XM_015096932.1	7	32225984	32241769	+	1.47	16.32	9.28	4.5	12.84	11.67	3.47275	2.65831	0.814444	-1.51265	-1.37481	0.137841	UP	UP	N/A	DOWN	DOWN	N/A	8.7e-152	1.31e-46	N/A	4.59737e-45	1.20362e-48	N/A	thrombospondin 1	-	K16857|1|0.0|2301|phd:102325651|thrombospondin 1	-	-	-	protein-coding	-
XM_015096930	THBS1	XM_015096930.1	7	32225984	32241769	+	14.91	49.37	29.09	19.48	41.83	35.04	1.72735	0.964243	0.763111	-1.10254	-0.847009	0.255535	UP	N/A	N/A	DOWN	N/A	N/A	5.95e-16	N/A	N/A	7.33315e-50	N/A	N/A	thrombospondin 1	-	K16857|1|0.0|2305|oas:101106433|thrombospondin 1	-	-	-	protein-coding	-
XM_015096909	PNP	XM_015096909.1	7	23782111	23792533	-	148.21	28.76	40.43	102.32	12.39	39.22	-2.36551	-1.87414	-0.491363	3.04584	1.38343	-1.66241	DOWN	DOWN	N/A	UP	UP	DOWN	4.53e-36	1.04e-50	N/A	5.77336e-25	6.13282e-20	1.05635e-53	purine nucleoside phosphorylase	-	K03783|1|2e-149|531|chx:102176691|purine-nucleoside phosphorylase [EC:2.4.2.1]	-	-	-	protein-coding	-
XM_015096908	LOC101114959	XM_015096908.1	7	23564869	23577760	-	68.46	173.06	297.58	71.78	88.1	215.1	1.33794	2.11994	-0.782005	-0.29556	-1.58335	-1.28779	UP	UP	N/A	N/A	DOWN	DOWN	2.91e-05	1.85e-08	N/A	N/A	1.9614e-32	1.29877e-26	angiogenin-2-like	-	K16631|1|7e-85|315|oas:101114959|angiogenin [EC:3.1.27.-]	-	-	-	protein-coding	-
XM_015096907	RNASE4	XM_015096907.1	7	23555427	23577792	-	133.91	259.11	299.37	94.49	177.4	365.33	0.952301	1.16067	-0.208365	-0.908772	-1.95097	-1.04219	N/A	UP	N/A	N/A	DOWN	DOWN	N/A	6.01e-16	N/A	N/A	1.3397e-15	3.66962e-17	ribonuclease A family member 4	-	K16632|1|5e-75|284|oas:101114275|ribonuclease 4 [EC:3.1.27.-]	-	-	-	protein-coding	-
XM_015096898	TMEM253	XM_015096898.1	7	23204366	23209583	-	7.3	0.75	0.67	4.57	0.57	0.88	-3.28293	-3.44566	N/A	3.00316	2.37662	-0.626542	DOWN	DOWN	N/A	UP	UP	N/A	1.53e-09	1.3e-271	N/A	3.55575e-54	2.33705e-12	N/A	transmembrane protein 253	-	-	-	-	-	protein-coding	-
XM_015096875	BCL2L2	XM_015096875.1	7	21204777	21209585	-	2.17	3.28	0	0	3.63	2.16	0.596001	-11.0835	11.6795	-11.8258	-11.0768	0.748938	N/A	DOWN	UP	DOWN	DOWN	N/A	N/A	2.17e-20	5.09e-08	1.79711e-52	4.83132e-51	N/A	BCL2 like 2	-	K02163|1|1e-93|347|oas:780446|apoptosis regulator BCL-W	-	-	-	protein-coding	-
XM_015096868	PCK2	XM_015096868.1	7	20647376	20655689	-	116.97	11.01	18.09	78.48	5.11	8.42	-3.40925	-2.69287	-0.716378	3.94093	3.22043	-0.720497	DOWN	DOWN	N/A	UP	UP	N/A	1.15e-18	4.22e-71	N/A	4.33248e-18	5.78351e-35	N/A	phosphoenolpyruvate carboxykinase 2, mitochondrial	-	K01596|1|0.0|1329|oas:101120669|phosphoenolpyruvate carboxykinase (GTP) [EC:4.1.1.32]	-	-	-	protein-coding	-
XM_015096866	IRF9	XM_015096866.1	7	20597860	20603191	-	14.81	5.58	14.03	19.94	10.68	23.19	-1.40823	-0.0780566	-1.33018	0.900754	-0.217837	-1.11859	DOWN	N/A	DOWN	N/A	N/A	DOWN	1.34e-06	N/A	3.22e-17	N/A	N/A	1.64552e-29	interferon regulatory factor 9	-	K04693|1|0.0|744|chx:102190231|interferon regulatory factor 9	-	-	-	protein-coding	-
XM_015096863	TINF2	XM_015096863.1	7	20538161	20544014	+	5.54	0.84	4.9	1.63	0	1.18	-2.72142	-0.177104	-2.54432	10.6707	0.466085	-10.2046	DOWN	N/A	DOWN	UP	N/A	DOWN	0.000815113	N/A	0.00018248	2.69873e-43	N/A	1.48391e-25	TERF1 interacting nuclear factor 2	-	K11112|1|0.0|751|oas:101114958|TERF1-interacting nuclear factor 2	-	-	-	protein-coding	-
XM_015096862	TM9SF1	XM_015096862.1	7	20573138	20578515	+	1.15	1.17	0	0.53	0.44	1.36	0.0248747	-10.1674	10.1923	0.268489	-1.35954	-1.62803	N/A	DOWN	UP	N/A	DOWN	DOWN	N/A	9.84e-13	1.21e-08	N/A	6.15252e-33	1.57347e-34	transmembrane 9 superfamily member 1	-	K17085|1|0.0|1028|oas:101119907|transmembrane 9 superfamily member 1	-	-	-	protein-coding	-
XM_015096850	GRAMD2	XM_015096850.1	7	18741357	18775558	-	3.29	0.68	1.01	1.44	0.41	1.22	-2.27448	-1.70373	-0.570749	1.81237	0.239188	-1.57319	DOWN	DOWN	N/A	UP	N/A	DOWN	0.000107905	1.53e-32	N/A	6.42106e-50	N/A	3.52333e-46	GRAM domain containing 2	-	K19951|1|2e-07|61.6|nve:NEMVE_v1g176889|TBC1 domain family member 9	-	-	-	protein-coding	-
XM_015096817	DENND4A	XM_015096817.1	7	12340746	12411519	-	2.69	6.5	3.15	10.39	14.15	6.41	1.27283	0.227746	1.04509	-0.445606	0.696799	1.14241	UP	N/A	UP	N/A	N/A	UP	9.1e-09	N/A	3.45e-07	N/A	N/A	4.52271e-10	DENN domain containing 4A	-	K20163|1|0.0|3487|oas:101122440|DENN domain-containing protein 4	-	-	-	protein-coding	-
XM_015096803	SLC51B	XM_015096803.1	7	11755173	11760384	+	23.56	9.73	9.41	11.47	5.69	5.35	-1.27583	-1.32407	0.0482451	1.01136	1.10025	0.0888898	DOWN	DOWN	N/A	UP	UP	N/A	0.000274639	0.000202178	N/A	3.61002e-17	1.23581e-09	N/A	solute carrier family 51 beta subunit	-	K14361|1|6e-48|193|oas:101118277|organic solute transporter subunit beta	-	-	-	protein-coding	-
XM_015096802	RASL12	XM_015096802.1	7	11760332	11776698	-	1.51	3.23	3.72	1.86	4.18	1.72	1.09699	1.30075	-0.203768	-1.1682	0.112894	1.28109	UP	UP	N/A	DOWN	N/A	UP	0.000177369	0.00027608	N/A	5.94772e-53	N/A	6.21885e-31	RAS like family 12	-	K07854|1|2e-147|526|oas:101118025|Ras-like protein family member 12	-	-	-	protein-coding	-
XM_015096794	PDE8B	XM_015096794.1	7	8138983	8398544	+	0.54	2.06	1.41	0.56	3.25	2.64	1.93161	1.38466	0.546949	-2.53694	-2.23704	0.299902	UP	UP	N/A	DOWN	DOWN	N/A	2.26e-22	2.4e-06	N/A	5.08156e-20	1.4224e-57	N/A	phosphodiesterase 8B	-	K18437|1|0.0|1486|oas:101107286|high affinity cAMP-specific and IBMX-insensitive 3',5'-cyclic phosphodiesterase 8 [EC:3.1.4.53]	-	-	-	protein-coding	-
XM_015096793	ZBED3	XM_015096793.1	7	8041658	8059851	-	0.44	2.27	2.75	0.45	1.11	1.54	2.36712	2.64386	-0.276739	-1.30256	-1.77493	-0.472371	UP	UP	N/A	DOWN	DOWN	N/A	9.02e-08	9.09e-11	N/A	8.49069e-08	1.89175e-21	N/A	zinc finger BED-type containing 3	-	-	-	-	-	protein-coding	-
XM_015096788	GCNT4	XM_015096788.1	7	6275044	6304259	-	62.1	42.89	25.53	67.21	49.8	15.89	-0.533952	-1.2824	0.748448	0.43253	2.08056	1.64803	N/A	DOWN	N/A	N/A	UP	UP	N/A	2.33e-138	N/A	N/A	4.1107e-45	3.20072e-55	glucosaminyl (N-acetyl) transferase 4, core 2	-	K09663|1|0.0|856|oas:101104496|beta-1,6-N-acetylglucosaminyltransferase 4 [EC:2.4.1.-]	-	-	-	protein-coding	-
XM_015096777	CDO1	XM_015096777.1	7	4421094	4432401	-	0.7	3.59	4.54	1.17	4.5	4.15	2.35856	2.69727	-0.338708	-1.94342	-1.8266	0.116814	UP	UP	N/A	DOWN	DOWN	N/A	9.02e-08	1.95e-11	N/A	1.02146e-21	1.67735e-54	N/A	cysteine dioxygenase type 1	-	K00456|1|2e-115|418|oas:101102489|cysteine dioxygenase [EC:1.13.11.20]	-	-	-	protein-coding	-
XM_015096744	MAP3K9	XM_015096744.1	7	79240939	79326618	-	1.65	2.55	3.43	1.27	2.81	3.03	0.628031	1.05574	-0.427711	-1.14574	-1.25449	-0.108748	N/A	UP	N/A	DOWN	DOWN	N/A	N/A	7.12e-15	N/A	1.38464e-43	7.39602e-29	N/A	mitogen-activated protein kinase kinase kinase 9	-	K04417|1|0.0|1872|oas:101103160|mitogen-activated protein kinase kinase kinase 9 [EC:2.7.11.25]	-	-	-	protein-coding	-
XM_015096743	LOC105615805	XM_015096743.1	7	79016956	79022997	-	4.84	1.61	1.79	8.33	5.6	3.67	-1.58795	-1.43505	-0.152899	0.57289	1.18254	0.609647	DOWN	DOWN	N/A	N/A	UP	N/A	3.08e-41	8.41e-06	N/A	N/A	2.03997e-58	N/A	uncharacterized LOC105615805	-	K04257|1|3e-69|266|ngi:103733402|olfactory receptor;K14684|2|3e-45|187|ngi:103726559|solute carrier family 25 (mitochondrial phosphate transporter), member 23/24/25/41;K18241|3|5e-43|179|chx:102176769|integral membrane protein 2A;K06724|4|2e-30|137|cfr:102507538|neuropilin 1;K08063|5|1e-25|121|myb:106725997|regulatory factor X-associated protein	-	-	-	protein-coding	-
XM_015096735	SNX22	XM_015096735.1	7	42883994	42895756	-	2.36	0.62	0.67	2.53	0.72	1.56	-1.92845	-1.81655	N/A	1.81307	0.697591	-1.11548	DOWN	DOWN	N/A	UP	N/A	DOWN	5.62e-34	6.55e-05	N/A	4.53061e-10	N/A	1.5029e-51	sorting nexin 22	-	K17941|1|0.0|664|oas:101109803|sorting nexin-22/24	-	-	-	protein-coding	-
XM_015096712	CD276	XM_015096712.1	7	20046397	20131004	+	2.27	6.04	6.64	1.53	3.03	3.1	1.41186	1.54849	-0.136635	-0.985786	-1.01874	-0.0329504	UP	UP	N/A	N/A	DOWN	N/A	4.19e-05	0.000186	N/A	N/A	8.90878e-31	N/A	CD276 molecule	-	K06746|1|0.0|1082|oas:101111370|immune costimulatory protein B7-H3	-	-	-	protein-coding	-
XM_015096703	THBS4	XM_015096703.1	7	10742298	10807436	+	2.19	31.09	22.88	0.61	4.5	7.1	3.82745	3.38508	0.442364	-2.88304	-3.54094	-0.657894	UP	UP	N/A	DOWN	DOWN	N/A	2.07e-80	1.31e-20	N/A	1.40485e-47	4.29394e-29	N/A	thrombospondin 4	-	K04659|1|0.0|1974|oas:101115211|thrombospondin 2/3/4/5	-	-	-	protein-coding	-
XM_015096687	BMP4	XM_015096687.1	7	63422487	63427228	-	1.25	4.27	3.56	1.41	4.59	3.58	1.77231	1.50995	0.262359	-1.7028	-1.34426	0.358535	UP	UP	N/A	DOWN	DOWN	N/A	0.000673346	1.98e-40	N/A	1.08553e-41	4.59241e-28	N/A	bone morphogenetic protein 4	-	K04662|1|0.0|781|phd:102336830|bone morphogenetic protein 2/4	-	-	-	protein-coding	-
XM_015096682	TPM1	XM_015096682.1	7	44002801	44020099	-	0	0.01	4.92	1.53	0	0	N/A	12.2644	-8.94251	10.5793	10.5793	0	N/A	UP	DOWN	UP	UP	N/A	N/A	3.59e-16	2.45e-12	1.78285e-53	6.42758e-37	N/A	tropomyosin 1 (alpha)	-	K09290|1|2e-86|321|pps:100977130|tropomyosin 3;K10373|2|2e-85|318|hsa:7168|tropomyosin 1	-	-	-	protein-coding	-
XM_015096664	GRK4	XM_015096664.1	6	115034751	115084746	-	0	3.14	1.13	2.12	1.28	0.85	11.6165	10.1421	1.47444	0.72792	1.31853	0.590609	UP	UP	UP	N/A	UP	N/A	1.45e-29	1.75e-14	1.94e-05	N/A	8.01841e-30	N/A	G protein-coupled receptor kinase 4	-	K08291|1|0.0|1054|oas:101122439|G protein-coupled receptor kinase [EC:2.7.11.16]	-	-	-	protein-coding	-
XM_015096647	FBXL5	XM_015096647.1	6	110224846	110268392	-	1.02	2.6	1.6	5.91	1.52	1.12	1.34994	0.649503	0.70044	1.95909	2.39966	0.440573	UP	N/A	N/A	UP	UP	N/A	1.82e-06	N/A	N/A	5.88673e-28	2.05858e-51	N/A	F-box and leucine rich repeat protein 5	-	K10271|1|0.0|1272|chx:102171500|F-box and leucine-rich repeat protein 5	-	-	-	protein-coding	-
XM_015096593	SEC31A	XM_015096593.1	6	97163893	97223907	-	4.28	0.5	4.38	2.91	0	0.92	-3.09761	0.0333201	-3.13093	11.5068	1.66131	-9.84549	DOWN	N/A	DOWN	UP	UP	DOWN	0	N/A	2.35e-08	1.77621e-37	2.57495e-43	8.38577e-15	SEC31 homolog A, COPII coat complex component	-	K14005|1|0.0|2145|oas:101115370|protein transport protein SEC31	-	-	-	protein-coding	-
XM_015096588	SEC31A	XM_015096588.1	6	97163893	97223506	-	4.3	0	1.98	1.79	1.88	0.59	-12.0701	-1.11884	-10.9513	-0.0707731	1.60117	1.67195	DOWN	DOWN	DOWN	N/A	UP	UP	2.16e-58	2.19e-08	3.31e-10	N/A	1.00381e-50	5.41317e-31	SEC31 homolog A, COPII coat complex component	-	K14005|1|0.0|2264|oas:101115370|protein transport protein SEC31	-	-	-	protein-coding	-
XM_015096587	SEC31A	XM_015096587.1	6	97163893	97223907	-	3.88	4.42	1.72	3.95	0.34	1.79	0.18799	-1.17365	1.36164	3.53825	1.14189	-2.39635	N/A	DOWN	UP	UP	UP	DOWN	N/A	6.78e-06	9.83e-06	2.35032e-60	2.30241e-55	1.12163e-50	SEC31 homolog A, COPII coat complex component	-	K14005|1|0.0|2267|oas:101115370|protein transport protein SEC31	-	-	-	protein-coding	-
XM_015096574	CNOT6L	XM_015096574.1	6	91950275	92065664	-	4.16	7.03	8.44	6.68	0.62	0	0.756941	1.02066	-0.263718	3.42951	12.7056	9.27612	N/A	UP	N/A	UP	UP	UP	N/A	4.03e-16	N/A	8.16736e-61	6.2807e-47	8.93899e-14	CCR4-NOT transcription complex subunit 6 like	-	K12603|1|0.0|1031|ecb:100059049|CCR4-NOT transcription complex subunit 6 [EC:3.1.13.4]	-	-	-	protein-coding	-
XM_015096542	SULT1B1	XM_015096542.1	6	84799902	84821592	-	11.99	0	0.79	24.62	1.22	1.23	-13.5495	-3.92384	N/A	4.33488	4.3231	-0.0117772	DOWN	DOWN	N/A	UP	UP	N/A	1.16e-85	8.82e-24	N/A	7.39095e-41	4.72838e-39	N/A	sulfotransferase family 1B member 1	-	K01025|1|2e-175|618|oas:101120084|	-	-	-	protein-coding	-
XM_015096537	LOC101122788	XM_015096537.1	6	84384950	84545572	-	0.75	3.61	3.98	2.93	4.16	6.58	2.26704	2.40781	-0.14077	-0.505683	-1.16719	-0.661504	UP	UP	N/A	N/A	DOWN	N/A	1.76e-34	1.82e-16	N/A	N/A	1.25725e-47	N/A	UDP-glucuronosyltransferase 2C1-like	-	K00699|1|0.0|1028|chx:102168532|glucuronosyltransferase [EC:2.4.1.17]	-	-	-	protein-coding	-
XM_015096532	YTHDC1	XM_015096532.1	6	83968045	83995919	+	3.88	0	0	10.84	10	4.36	-11.9218	-11.9218	N/A	0.116365	1.31396	1.1976	DOWN	DOWN	N/A	N/A	UP	UP	6.24e-31	4.8e-15	N/A	N/A	1.8702e-35	3.46337e-21	YTH domain containing 1	-	K20100|1|0.0|706|chx:102187203|YTH domain-containing protein 1	-	-	-	protein-coding	-
XM_015096515	NMU	XM_015096515.1	6	70961545	70984718	-	4.48	7.86	2.24	1.11	1.34	0	0.811031	-1	1.81103	-0.271673	10.1163	10.388	N/A	DOWN	UP	N/A	UP	UP	N/A	6.07e-20	1.75e-14	N/A	1.61624e-59	1.23368e-21	neuromedin U	-	K05249|1|1e-60|235|phd:102331988|neuromedin U	-	-	-	protein-coding	-
XM_015096508	FIP1L1	XM_015096508.1	6	68822903	68890994	+	1.89	0.62	0.8	0	3.23	3.11	-1.60805	-1.24031	N/A	-11.6573	-11.6027	0.0546196	DOWN	DOWN	N/A	DOWN	DOWN	N/A	4.83e-140	2.31e-14	N/A	5.369e-16	5.63042e-44	N/A	factor interacting with PAPOLA and CPSF1	-	K14405|1|8e-171|603|phd:102323783|pre-mRNA 3'-end-processing factor FIP1	-	-	-	protein-coding	-
XM_015096507	FIP1L1	XM_015096507.1	6	68822903	68890994	+	1.29	0	0.57	0.74	5.92	6.22	-10.3332	-1.17834	N/A	-3	-3.07132	-0.0713174	DOWN	DOWN	N/A	DOWN	DOWN	N/A	5.75e-07	3.79e-21	N/A	5.55335e-49	5.0678e-55	N/A	factor interacting with PAPOLA and CPSF1	-	K14405|1|0.0|647|oas:101115126|pre-mRNA 3'-end-processing factor FIP1	-	-	-	protein-coding	-
XM_015096506	FIP1L1	XM_015096506.1	6	68822903	68890994	+	2.61	0	2.28	1.47	0	0	-11.3498	-0.195016	-11.1548	10.5216	10.5216	0	DOWN	N/A	DOWN	UP	UP	N/A	1.03e-18	N/A	1.11e-19	2.35755e-57	4.35187e-38	N/A	factor interacting with PAPOLA and CPSF1	-	K14405|1|4e-173|610|oas:101115126|pre-mRNA 3'-end-processing factor FIP1	-	-	-	protein-coding	-
XM_015096503	FIP1L1	XM_015096503.1	6	68822903	68890994	+	1.26	0	0.76	1.17	0	0	-10.2992	-0.729352	N/A	10.1923	10.1923	0	DOWN	N/A	N/A	UP	UP	N/A	4.51e-08	N/A	N/A	3.48039e-07	8.5043e-11	N/A	factor interacting with PAPOLA and CPSF1	-	K14405|1|0.0|654|oas:101115126|pre-mRNA 3'-end-processing factor FIP1	-	-	-	protein-coding	-
XM_015096495	FRYL	XM_015096495.1	6	67060103	67319878	-	1.52	3.61	6.87	5.97	14.61	12.5	1.24793	2.17624	-0.928311	-1.29115	-1.06613	0.225028	UP	UP	N/A	DOWN	DOWN	N/A	9.34e-08	7.82e-108	N/A	8.61768e-25	7.39724e-58	N/A	FRY like transcription coactivator	-	-	-	-	-	protein-coding	-
XM_015096456	APBB2	XM_015096456.1	6	59594414	59975611	-	0.11	1.48	1.01	2.64	3.77	0.69	3.75002	3.19878	0.551242	-0.514027	1.93587	2.4499	UP	UP	N/A	N/A	UP	UP	7.32e-11	2.17e-72	N/A	N/A	2.64845e-11	2.50332e-34	amyloid beta precursor protein binding family B member 2	-	K04530|1|0.0|1503|oas:101116399|amyloid beta A4 precursor protein-binding family B member 2	-	-	-	protein-coding	-
XM_015096436	PGM2	XM_015096436.1	6	57045586	57082504	+	43.14	18.19	17.27	27.66	16.64	12.98	-1.24588	-1.32076	0.0748775	0.733146	1.09151	0.358365	DOWN	DOWN	N/A	N/A	UP	N/A	1.91e-15	1.45e-134	N/A	N/A	1.07082e-38	N/A	phosphoglucomutase 2	-	K15779|1|0.0|1221|chx:102174732|phosphoglucomutase / phosphopentomutase [EC:5.4.2.2 5.4.2.7]	-	-	-	protein-coding	-
XM_015096428	SLC34A2	XM_015096428.1	6	44958121	44982862	+	0	0	1.18	0	1.53	1.84	N/A	10.2046	-10.2046	-10.5793	-10.8455	-0.266174	N/A	UP	DOWN	DOWN	DOWN	N/A	N/A	8.88e-26	3.87e-13	3.07118e-35	1.4518e-48	N/A	solute carrier family 34 member 2	-	K14683|1|0.0|1048|chx:100861296|solute carrier family 34 (sodium-dependent phosphate cotransporter)	-	-	-	protein-coding	-
XM_015096379	SEC24B	XM_015096379.1	6	15876797	15955798	-	0.16	3.81	1.12	2.32	5.16	2.71	4.57365	2.80735	1.76629	-1.15325	-0.224168	0.929078	UP	UP	UP	DOWN	N/A	N/A	4.29e-17	4.01e-09	1.29e-15	1.86196e-28	N/A	N/A	SEC24 homolog B, COPII coat complex component	-	K14007|1|0.0|1935|phd:102326920|protein transport protein SEC24	-	-	-	protein-coding	-
XM_015096378	SEC24B	XM_015096378.1	6	15876797	15955798	-	0.59	1.68	0	0.78	0	1.65	1.50967	N/A	10.7142	9.60733	-1.08092	-10.6883	UP	N/A	UP	UP	DOWN	DOWN	4.9e-08	N/A	5.09e-08	2.38877e-11	2.25621e-50	7.66513e-54	SEC24 homolog B, COPII coat complex component	-	K14007|1|0.0|1937|phd:102326920|protein transport protein SEC24	-	-	-	protein-coding	-
XM_015096325	SPON2	XM_015096325.1	6	116265119	116267477	+	6.59	17.27	8.35	1.98	1.32	2.83	1.38992	0.341498	1.04842	0.584963	-0.515302	-1.10026	UP	N/A	UP	N/A	N/A	DOWN	5.07e-32	N/A	1.5e-32	N/A	N/A	4.34067e-58	spondin 2	-	K06532|1|5e-17|90.9|dpe:Dper_GL10630|prominin 1	-	-	-	protein-coding	-
XM_015096308	HGFAC	XM_015096308.1	6	114702395	114708639	+	1.22	2.11	10.46	0.72	0.97	6.93	0.790362	3.09993	-2.30957	-0.429988	-3.26679	-2.8368	N/A	UP	DOWN	N/A	DOWN	DOWN	N/A	3.96e-26	5.16e-06	N/A	1.51641e-53	9.53521e-56	HGF activator	-	K09631|1|0.0|859|oas:101121424|hepatocyte growth factor activator [EC:3.4.21.-]	-	-	-	protein-coding	-
XM_015096300	BST1	XM_015096300.1	6	110325067	110345003	+	3.26	0.35	0.14	15.89	1.8	1.5	-3.21945	-4.54137	N/A	3.14205	3.40508	0.263034	DOWN	DOWN	N/A	UP	UP	N/A	1.35e-07	1.46e-14	N/A	1.99406e-47	3.60327e-62	N/A	bone marrow stromal cell antigen 1	-	K18152|1|2e-148|528|oas:101116575|ADP-ribosyl cyclase 2 [EC:3.2.2.6 2.4.99.20]	-	-	-	protein-coding	-
XM_015096299	NKX3-2	XM_015096299.1	6	108191560	108194021	-	1.27	0.22	6.54	0.58	0	1.56	-2.52925	2.36446	-4.89372	9.17991	-1.42742	-10.6073	DOWN	UP	DOWN	UP	DOWN	DOWN	6.19e-51	4.79e-06	2.26e-20	6.74739e-13	4.96534e-33	1.67476e-56	NK3 homeobox 2	-	K09995|1|6e-131|469|oas:101115541|homeobox protein Nkx-3.2	-	-	-	protein-coding	-
XM_015096293	CDS1	XM_015096293.1	6	98817540	98974573	+	24.87	8.2	11.66	46.54	17.41	22.85	-1.60071	-1.09284	-0.507872	1.41856	1.02628	-0.392278	DOWN	DOWN	N/A	UP	UP	N/A	5.78e-08	2.1e-25	N/A	2.71415e-31	6.8757e-20	N/A	CDP-diacylglycerol synthase 1	-	K00981|1|0.0|1259|oas:101110414|phosphatidate cytidylyltransferase [EC:2.7.7.41]	-	-	-	protein-coding	-
XM_015096278	ATOH1	XM_015096278.1	6	30646728	30649558	-	6.38	16.39	21.85	1.68	10.96	34.37	1.36119	1.776	-0.414817	-2.70571	-4.35462	-1.6489	UP	UP	N/A	DOWN	DOWN	DOWN	2.43e-05	7.92e-05	N/A	3.42637e-13	6.06535e-42	1.08734e-24	atonal bHLH transcription factor 1	-	K09083|1|0.0|729|oas:101103067|atonal protein 1/7	-	-	-	protein-coding	-
XM_015096242	CLOCK	XM_015096242.1	6	70783114	70906839	-	0	1.58	2.5	2.32	1.86	0.85	10.6257	11.2877	-0.662004	0.318822	1.44859	1.12977	UP	UP	N/A	N/A	UP	UP	2.14e-23	4.59e-82	N/A	N/A	1.62092e-08	2.97038e-49	clock circadian regulator	-	K02223|1|0.0|1372|oas:100171391|circadian locomoter output cycles kaput protein [EC:2.3.1.48]	-	-	-	protein-coding	-
XM_015096241	RAB28	XM_015096241.1	6	108035073	108134227	-	2.57	5.98	4.22	10.31	2.42	4.08	1.21838	0.715475	0.502902	2.09097	1.3374	-0.753562	UP	N/A	N/A	UP	UP	N/A	1.51e-07	N/A	N/A	1.38594e-14	5.49783e-58	N/A	RAB28, member RAS oncogene family	-	K07915|1|2e-119|432|oas:100147792|Ras-related protein Rab-28	-	-	-	protein-coding	-
XM_015096240	RAB28	XM_015096240.1	6	108035073	108134227	-	0	0	2.89	0	2	1.92	N/A	11.4969	-11.4969	-10.9658	-10.9069	0.0588937	N/A	UP	DOWN	DOWN	DOWN	N/A	N/A	1.75e-14	1.24e-20	1.16357e-07	1.02663e-28	N/A	RAB28, member RAS oncogene family	-	K07915|1|2e-119|431|oas:100147792|Ras-related protein Rab-28	-	-	-	protein-coding	-
XM_015096239	RAB28	XM_015096239.1	6	108035073	108134227	-	10.58	6.14	4.74	2.51	9.39	5.34	-0.785029	-1.15838	0.373352	-1.90344	-1.08915	0.814285	N/A	DOWN	N/A	DOWN	DOWN	N/A	N/A	1.27e-30	N/A	4.87191e-13	1.65587e-56	N/A	RAB28, member RAS oncogene family	-	K07915|1|2e-117|425|mcc:713566|Ras-related protein Rab-28	-	-	-	protein-coding	-
XM_015096223	PPIP5K2	XM_015096223.1	5	99323075	99399412	+	13.71	2.69	4.33	26.5	8.41	5.01	-2.34955	-1.66279	-0.686761	1.65581	2.40311	0.747295	DOWN	DOWN	N/A	UP	UP	N/A	0	1.78e-09	N/A	6.50571e-39	1.40775e-41	N/A	diphosphoinositol pentakisphosphate kinase 2	-	K13024|1|0.0|2156|chx:102190688|inositol-hexakisphosphate/diphosphoinositol-pentakisphosphate 1-kinase [EC:2.7.4.24]	-	-	-	protein-coding	-
XM_015096221	PPIP5K2	XM_015096221.1	5	99323075	99399412	+	0.45	1	1.09	0.34	2.38	1.03	1.152	1.27633	-0.124328	-2.80735	-1.59904	1.20832	UP	UP	N/A	DOWN	DOWN	UP	2.37e-06	2.21e-06	N/A	2.1837e-28	3.38712e-30	1.09668e-34	diphosphoinositol pentakisphosphate kinase 2	-	K13024|1|0.0|2217|bom:102273676|inositol-hexakisphosphate/diphosphoinositol-pentakisphosphate 1-kinase [EC:2.7.4.24]	-	-	-	protein-coding	-
XM_015096220	PPIP5K2	XM_015096220.1	5	99323075	99399412	+	1.7	0.85	0.67	3.47	1.66	1.31	-1	-1.3433	N/A	1.06375	1.40537	0.341616	DOWN	DOWN	N/A	UP	UP	N/A	2.22e-08	8.17e-47	N/A	1.99578e-16	3.1169e-27	N/A	diphosphoinositol pentakisphosphate kinase 2	-	K13024|1|0.0|2255|chx:102190688|inositol-hexakisphosphate/diphosphoinositol-pentakisphosphate 1-kinase [EC:2.7.4.24]	-	-	-	protein-coding	-
XM_015096217	PAM	XM_015096217.1	5	98983403	99255322	+	0.49	1.43	1.35	0.82	2.72	0	1.54516	1.46211	0.0830557	-1.72991	9.67948	11.4094	UP	UP	N/A	DOWN	UP	UP	0.000137282	2.36e-34	N/A	1.61981e-38	3.38152e-13	1.59383e-16	peptidylglycine alpha-amidating monooxygenase	-	K00504|1|0.0|1867|oas:101112815|peptidylglycine monooxygenase [EC:1.14.17.3];K18200|1|0.0|1867|oas:101112815|peptidylamidoglycolate lyase [EC:4.3.2.5]	-	-	-	protein-coding	-
XM_015096216	PAM	XM_015096216.1	5	98983403	99255322	+	0	4	0.49	0	1.35	2.08	11.9658	N/A	3.02915	-10.3987	-11.0224	-0.623624	UP	N/A	UP	DOWN	DOWN	N/A	2.4e-59	N/A	1.02e-116	6.12273e-22	7.40386e-31	N/A	peptidylglycine alpha-amidating monooxygenase	-	K00504|1|0.0|1867|oas:101112815|peptidylglycine monooxygenase [EC:1.14.17.3];K18200|1|0.0|1867|oas:101112815|peptidylamidoglycolate lyase [EC:4.3.2.5]	-	-	-	protein-coding	-
XM_015096187	LOC106991203	XM_015096187.1	5	87032761	87033988	-	4.74	1.64	0.68	12.32	5.78	4.66	-1.53119	-2.80128	1.27009	1.09186	1.4026	0.31074	DOWN	DOWN	UP	UP	UP	N/A	9.51e-24	1.92e-208	1.21e-05	4.21717e-40	4.14622e-21	N/A	uncharacterized LOC106991203	-	K14684|1|3e-45|185|ngi:103726559|solute carrier family 25 (mitochondrial phosphate transporter), member 23/24/25/41;K18710|2|9e-19|97.1|hgl:101723332|histone RNA hairpin-binding protein;K06634|3|1e-16|90.1|cmy:102932272|cyclin H;K03178|4|1e-10|70.1|pale:102882943|ubiquitin-activating enzyme E1 [EC:6.2.1.45];K06856|5|2e-10|69.7|myb:106725385|immunoglobulin heavy chain	-	-	-	protein-coding	-
XM_015096181	VCAN	XM_015096181.1	5	80581251	80688096	+	3.85	17.06	9.82	8.88	30.38	17.68	2.14769	1.35086	0.796823	-1.77449	-0.993487	0.781004	UP	UP	N/A	DOWN	N/A	N/A	7.15e-27	5.24e-27	N/A	2.15793e-39	N/A	N/A	versican	-	K06793|1|0.0|3648|bacu:103015264|versican core protein	-	-	-	protein-coding	-
XM_015096180	SSBP2	XM_015096180.1	5	78639712	78921759	-	6.94	35.09	33.22	10.97	34.63	27.65	2.33805	2.25904	0.0790079	-1.65846	-1.33372	0.324743	UP	UP	N/A	DOWN	DOWN	N/A	4.93e-74	6.15e-38	N/A	1.45452e-14	2.40659e-59	N/A	single stranded DNA binding protein 2	-	-	-	-	-	protein-coding	-
XM_015096176	ATP10B	XM_015096176.1	5	69453948	69591526	-	17.17	7.11	7.13	0	1.66	2.31	-1.27197	-1.26792	-0.00405252	-10.697	-11.1737	-0.47671	DOWN	DOWN	N/A	DOWN	DOWN	N/A	0.000591749	1.82e-05	N/A	4.5293e-34	4.73719e-45	N/A	ATPase phospholipid transporting 10B (putative)	-	K01530|1|0.0|2534|oas:101117246|phospholipid-translocating ATPase [EC:3.6.3.1]	-	-	-	protein-coding	-
XM_015096175	ATP10B	XM_015096175.1	5	69453948	69842587	-	3.1	0.43	1.23	3.74	0.44	0.47	-2.84986	-1.33361	-1.51625	3.08746	2.99231	-0.0951572	DOWN	DOWN	DOWN	UP	UP	N/A	3.91e-16	9.58e-05	6.21e-102	6.15974e-36	6.56684e-27	N/A	ATPase phospholipid transporting 10B (putative)	-	K01530|1|0.0|2858|oas:101117246|phospholipid-translocating ATPase [EC:3.6.3.1]	-	-	-	protein-coding	-
XM_015096152	NDST1	XM_015096152.1	5	59242278	59321594	+	2.34	1.69	1.16	0	1.78	1.08	-0.469485	-1.01238	0.542898	-10.7977	-10.0768	0.720846	N/A	DOWN	N/A	DOWN	DOWN	N/A	N/A	4.36e-21	N/A	3.98957e-12	1.84215e-56	N/A	N-deacetylase and N-sulfotransferase 1	-	K02576|1|0.0|1416|oas:101102810|heparan sulfate N-deacetylase/N-sulfotransferase NDST1 [EC:3.1.1.- 2.8.2.-]	-	-	-	protein-coding	-
XM_015096127	HTR4	XM_015096127.1	5	57334356	57506238	-	1.2	4.93	0.83	3.68	3.44	0	2.03855	-0.531851	2.5704	0.0972972	11.8455	11.7482	UP	N/A	UP	N/A	UP	UP	0.000902238	N/A	2.29e-16	N/A	2.91256e-32	1.94185e-49	5-hydroxytryptamine receptor 4	-	K04160|1|2e-173|613|oas:101117928|5-hydroxytryptamine receptor 4	-	-	-	protein-coding	-
XM_015096126	HTR4	XM_015096126.1	5	57300569	57506234	-	1.16	0.45	0.4	0	1.82	0.7	-1.36613	-1.53605	N/A	-10.8297	-9.45121	1.37851	DOWN	DOWN	N/A	DOWN	DOWN	UP	1.03e-05	8.39e-07	N/A	0.000261855	8.79169e-30	7.68284e-21	5-hydroxytryptamine receptor 4	-	K04160|1|0.0|763|cjc:100413506|5-hydroxytryptamine receptor 4	-	-	-	protein-coding	-
XM_015096100	LOC101105495	XM_015096100.1	5	49784452	49899653	+	0.34	1.1	0.9	1.18	2.56	2.06	1.6939	N/A	0.289507	-1.11736	-0.803857	0.313499	UP	N/A	N/A	DOWN	N/A	N/A	3.37e-15	N/A	N/A	2.01255e-16	N/A	N/A	protocadherin gamma-C4	-	K16496|1|0.0|1518|hsa:56101|protocadherin gamma subfamily B;K16497|5|0.0|1419|aml:100466380|protocadherin gamma subfamily C	-	-	-	protein-coding	-
XM_015096068	SLC23A1	XM_015096068.1	5	47961677	47976646	-	0	1.54	2	1.07	6.08	5.79	10.5887	10.9658	-0.37707	-2.50646	-2.43595	0.070508	UP	UP	N/A	DOWN	DOWN	N/A	6.7e-14	1.05e-18	N/A	1.48601e-14	1.10051e-28	N/A	solute carrier family 23 member 1	-	K14611|1|0.0|649|oas:101114189|solute carrier family 23 (nucleobase transporter), member 1/2	-	-	-	protein-coding	-
XM_015096066	SLC23A1	XM_015096066.1	5	47961677	47976646	-	0	0	1.31	0.61	0	1.48	N/A	10.3554	-10.3554	9.25267	-1.27872	-10.5314	N/A	UP	DOWN	UP	DOWN	DOWN	N/A	1.4e-17	2.27e-33	9.17909e-49	2.72135e-18	3.86441e-22	solute carrier family 23 member 1	-	K14611|1|0.0|1021|oas:101114189|solute carrier family 23 (nucleobase transporter), member 1/2	-	-	-	protein-coding	-
XM_015096065	SLC23A1	XM_015096065.1	5	47963760	47976646	-	0.14	1.64	2.6	1.74	3.47	3.87	3.5502	4.21501	-0.664816	-0.995848	-1.15325	-0.157398	UP	UP	N/A	N/A	DOWN	N/A	2.18e-16	5.11e-26	N/A	N/A	2.52545e-33	N/A	solute carrier family 23 member 1	-	K14611|1|0.0|1021|oas:101114189|solute carrier family 23 (nucleobase transporter), member 1/2	-	-	-	protein-coding	-
XM_015096064	SLC23A1	XM_015096064.1	5	47961677	47976646	-	0	3.3	3.58	0	1.87	2.79	11.6883	11.8057	-0.117494	-10.8688	-11.446	-0.577227	UP	UP	N/A	DOWN	DOWN	N/A	3.31e-34	2.42e-78	N/A	1.10527e-22	9.71159e-18	N/A	solute carrier family 23 member 1	-	K14611|1|0.0|1021|oas:101114189|solute carrier family 23 (nucleobase transporter), member 1/2	-	-	-	protein-coding	-
XM_015096049	LOC101104574	XM_015096049.1	5	44091192	44172183	-	4.56	4.89	1.38	4.17	1.16	0	0.100801	-1.72437	1.82517	1.84592	12.0258	10.1799	N/A	DOWN	UP	UP	UP	UP	N/A	0.000258021	0.000372721	1.87896e-54	3.80556e-25	1.01248e-35	core histone macro-H2A.1	-	K11251|1|6e-171|603|fca:101080257|histone H2A	-	-	-	protein-coding	-
XM_015096047	LOC101104574	XM_015096047.1	5	44091192	44172181	-	1.73	1.35	4.55	1.82	3.91	4.1	-0.357813	1.39509	-1.75291	-1.10323	-1.17169	-0.0684553	N/A	UP	DOWN	DOWN	DOWN	N/A	N/A	5.1e-27	8.71e-10	1.12718e-39	3.3765e-13	N/A	core histone macro-H2A.1	-	K11251|1|2e-172|608|lve:103079324|histone H2A	-	-	-	protein-coding	-
XM_015096015	ARID3A	XM_015096015.1	5	40785983	40818679	+	5.05	5.25	1.48	2.77	3.84	1.55	0.056034	-1.77069	1.82672	-0.47122	0.837618	1.30884	N/A	DOWN	UP	N/A	N/A	UP	N/A	3.73e-50	1.75e-12	N/A	N/A	8.11091e-22	AT-rich interaction domain 3A	-	K14829|1|2e-88|330|clv:102091091|pre-rRNA-processing protein IPI3;K11653|4|3e-22|110|xma:102228829|AT-rich interactive domain-containing protein 1	-	-	-	protein-coding	-
XM_015095981	DBN1	XM_015095981.1	5	36379099	36393380	-	4.06	13.64	10.69	4.8	10.3	7.1	1.74829	1.39671	0.351582	-1.10154	-0.564785	0.536753	UP	UP	N/A	DOWN	N/A	N/A	0.000293988	5.79e-05	N/A	1.47504e-52	N/A	N/A	drebrin 1	-	K20520|1|4e-84|315|tgu:100224486|drebrin-like protein	-	-	-	protein-coding	-
XM_015095972	NSD1	XM_015095972.1	5	36047820	36192327	+	2.36	14.13	6.67	19.87	13.67	7.1	2.5819	1.4989	1.083	0.539579	1.4847	0.945122	UP	UP	UP	N/A	UP	N/A	6.95e-197	1.43e-07	3.81e-11	N/A	9.20029e-35	N/A	nuclear receptor binding SET domain protein 1	-	K15588|1|0.0|4732|oas:101120917|histone-lysine N-methyltransferase NSD1 [EC:2.1.1.43]	-	-	-	protein-coding	-
XM_015095965	SEMA6A	XM_015095965.1	5	34749910	34881447	+	4.13	12.4	14.16	8.37	17.97	11.49	1.58613	1.77761	-0.191481	-1.10229	-0.457079	0.645212	UP	UP	N/A	DOWN	N/A	N/A	3.46e-180	6.32e-10	N/A	1.50079e-26	N/A	N/A	semaphorin 6A	-	K06842|1|0.0|2068|oas:101116049|semaphorin 6	-	-	-	protein-coding	-
XM_015095958	TNFAIP8	XM_015095958.1	5	31910614	31964360	-	4.61	2.47	1.57	14.18	4.54	3.98	-0.900256	-1.554	0.653746	1.64309	1.83302	0.189924	N/A	DOWN	N/A	UP	UP	N/A	N/A	0	N/A	4.91642e-57	2.92152e-39	N/A	TNF alpha induced protein 8	-	-	-	-	-	protein-coding	-
XM_015095946	CSNK1G3	XM_015095946.1	5	27540782	27662963	-	2.15	0.95	0.66	1.44	1.89	3.86	-1.17834	-1.7038	N/A	-0.392317	-1.42253	-1.03021	DOWN	DOWN	N/A	N/A	DOWN	DOWN	0.000433602	9.08e-05	N/A	N/A	4.13449e-31	4.19609e-11	casein kinase 1 gamma 3	-	K08958|1|0.0|889|chx:102189204|casein kinase 1, gamma [EC:2.7.11.1]	-	-	-	protein-coding	-
XM_015095930	KIF3A	XM_015095930.1	5	19098082	19177319	+	1.45	1.13	0.68	1.56	0.7	0.74	-0.35973	-1.09245	0.732716	1.15612	1.07595	-0.0801703	N/A	DOWN	N/A	UP	UP	N/A	N/A	1.95e-11	N/A	1.17311e-25	1.40711e-29	N/A	kinesin family member 3A	-	K10394|1|0.0|1184|cjc:100406166|kinesin family member 3A	-	-	-	protein-coding	-
XM_015095928	KIF3A	XM_015095928.1	5	19098533	19177319	+	0	1.72	0.86	3.3	6.25	2.83	10.7482	N/A	1	-0.92139	0.221664	1.14305	UP	N/A	UP	N/A	N/A	UP	3.92e-35	N/A	0.000800501	N/A	N/A	4.12039e-24	kinesin family member 3A	-	K10394|1|0.0|1267|oas:101122522|kinesin family member 3A	-	-	-	protein-coding	-
XM_015095902	TLE2	XM_015095902.1	5	18252688	18272412	+	3.48	6.96	8.65	0.99	3.06	4.24	1	1.31361	-0.313613	-1.62803	-2.09856	-0.470533	UP	UP	N/A	DOWN	DOWN	N/A	2.24e-08	2.47e-07	N/A	8.25221e-25	9.08121e-39	N/A	transducin like enhancer of split 2	-	K04497|1|0.0|651|dse:Dsec_GM10302|groucho	-	-	-	protein-coding	-
XM_015095896	FZR1	XM_015095896.1	5	17881980	17894917	-	0.51	0.53	1.03	1.24	1.01	0.58	N/A	1.01408	-0.95858	0.295985	1.09622	0.80023	N/A	UP	N/A	N/A	UP	N/A	N/A	5.35e-58	N/A	N/A	3.03185e-49	N/A	fizzy/cell division cycle 20 related 1	-	K03364|1|0.0|1011|lve:103079783|cell division cycle 20-like protein 1, cofactor of APC complex	-	-	-	protein-coding	-
XM_015095882	PLIN4	XM_015095882.1	5	17131002	17139777	+	1.94	7.44	6.71	3.13	9.5	3.19	1.93925	1.79026	0.14899	-1.60176	-0.0273938	1.57437	UP	UP	N/A	DOWN	N/A	UP	1.57e-06	2.79e-14	N/A	8.17359e-29	N/A	8.05969e-57	perilipin 4	-	K20254|1|0.0|1385|oas:101114356|perilipin-4	-	-	-	protein-coding	-
XM_015095880	PLIN3	XM_015095880.1	5	16817447	16838806	+	19	7.57	12.31	10.36	4.08	11.07	-1.32763	-0.626169	-0.701466	1.34438	-0.0956312	-1.44001	DOWN	N/A	N/A	UP	N/A	DOWN	1.33e-10	N/A	N/A	5.1496e-36	N/A	8.97161e-39	perilipin 3	-	K20287|1|0.0|815|oas:100125621|perilipin-3	-	-	-	protein-coding	-
XM_015095874	LOC106990135	XM_015095874.1	5	16062744	16068241	+	0.39	1	1.36	0.37	2	1.82	1.35845	1.80206	-0.443607	-2.4344	-2.29834	0.136062	UP	UP	N/A	DOWN	DOWN	N/A	0.000320474	1.61e-13	N/A	1.65947e-11	2.19222e-15	N/A	uncharacterized LOC106990135	-	-	-	-	-	protein-coding	-
XM_015095873	LOC106990135	XM_015095873.1	5	16062744	16068241	+	0.39	1	1.36	0.37	2	1.82	1.35845	1.80206	-0.443607	-2.4344	-2.29834	0.136062	UP	UP	N/A	DOWN	DOWN	N/A	2.8e-18	1.92e-32	N/A	6.70256e-39	1.83897e-08	N/A	uncharacterized LOC106990135	-	-	-	-	-	protein-coding	-
XM_015095872	FUT5	XM_015095872.1	5	16033007	16056267	+	0	7.07	5.49	0	0.37	3.28	12.7875	12.4226	0.364904	-8.53138	-11.6795	-3.1481	UP	UP	N/A	DOWN	DOWN	DOWN	1.42e-42	5.12e-34	N/A	1.20867e-40	1.09336e-40	1.13202e-21	fucosyltransferase 5	-	K07633|1|0.0|810|phd:102335338|galactoside alpha-1,3-fucosyltransferase 5 [EC:2.4.1.65];K00716|2|0.0|714|oas:101108745|galactoside 3(4)-fucosyltransferase 3 [EC:2.4.1.65]	-	-	-	protein-coding	-
XM_015095849	PEX11G	XM_015095849.1	5	13964555	13974241	-	10.55	3.96	5.08	9.81	2.49	2.72	-1.41367	-1.05434	-0.359328	1.97811	1.85065	-0.127461	DOWN	DOWN	N/A	UP	UP	N/A	1.79e-48	1.33e-10	N/A	1.10753e-53	2.33475e-44	N/A	peroxisomal biogenesis factor 11 gamma	-	K13353|1|1e-135|484|oas:101122599|peroxin-11C	-	-	-	protein-coding	-
XM_015095829	LOC106991181	XM_015095829.1	5	12753884	12756562	+	4.6	9.98	8.53	10.09	4.86	9.45	1.11741	0.890912	0.226494	1.0539	0.0945399	-0.959358	UP	N/A	N/A	UP	N/A	N/A	0.000936117	N/A	N/A	1.85793e-47	N/A	N/A	choline transporter-like protein 2	-	K15377|1|6e-80|299|chx:102189576|solute carrier family 44 (choline transporter-like protein), member 2/4/5	-	-	-	protein-coding	-
XM_015095811	LOC105610484	XM_015095811.1	5	10911050	10931101	-	0	1.07	0.25	0	1.95	0.19	10.0634	N/A	2.09761	-10.9293	-7.56986	3.3594	UP	N/A	UP	DOWN	DOWN	UP	3.58e-18	N/A	4.06e-09	3.81885e-06	1.39935e-47	8.02423e-55	zinc finger protein 791-like	-	K09228|1|0.0|1230|oas:105610484|KRAB domain-containing zinc finger protein	-	-	-	protein-coding	-
XM_015095797	NFIX	XM_015095797.1	5	10512776	10581163	-	0.75	3.77	2.26	0	5.45	2.1	2.3296	1.59136	0.738242	-12.412	-11.0362	1.37587	UP	UP	N/A	DOWN	DOWN	UP	6.82e-31	9.67e-69	N/A	2.60702e-12	2.70554e-11	3.79598e-37	nuclear factor I X	-	K09171|1|0.0|717|aml:100480429|nuclear factor I/X	-	-	-	protein-coding	-
XM_015095790	CC2D1A	XM_015095790.1	5	9811438	9828443	-	3.06	0	2.75	2.77	1.27	1.55	-11.5793	-0.1541	-11.4252	1.12506	0.837618	-0.28744	DOWN	N/A	DOWN	UP	N/A	N/A	3.23e-31	N/A	4.29e-07	1.98417e-17	N/A	N/A	coiled-coil and C2 domain containing 1A	-	K18260|1|0.0|1207|oas:101119902|coiled-coil and C2 domain-containing protein 1	-	-	-	protein-coding	-
XM_015095774	LOC101122521	XM_015095774.1	5	7184171	7205723	-	3.56	0.1	0.09	4.94	0.15	0.25	-5.15381	-5.30581	N/A	5.04148	4.30451	-0.736966	DOWN	DOWN	N/A	UP	UP	N/A	1.16e-161	2.79e-07	N/A	3.73995e-39	1.24273e-59	N/A	phylloquinone omega-hydroxylase CYP4F2-like	-	K17726|1|0.0|936|chx:102182119|leukotriene-B4 20-monooxygenase / phylloquinone omega-hydroxylase [EC:1.14.13.30 1.14.13.194]	-	-	-	protein-coding	-
XM_015095736	HNRNPH1	XM_015095736.1	5	1369452	1377940	+	0	4.87	6.15	3.72	6.86	0	12.2497	12.5864	-0.336665	-0.882906	11.8611	12.744	UP	UP	N/A	N/A	UP	UP	4.36e-49	5.16e-64	N/A	N/A	4.66987e-28	4.93825e-19	heterogeneous nuclear ribonucleoprotein H1 (H)	-	K12898|1|0.0|740|chx:102174554|heterogeneous nuclear ribonucleoprotein F/H	-	-	-	protein-coding	-
XM_015095735	HNRNPH1	XM_015095735.1	5	1369452	1377940	+	5.29	5.62	0.28	0.03	0	6.75	0.0873024	-4.23977	4.32707	4.90689	-7.81378	-12.7207	N/A	DOWN	UP	UP	DOWN	DOWN	N/A	8.08e-12	1.82e-241	2.94292e-45	1.01669e-24	2.37924e-21	heterogeneous nuclear ribonucleoprotein H1 (H)	-	K12898|1|0.0|776|chx:102174554|heterogeneous nuclear ribonucleoprotein F/H	-	-	-	protein-coding	-
XM_015095722	FLT4	XM_015095722.1	5	273354	300541	+	3.97	3.57	1.66	4.9	2.37	1.59	-0.153215	-1.25796	1.10474	1.04789	1.62375	0.57586	N/A	DOWN	UP	UP	UP	N/A	N/A	9.35e-07	1.07e-196	4.75554e-23	1.49944e-08	N/A	fms related tyrosine kinase 4	-	K05097|1|0.0|2576|oas:101117247|FMS-like tyrosine kinase 4 [EC:2.7.10.1]	-	-	-	protein-coding	-
XM_015095686	ABCA7	XM_015095686.1	5	40870955	40889990	+	2.64	1.28	1.73	3.44	0.81	0.99	-1.04439	-0.609766	-0.434628	2.08641	1.79691	-0.289507	DOWN	N/A	N/A	UP	UP	N/A	7.46e-11	N/A	N/A	4.31661e-31	7.18387e-49	N/A	ATP binding cassette subfamily A member 7	-	K05645|1|0.0|3804|oas:101116568|ATP-binding cassette, subfamily A (ABC1), member 7	-	-	-	protein-coding	-
XM_015095665	PDLIM4	XM_015095665.1	5	19644485	19663035	-	7.46	20.5	21.83	4.45	6.59	15.81	1.45838	1.54906	-0.0906882	-0.566473	-1.82896	-1.26249	UP	UP	N/A	N/A	DOWN	DOWN	0.000258074	1.87e-06	N/A	N/A	4.63214e-55	1.64362e-13	PDZ and LIM domain 4	-	K19867|1|1e-19|100|myd:102770110|LIM domain-binding protein 3	-	-	-	protein-coding	-
XM_015095658	ANKRD24	XM_015095658.1	5	17335071	17352761	-	1.73	0.5	0.47	2.68	0.43	0.79	-1.79077	-1.88004	N/A	2.63982	1.76231	-0.877516	DOWN	DOWN	N/A	UP	UP	N/A	9.56e-43	1.12e-160	N/A	1.01626e-22	3.086e-43	N/A	ankyrin repeat domain 24	-	K15502|1|2e-24|117|fca:101094534|serine/threonine-protein phosphatase 6 regulatory ankyrin repeat subunit A	-	-	-	protein-coding	-
XM_015095650	TNFSF9	XM_015095650.1	5	15517485	15522145	-	3.13	1.54	1.29	1.09	0.58	0.42	-1.02323	-1.27879	0.255559	0.910203	1.37587	0.465664	DOWN	DOWN	N/A	N/A	UP	N/A	6.81e-13	1.45e-10	N/A	N/A	9.1417e-37	N/A	tumor necrosis factor superfamily member 9	-	K05472|1|1e-110|403|oas:101108388|tumor necrosis factor ligand superfamily member 9	-	-	-	protein-coding	-
XM_015095649	C3	XM_015095649.1	5	15367670	15401347	+	303.12	161.59	76.62	116.83	94.47	42.55	-0.907551	-1.9841	1.07654	0.306483	1.45718	1.1507	N/A	DOWN	UP	N/A	UP	UP	N/A	1.01e-08	1.67e-07	N/A	2.35176e-51	2.79806e-59	complement component 3	-	K03990|1|0.0|2059|oas:101108131|complement component 3	-	-	-	protein-coding	-
XM_015095619	BEST2	XM_015095619.1	5	10789482	10794375	-	0.06	1.94	6.82	0.19	1.13	4.41	5.01495	6.82867	-1.81372	-2.57225	-4.53671	-1.96446	UP	UP	DOWN	DOWN	DOWN	DOWN	6.12e-50	0	5.86e-15	3.3303e-52	4.51293e-31	7.69825e-39	bestrophin 2	-	K13879|1|0.0|789|oas:101123465|bestrophin-2	-	-	-	protein-coding	-
XM_015095587	CPAMD8	XM_015095587.1	5	5770416	5867266	+	0.15	1.3	2.48	0.1	1.16	2.17	3.11548	4.04731	-0.931828	-3.53605	-4.43962	-0.90357	UP	UP	N/A	DOWN	DOWN	N/A	2.89e-15	6.53e-43	N/A	1.25216e-29	1.39006e-29	N/A	C3 and PZP like, alpha-2-macroglobulin domain containing 8	-	K06530|1|3e-95|353|tad:TRIADDRAFT_55768|CD109 antigen	-	-	-	protein-coding	-
XM_015095572	TMEM59L	XM_015095572.1	5	4316518	4323724	-	3.93	14.5	8.28	1.4	1.94	0.49	1.88345	1.0751	0.80835	-0.47063	1.51457	1.9852	UP	UP	N/A	N/A	UP	UP	2.45e-16	3.46e-07	N/A	N/A	7.89152e-54	7.18304e-50	transmembrane protein 59 like	-	-	-	-	-	protein-coding	-
XM_015095466	INSIG1	XM_015095466.1	4	116483456	116496618	+	56.45	18.3	29.48	45.49	21.81	48.65	-1.62513	-0.937237	-0.687893	1.06056	-0.0968904	-1.15745	DOWN	N/A	N/A	UP	N/A	DOWN	2.05e-104	N/A	N/A	2.26652e-21	N/A	4.04851e-21	insulin induced gene 1	-	-	-	-	-	protein-coding	-
XM_015095440	LOC105615175	XM_015095440.1	4	112443048	112450652	-	23.23	7.81	7.09	22.18	9.12	8.23	-1.57259	-1.71213	0.139537	1.28215	1.4303	0.148141	DOWN	DOWN	N/A	UP	UP	N/A	3.61e-07	2.28e-08	N/A	1.42038e-34	3.02324e-59	N/A	GTPase IMAP family member 1-like	-	-	-	-	-	protein-coding	-
XM_015095419	LOC101115959	XM_015095419.1	4	106391552	106409120	-	4.61	1.6	0.91	7.8	1.72	0.66	-1.52669	-2.34083	0.814133	2.18107	3.56294	1.38187	DOWN	DOWN	N/A	UP	UP	UP	0	2.84e-127	N/A	5.06569e-39	8.21515e-22	2.78779e-47	TRPM8 channel-associated factor 2	-	K15259|1|6e-26|123|cmy:102945703|poly [ADP-ribose] polymerase 7/11/12/13 [EC:2.4.2.30]	-	-	-	protein-coding	-
XM_015095414	TMEM139	XM_015095414.1	4	106083558	106085664	+	3.47	1.08	2.05	6.4	2.08	2.12	-1.6839	-0.759312	-0.924593	1.62149	1.59401	-0.0274807	DOWN	N/A	N/A	UP	UP	N/A	4.49e-08	N/A	N/A	2.01718e-49	1.766e-36	N/A	transmembrane protein 139	-	-	-	-	-	protein-coding	-
XM_015095394	C4H7orf49	XM_015095394.1	4	98763347	98768313	-	4.67	2.98	0.24	2.36	0	1.66	-0.64811	-4.28232	3.63421	11.2046	0.507604	-10.697	N/A	DOWN	UP	UP	N/A	DOWN	N/A	1.98e-12	1.34e-27	1.08015e-36	N/A	3.75001e-26	chromosome 4 open reading frame, human C7orf49	-	-	-	-	-	protein-coding	-
XM_015095376	KCP	XM_015095376.1	4	92883866	92913694	-	0.64	1.51	2.16	0.74	0.84	2.02	1.2384	1.75489	-0.516483	-0.182864	-1.44876	-1.26589	UP	UP	N/A	N/A	DOWN	DOWN	1.93e-07	2.34e-06	N/A	N/A	1.56002e-58	6.99122e-29	kielin/chordin-like protein	-	K18273|1|4e-52|210|ola:101166587|alpha-tectorin	-	-	-	protein-coding	-
XM_015095375	FLNC	XM_015095375.1	4	92837629	92865592	+	7.87	40.64	35.37	18.42	64.02	21.81	2.36846	2.16809	0.200374	-1.79725	-0.243717	1.55353	UP	UP	N/A	DOWN	N/A	UP	0	0.000188011	N/A	2.36234e-46	N/A	5.26763e-35	filamin C	-	K04437|1|0.0|4066|oas:101104655|filamin	-	-	-	protein-coding	-
XM_015095372	CCDC136	XM_015095372.1	4	92799163	92827826	+	0.3	1.11	0.42	0.81	2.27	0.77	1.88753	N/A	1.4021	-1.4867	0.0730635	1.55976	UP	N/A	UP	DOWN	N/A	UP	2.93e-07	N/A	7.14e-10	4.34585e-20	N/A	3.56818e-53	coiled-coil domain containing 136	-	K12478|1|2e-10|72.0|aqu:105312757|early endosome antigen 1;K20478|2|2e-09|68.2|dvi:Dvir_GJ15883|golgin subfamily B member 1;K16808|3|4e-09|67.4|xtr:100145664|nuclear mitotic apparatus protein 1;K10352|4|6e-09|66.6|phd:102324226|myosin heavy chain;K11498|5|8e-09|66.2|cin:100184032|centromeric protein E	-	-	-	protein-coding	-
XM_015095362	LOC101122689	XM_015095362.1	4	82563982	82597586	+	28.94	14.97	11.82	20.43	6.29	7.08	-0.950991	-1.29183	0.340844	1.69956	1.52887	-0.170689	N/A	DOWN	N/A	UP	UP	N/A	N/A	3.01e-07	N/A	1.12898e-35	2.14171e-38	N/A	T-cell receptor gamma chain C region C10.5	-	K10785|1|2e-13|80.1|mdo:100617727|T-cell receptor beta chain V region;K06554|4|3e-11|73.2|bta:789205|immunoglobulin lambda-like polypeptide 1	-	-	-	protein-coding	-
XM_015095348	DFNA5	XM_015095348.1	4	71036433	71114480	+	3.18	3.65	1.71	2	3.96	1.79	0.19887	-0.89503	1.0939	-0.9855	0.16004	1.14554	N/A	N/A	UP	N/A	N/A	UP	N/A	N/A	2.46e-25	N/A	N/A	1.60735e-25	DFNA5, deafness associated tumor suppressor	-	-	-	-	-	protein-coding	-
XM_015095340	HOXA3	XM_015095340.1	4	68852896	68898107	+	1.44	6.58	8.82	0.88	3.9	2.89	2.19202	2.61471	-0.422691	-2.1479	-1.71549	0.432405	UP	UP	N/A	DOWN	DOWN	N/A	3.24e-58	2.68e-18	N/A	3.25327e-49	4.86975e-28	N/A	homeobox A3	-	K09303|1|0.0|758|oas:101115026|homeobox protein HoxA/B/D3	-	-	-	protein-coding	-
XM_015095338	LOC105606599	XM_015095338.1	4	68845166	68861962	+	0.07	6.01	4.97	0	2.28	0.65	6.42387	6.14975	0.274119	-11.1548	-9.3443	1.81052	UP	UP	N/A	DOWN	DOWN	UP	0	0	N/A	1.05542e-32	3.02942e-28	1.04561e-59	homeobox protein Hox-A6	-	K09307|1|6e-115|417|cfa:482371|homeobox protein HoxA/B7	-	-	-	protein-coding	-
XM_015095337	LOC105606599	XM_015095337.1	4	68852657	68861962	+	0	2.27	0.99	0	1.72	2.04	11.1485	N/A	1.19719	-10.7482	-10.9944	-0.246161	UP	N/A	UP	DOWN	DOWN	N/A	1.21e-16	N/A	5.91e-05	1.11908e-31	1.17953e-32	N/A	homeobox protein Hox-A6	-	K09306|1|1e-58|230|oas:105606599|homeobox protein HoxA/B/C6	-	-	-	protein-coding	-
XM_015095336	LOC105606599	XM_015095336.1	4	68852657	68861962	+	0	1.56	2.88	0	1	0	10.6073	11.4919	-0.884523	-9.96578	0	9.96578	UP	UP	N/A	DOWN	N/A	UP	5.05e-28	1.12e-20	N/A	8.14848e-53	N/A	1.50313e-33	homeobox protein Hox-A6	-	K09306|1|2e-92|342|rno:100909604|homeobox protein HoxA/B/C6	-	-	-	protein-coding	-
XM_015095335	HOXA11	XM_015095335.1	4	68817583	68824465	+	0	3.21	19.73	0	2.47	14.06	11.6484	14.2681	-2.61975	-11.2703	-13.7793	-2.50901	UP	UP	DOWN	DOWN	DOWN	DOWN	1.12e-54	0	1.88e-21	5.75105e-12	7.01284e-30	4.04625e-40	homeobox A11	-	K09296|1|7e-141|505|oas:101114267|homeobox protein HoxA/C/D11	-	-	-	protein-coding	-
XM_015095334	HOXA13	XM_015095334.1	4	68804944	68811251	+	0.02	0.39	14.18	0	0.32	35.05	N/A	9.46964	-5.18424	-8.32193	-15.0971	-6.7752	N/A	UP	DOWN	DOWN	DOWN	DOWN	N/A	1.85e-234	1.32e-12	5.40412e-15	3.51658e-31	8.83075e-51	homeobox A13	-	K09298|1|2e-120|437|oas:101114012|homeobox protein HoxA/C/D13	-	-	-	protein-coding	-
XM_015095332	CREB5	XM_015095332.1	4	67260581	67700539	-	0.63	1.34	0.62	2.38	2.22	0.65	1.08881	N/A	1.11189	0.100402	1.87245	1.77205	UP	N/A	UP	N/A	UP	UP	1.5e-05	N/A	6.78e-06	N/A	2.20913e-59	2.23865e-53	cAMP responsive element binding protein 5	-	K09047|1|0.0|740|ecb:100054803|cyclic AMP-responsive element-binding protein 5	-	-	-	protein-coding	-
XM_015095327	WIPF3	XM_015095327.1	4	66357859	66440373	-	6.93	3.22	4.49	3.6	1.38	0.61	-1.10579	-0.62614	-0.479655	1.38333	2.56112	1.17779	DOWN	N/A	N/A	UP	UP	UP	2.59e-09	N/A	N/A	7.92663e-16	1.70556e-27	2.5385e-33	WAS/WASL interacting protein family member 3	-	K19475|1|2e-176|622|oas:101111451|WAS/WASL-interacting protein	-	-	-	protein-coding	-
XM_015095266	LAMB1	XM_015095266.1	4	48963612	49040056	-	23.38	55.49	40.29	33.09	68.56	49.45	1.24695	0.785147	0.461806	-1.05097	-0.579575	0.471397	UP	N/A	N/A	DOWN	N/A	N/A	1.86e-28	N/A	N/A	1.20079e-31	N/A	N/A	laminin subunit beta 1	-	K05636|1|0.0|3646|oas:101105743|laminin, beta 1	-	-	-	protein-coding	-
XM_015095258	RINT1	XM_015095258.1	4	46648166	46671622	+	1.84	0.65	0	1.01	0.82	0.46	-1.50119	-10.8455	N/A	0.300659	1.13465	0.83399	DOWN	DOWN	N/A	N/A	UP	N/A	1.25e-23	2.69e-10	N/A	N/A	7.3025e-20	N/A	RAD50 interactor 1	-	K20474|1|0.0|1491|oas:101104742|RAD50-interacting protein 1	-	-	-	protein-coding	-
XM_015095237	DMTF1	XM_015095237.1	4	33134502	33183848	-	0.26	1.24	0.72	0.56	1.18	1.22	2.25376	N/A	0.784271	-1.07529	-1.12338	-0.0480943	UP	N/A	N/A	DOWN	DOWN	N/A	1.88e-10	N/A	N/A	5.23183e-57	3.77366e-37	N/A	cyclin D binding myb like transcription factor 1	-	K15225|1|2e-28|130|asn:102385533|transcription termination factor 1	-	-	-	protein-coding	-
XM_015095234	DMTF1	XM_015095234.1	4	33134502	33183847	-	1.68	2.16	4.44	6.28	2.97	0	0.36257	1.4021	-1.03953	1.0803	12.6165	11.5362	N/A	UP	DOWN	UP	UP	UP	N/A	8.99e-44	3.06e-08	1.12331e-56	1.00012e-32	4.14876e-30	cyclin D binding myb like transcription factor 1	-	K15225|1|2e-28|130|asn:102385533|transcription termination factor 1	-	-	-	protein-coding	-
XM_015095194	PPP1R9A	XM_015095194.1	4	12057952	12397676	+	0	1.23	1.34	0.72	1.52	1.1	10.2644	10.388	-0.123575	-1.078	-0.611435	0.466568	UP	UP	N/A	DOWN	N/A	N/A	2.71e-13	4.9e-30	N/A	1.02577e-24	N/A	N/A	protein phosphatase 1 regulatory subunit 9A	-	K17551|1|0.0|2250|phd:102326211|neurabin	-	-	-	protein-coding	-
XM_015095186	PEX1	XM_015095186.1	4	9691566	9753200	-	1.34	0.62	0	0	1.33	2.98	-1.11189	-10.388	N/A	-10.3772	-11.5411	-1.16389	DOWN	DOWN	N/A	DOWN	DOWN	DOWN	1.91e-75	4.87e-13	N/A	1.15758e-30	1.42072e-19	5.03149e-28	peroxisomal biogenesis factor 1	-	K13338|1|0.0|2028|oas:101114102|peroxin-1	-	-	-	protein-coding	-
XM_015095182	ANKIB1	XM_015095182.1	4	9458929	9611906	+	0.77	2.47	1.9	1.5	1.53	4.17	1.68158	1.30307	0.378512	-0.0285692	-1.47508	-1.44652	UP	UP	N/A	N/A	DOWN	DOWN	5.11e-14	7.25e-14	N/A	N/A	2.19006e-10	2.22725e-24	ankyrin repeat and IBR domain containing 1	-	K11967|1|0.0|2012|oas:101111273|ankyrin repeat and IBR domain-containing protein 1	-	-	-	protein-coding	-
XM_015095175	FIGNL1	XM_015095175.1	4	5389158	5394012	+	0	0	1.02	3.44	1.48	3.66	N/A	9.99435	-9.99435	1.21681	-0.0894351	-1.30625	N/A	UP	DOWN	UP	N/A	DOWN	N/A	2.01e-18	1.28e-16	2.50234e-23	N/A	3.96046e-10	fidgetin like 1	-	K13254|1|2e-92|342|phi:102109189|spastin [EC:3.6.4.3]	-	-	-	protein-coding	-
XM_015095158	LOC101102143	XM_015095158.1	4	88318499	88328716	+	13.27	0	0	3.18	0.05	0	-13.6959	-13.6959	N/A	5.99095	11.6348	5.64386	DOWN	DOWN	N/A	UP	UP	UP	3.24e-82	8.55e-08	N/A	9.92639e-58	1.29056e-55	2.78644e-10	hyaluronidase PH-20-like	-	K01197|1|0.0|1057|oas:101102143|hyaluronoglucosaminidase [EC:3.2.1.35]	-	-	-	protein-coding	-
XM_015095152	LOC101123112	XM_015095152.1	4	20484444	20484971	-	2.97	2.49	0	2.72	7.01	7.34	-0.254317	-11.5362	11.2819	-1.36581	-1.43217	-0.0663656	N/A	DOWN	UP	DOWN	DOWN	N/A	N/A	7.47e-39	0.000941167	3.30924e-48	4.2959e-40	N/A	60S ribosomal protein L23a	-	K02893|1|5e-68|258|aam:106487794|large subunit ribosomal protein L23Ae	-	-	-	protein-coding	-
XM_015095124	LOC106991113	XM_015095124.1	4	106204714	106212068	-	8.95	3.32	4.33	8.5	3.08	2.64	-1.4307	-1.04752	-0.383184	1.46453	1.68692	0.222392	DOWN	DOWN	N/A	UP	UP	N/A	2.69e-07	0.000502755	N/A	8.20678e-30	8.53093e-30	N/A	ephrin type-A receptor 1-like	-	K05102|1|5e-97|352|chx:102183848|Eph receptor A1 [EC:2.7.10.1]	-	-	-	protein-coding	-
XM_015095103	HOXA5	XM_015095103.1	4	68862412	68864252	+	1.81	10.61	7.79	1.15	3.69	1.58	2.55136	2.10563	0.445729	-1.68199	-0.458291	1.2237	UP	UP	N/A	DOWN	N/A	UP	9.02e-13	5.92e-17	N/A	1.38407e-34	N/A	4.73699e-32	homeobox A5	-	K09305|1|9e-114|411|oas:101114518|homeobox protein HoxA/B/C5	-	-	-	protein-coding	-
XM_015095083	CFTR	XM_015095083.1	4	50674495	50862656	-	4.11	13.81	7.05	4.48	31.29	7.29	1.7485	0.778485	0.970018	-2.80413	-0.70242	2.10171	UP	N/A	N/A	DOWN	N/A	UP	3.51e-07	N/A	N/A	6.15338e-34	N/A	1.43609e-30	cystic fibrosis transmembrane conductance regulator	-	K05031|1|0.0|2446|oas:443347|cystic fibrosis transmembrane conductance regulator [EC:3.6.3.49]	-	-	-	protein-coding	-
XM_015095075	MAPK12	XM_015095075.1	3	223573573	223578197	-	7.77	18.81	13.88	3.87	10.55	12.19	1.27551	0.837021	0.438492	-1.44684	-1.65529	-0.208455	UP	N/A	N/A	DOWN	DOWN	N/A	1.57e-16	N/A	N/A	1.11513e-62	3.20401e-61	N/A	mitogen-activated protein kinase 12	-	K04441|1|4e-144|513|oas:101115956|p38 MAP kinase [EC:2.7.11.24]	-	-	-	protein-coding	-
XM_015095067	TTC38	XM_015095067.1	3	220458305	220480542	+	149.41	50.08	54.55	114.99	41.89	58.81	-1.57697	-1.45363	-0.123345	1.45683	0.967375	-0.489456	DOWN	DOWN	N/A	UP	N/A	N/A	1.41e-17	1.02e-22	N/A	2.66903e-39	N/A	N/A	tetratricopeptide repeat domain 38	-	K19947|1|2e-94|348|xma:102228008|protein-methionine sulfoxide oxidase MICAL [EC:1.14.13.-];K13912|2|8e-15|84.3|bfo:BRAFLDRAFT_67122|deleted in malignant brain tumors 1 protein	-	-	-	protein-coding	-
XM_015095064	FBLN1	XM_015095064.1	3	219687835	219759504	+	32.9	106.92	63.62	17.81	61.55	56.31	1.70037	0.951393	0.748979	-1.78907	-1.6607	0.128368	UP	N/A	N/A	DOWN	DOWN	N/A	2.56e-18	N/A	N/A	3.69339e-57	4.66865e-36	N/A	fibulin 1	-	K17307|1|0.0|1428|oas:100037704|fibulin 1/2	-	-	-	protein-coding	-
XM_015095060	KIAA1644	XM_015095060.1	3	218681093	218733250	-	1.09	3.87	2.19	0.86	3.4	0.48	1.82801	1.0066	0.821403	-1.98313	0.841302	2.82443	UP	UP	N/A	DOWN	N/A	UP	1.41e-05	0.000402996	N/A	1.1132e-56	N/A	9.40519e-47	KIAA1644 ortholog	-	-	-	-	-	protein-coding	-
XM_015095052	SERHL2	XM_015095052.1	3	217199128	217218380	+	5.65	1.95	1.94	2.81	1.22	1.16	-1.53478	-1.54219	0.00741747	1.20369	1.27645	0.0727563	DOWN	DOWN	N/A	UP	UP	N/A	2.94e-96	0.000277991	N/A	3.56664e-29	8.3484e-11	N/A	serine hydrolase-like 2	-	K13703|1|2e-06|56.6|tca:100142272|abhydrolase domain-containing protein 11	-	-	-	protein-coding	-
XM_015095033	SGSM3	XM_015095033.1	3	215445420	215479053	+	13.73	13.94	30.47	11.25	13.35	29.62	0.0218989	1.15006	-1.12816	-0.246915	-1.39665	-1.14973	N/A	UP	DOWN	N/A	DOWN	DOWN	N/A	5.3e-36	4.36e-05	N/A	1.19051e-50	9.36612e-11	small G protein signaling modulator 3	-	K20176|1|0.0|1415|oas:101102385|small G protein signaling modulator 3	-	-	-	protein-coding	-
XM_015095024	JOSD1	XM_015095024.1	3	214054376	214064053	-	6.11	22.04	6.25	6.85	2.44	7.34	1.85088	0.0326838	1.8182	1.48922	-0.0996761	-1.5889	UP	N/A	UP	UP	N/A	DOWN	2.06e-06	N/A	1.1e-19	1.1708e-10	N/A	1.99892e-44	Josephin domain containing 1	-	K15235|1|5e-110|400|oas:101105900|josephin [EC:3.4.19.12]	-	-	-	protein-coding	-
XM_015095013	BAIAP2L2	XM_015095013.1	3	213604430	213632992	-	63.17	3.52	2.45	17.27	0.7	0.54	-4.16559	-4.68839	0.522794	4.62477	4.99916	0.374396	DOWN	DOWN	N/A	UP	UP	N/A	1.2e-12	7.21e-15	N/A	1.07654e-54	2.33262e-45	N/A	BAI1 associated protein 2 like 2	-	K20127|1|0.0|822|oas:101120915|BAI1-associated protein 2-like protein	-	-	-	protein-coding	-
XM_015094995	FOXM1	XM_015094995.1	3	210638657	210650710	+	2.38	4.31	5.29	1.2	1.1	0	0.856726	1.15231	-0.29558	0.125531	10.2288	10.1033	N/A	UP	N/A	N/A	UP	UP	N/A	0.000776262	N/A	N/A	1.61688e-10	5.2868e-08	forkhead box M1	-	K09406|1|0.0|1335|oas:101113491|forkhead box protein M	-	-	-	protein-coding	-
XM_015094994	FOXM1	XM_015094994.1	3	210638668	210650710	+	3.01	1.34	0.66	0	0	2.09	-1.16753	-2.18923	1.0217	0	-11.0293	-11.0293	DOWN	DOWN	UP	N/A	DOWN	DOWN	0.000338715	4.37e-159	1.32e-11	N/A	2.49653e-51	1.91122e-53	forkhead box M1	-	K09406|1|0.0|1335|oas:101113491|forkhead box protein M	-	-	-	protein-coding	-
XM_015094985	CRACR2A	XM_015094985.1	3	209930137	210046727	+	12.22	19.76	25.43	7.15	9.4	18.34	0.693339	1.05729	-0.363949	-0.394718	-1.35898	-0.964261	N/A	UP	N/A	N/A	DOWN	N/A	N/A	4.95e-14	N/A	N/A	5.86604e-53	N/A	calcium release activated channel regulator 2A	-	K17199|1|0.0|1289|oas:101117491|Ras and EF-hand domain-containing protein	-	-	-	protein-coding	-
XM_015094979	RAD51AP1	XM_015094979.1	3	209310811	209328297	-	9.19	2.43	3.99	4.44	1.98	4.68	-1.91911	-1.20368	-0.715432	1.16506	-0.0759489	-1.24101	DOWN	DOWN	N/A	UP	N/A	DOWN	7.45e-11	2.01e-15	N/A	5.86034e-54	N/A	3.64746e-15	RAD51 associated protein 1	-	-	-	-	-	protein-coding	-
XM_015094969	PEX5	XM_015094969.1	3	206950391	206966375	-	3.26	0.02	0	1.1	0.53	0.7	-7.34873	-11.6707	N/A	1.05344	0.652077	-0.401363	DOWN	DOWN	N/A	UP	N/A	N/A	0	1.29e-28	N/A	1.15335e-25	N/A	N/A	peroxisomal biogenesis factor 5	-	K13342|1|0.0|1245|oas:101105736|peroxin-5	-	-	-	protein-coding	-
XM_015094967	LOC105608615	XM_015094967.1	3	205468492	206602991	+	1.18	0.3	0.3	1.52	0.23	0.59	-1.97575	-1.97575	N/A	2.72437	1.36528	-1.35908	DOWN	DOWN	N/A	UP	UP	DOWN	5.15e-22	4.04e-05	N/A	1.02891e-48	1.87657e-36	1.85372e-43	antigen WC1.1	-	K06545|1|0.0|1226|oas:105614286|CD163 antigen	-	-	-	protein-coding	-
XM_015094962	MFAP5	XM_015094962.1	3	205733904	205745747	+	0	3.41	0.39	0.59	3.35	1.35	11.7356	N/A	3.12823	-2.50537	-1.19417	1.3112	UP	N/A	UP	DOWN	DOWN	UP	2.35e-09	N/A	7.1e-22	3.23633e-37	2.03417e-10	2.34849e-09	microfibrillar associated protein 5	-	K10989|1|2e-28|129|tgu:100229705|activation-induced cytidine deaminase [EC:3.5.4.38];K13526|2|1e-16|89.7|pps:100993572|cation-transporting ATPase 13A2 [EC:3.6.3.-]	-	-	-	protein-coding	-
XM_015094961	MFAP5	XM_015094961.1	3	205733904	205745747	+	4.65	33.17	10.73	6.95	28.68	6.27	2.83458	1.20635	1.62823	-2.04496	0.148548	2.19351	UP	UP	UP	DOWN	N/A	UP	2.97e-51	0.000113858	8.8e-06	3.62168e-46	N/A	2.14568e-40	microfibrillar associated protein 5	-	K10989|1|2e-28|129|tgu:100229705|activation-induced cytidine deaminase [EC:3.5.4.38];K13526|2|1e-16|89.7|pps:100993572|cation-transporting ATPase 13A2 [EC:3.6.3.-]	-	-	-	protein-coding	-
XM_015094955	RIMKLB	XM_015094955.1	3	205660251	205705531	-	0.7	0	1.02	0.08	2.69	0.66	N/A	0.543142	-9.99435	-5.07146	-3.04439	2.02707	N/A	N/A	DOWN	DOWN	DOWN	UP	N/A	N/A	9.35e-06	5.61644e-60	1.09161e-25	1.23786e-48	ribosomal modification protein rimK like family member B	-	K18310|1|0.0|722|chx:102176861|beta-citrylglutamate/N-acetylaspartylglutamate synthase [EC:6.3.1.17 6.3.2.41]	-	-	-	protein-coding	-
XM_015094930	LOC105614843	XM_015094930.1	3	203750660	203770295	+	2.13	0	1.03	6.02	2.8	3.03	-11.0566	-1.04821	-10.0084	1.10434	0.990446	-0.113891	DOWN	DOWN	DOWN	UP	N/A	N/A	2.99e-12	0.000608042	1.81e-31	2.04195e-21	N/A	N/A	C-type lectin domain family 7 member A-like	-	K17515|1|1e-13|80.9|cmy:102931345|C-type lectin domain family 9 member A;K10057|4|3e-11|73.2|lcm:102361734|C-type lectin domain family 4 member A	-	-	-	protein-coding	-
XM_015094885	REP15	XM_015094885.1	3	186673236	186676180	-	0.65	1.31	2.78	0.66	3.41	6	1.01106	2.09657	-1.08552	-2.36923	-3.18442	-0.815191	UP	UP	DOWN	DOWN	DOWN	N/A	5.76e-34	8.37e-09	2.81e-09	4.27349e-42	6.84609e-37	N/A	RAB15 effector protein	-	K20243|1|5e-132|474|oas:101110220|Rab15 effector protein	-	-	-	protein-coding	-
XM_015094884	KLHL42	XM_015094884.1	3	186579927	186602802	-	4.71	12.17	10.99	7.52	23.11	15.17	1.36953	1.22239	0.147138	-1.61971	-1.01242	0.607296	UP	UP	N/A	DOWN	DOWN	N/A	0.000222906	8.05e-13	N/A	1.7535e-30	8.52841e-14	N/A	kelch like family member 42	-	K10476|1|3e-30|138|acs:100561412|kelch repeat and BTB domain-containing protein 11	-	-	-	protein-coding	-
XM_015094876	DENND5B	XM_015094876.1	3	182969552	183089802	+	8.88	2.94	3.16	19.66	10.57	7.32	-1.59474	-1.49064	-0.104108	0.895288	1.42535	0.53006	DOWN	DOWN	N/A	N/A	UP	N/A	3.19e-09	6.53e-05	N/A	N/A	3.30229e-49	N/A	DENN domain containing 5B	-	K20164|1|0.0|2386|phd:102317034|DENN domain-containing protein 5	-	-	-	protein-coding	-
XM_015094852	LOC101105816	XM_015094852.1	3	179158853	179173279	-	1.67	4.45	4.11	2.12	1.44	5.95	1.41396	1.29929	0.114667	0.557995	-1.48883	-2.04682	UP	UP	N/A	N/A	DOWN	DOWN	5.02e-14	1.63e-13	N/A	N/A	3.09436e-24	1.09501e-36	apolipoprotein L2-like	-	K14480|1|8e-141|504|oas:101105816|apolipoprotein L	-	-	-	protein-coding	-
XM_015094841	ISX	XM_015094841.1	3	178192178	178208910	+	3.36	10.44	6.62	2.72	7.6	4.8	1.63559	0.97837	0.657219	-1.48239	-0.819428	0.662965	UP	N/A	N/A	DOWN	N/A	N/A	6.27e-08	N/A	N/A	1.40515e-32	N/A	N/A	intestine specific homeobox	-	K09335|1|7e-22|108|tup:102475359|visual system homeobox protein 1;K09334|2|2e-21|107|tru:101080199|cartilage homeoprotein 1;K09452|3|4e-21|106|crg:105325635|homeobox protein aristaless-related;K09332|4|4e-21|106|dre:30473|retina and anterior neural fold homeobox protein	-	-	-	protein-coding	-
XM_015094815	NEDD1	XM_015094815.1	3	165926211	165970356	+	0	0	2.09	0	1.62	0.45	N/A	11.0293	-11.0293	-10.6618	-8.81378	1.848	N/A	UP	DOWN	DOWN	DOWN	UP	N/A	7.12e-67	2.49e-08	1.07016e-15	1.65201e-05	2.93818e-48	neural precursor cell expressed, developmentally down-regulated 1	-	K16547|1|0.0|1053|oas:101122681|protein NEDD1	-	-	-	protein-coding	-
XM_015094801	DGKA	XM_015094801.1	3	163074331	163091234	-	0.53	1.16	0	0.91	1.6	0.21	1.13006	N/A	10.1799	-0.814133	2.11548	2.92961	UP	N/A	UP	N/A	UP	UP	2.66e-07	N/A	1.6e-10	N/A	5.57726e-14	2.53345e-34	diacylglycerol kinase alpha	-	K00901|1|0.0|1698|chx:102175275|diacylglycerol kinase (ATP) [EC:2.7.1.107]	-	-	-	protein-coding	-
XM_015094796	SLC39A5	XM_015094796.1	3	162813093	162821506	-	97.53	24.93	23.34	42.8	10.85	17.31	-1.96796	-2.06304	0.0950783	1.97992	1.30601	-0.673911	DOWN	DOWN	N/A	UP	UP	N/A	6.74e-28	1.39e-20	N/A	7.99884e-44	3.53516e-16	N/A	solute carrier family 39 member 5	-	K14711|1|0.0|676|oas:101102637|solute carrier family 39 (zinc transporter), member 5	-	-	-	protein-coding	-
XM_015094785	R3HDM2	XM_015094785.1	3	161728239	161891584	+	3.23	1.99	0	4.1	1.85	1.81	-0.698766	-11.6573	10.9586	1.1481	1.17963	0.0315356	N/A	DOWN	UP	UP	UP	N/A	N/A	1.78e-27	3.16e-22	1.79506e-48	2.79653e-22	N/A	R3H domain containing 2	-	K02360|1|9e-34|149|nvi:100123797|a component of the cytoplasm (encore)	-	-	-	protein-coding	-
XM_015094782	MARS	XM_015094782.1	3	161657358	161685302	-	4.51	0	3.39	0.64	1.74	1.14	-12.1389	-0.411842	-11.7271	-1.44294	-0.83289	0.610053	DOWN	N/A	DOWN	DOWN	N/A	N/A	1.7e-37	N/A	0.000118341	1.1662e-15	N/A	N/A	methionyl-tRNA synthetase	-	K01874|1|0.0|1645|oas:101121335|methionyl-tRNA synthetase [EC:6.1.1.10]	-	-	-	protein-coding	-
XM_015094775	2017-03-09	XM_015094775.1	3	161414639	161419097	-	1.32	3.5	4.11	1.23	1.97	2.6	1.40682	1.6386	-0.231783	-0.679537	-1.07985	-0.400316	UP	UP	N/A	N/A	DOWN	N/A	1.02e-155	1.85e-05	N/A	N/A	2.70537e-58	N/A	membrane associated ring-CH-type finger 9	-	K10659|1|1e-126|456|oas:101119129|E3 ubiquitin-protein ligase MARCH4/9/11 [EC:2.3.2.27]	-	-	-	protein-coding	-
XM_015094773	SLC16A7	XM_015094773.1	3	159333526	159539727	-	1.26	3.52	4.81	1.92	7.09	7.14	1.48215	1.93261	-0.450461	-1.88468	-1.89482	-0.0101384	UP	UP	N/A	DOWN	DOWN	N/A	1.8e-107	1.41e-11	N/A	1.5821e-49	1.46532e-58	N/A	solute carrier family 16 member 7	-	K08184|1|0.0|905|oas:101113834|MFS transporter, MCP family, solute carrier family 16 (monocarboxylic acid transporters), member 7	-	-	-	protein-coding	-
XM_015094747	RAB3IP	XM_015094747.1	3	149496072	149542868	-	2.26	0	1.03	0	11.8	5.56	-11.1421	-1.13368	-10.0084	-13.5265	-12.4409	1.08563	DOWN	DOWN	DOWN	DOWN	DOWN	UP	2.47e-15	6.97e-194	7.82e-08	6.22561e-38	3.63151e-26	2.43571e-40	RAB3A interacting protein	-	K16779|1|0.0|900|oas:101123284|Rab-3A-interacting protein	-	-	-	protein-coding	-
XM_015094744	MYRFL	XM_015094744.1	3	149357800	149453793	-	2.11	0	0.38	3.86	0.43	0.18	-11.043	-2.47317	N/A	3.16619	4.42253	1.25634	DOWN	DOWN	N/A	UP	UP	UP	5.75e-07	5.72e-71	N/A	5.36359e-17	1.1124e-19	1.08569e-06	myelin regulatory factor-like	-	-	-	-	-	protein-coding	-
XM_015094723	TMEM117	XM_015094723.1	3	141897234	142474710	-	1.67	1.61	0	0.83	1.84	0	-0.0527874	-10.7056	10.6528	-1.14852	9.69697	10.8455	N/A	DOWN	UP	DOWN	UP	UP	N/A	1.04e-16	4.89e-35	2.38886e-23	1.48001e-56	1.63458e-33	transmembrane protein 117	-	-	-	-	-	protein-coding	-
XM_015094717	SLC38A2	XM_015094717.1	3	139749081	139761980	+	0	0	2.29	4.06	5.99	1.18	N/A	11.1611	-11.1611	-0.561076	1.78269	2.34377	N/A	UP	DOWN	N/A	UP	UP	N/A	3.28e-25	4.37e-12	N/A	2.03851e-20	3.23489e-49	solute carrier family 38 member 2	-	K14207|1|0.0|629|oas:101112042|solute carrier family 38 (sodium-coupled neutral amino acid transporter), member 2	-	-	-	protein-coding	-
XM_015094698	CACNB3	XM_015094698.1	3	136993685	137005941	-	0	1.59	1.05	0	0	2.05	10.6348	10.0362	0.598637	0	-11.0014	-11.0014	UP	UP	N/A	N/A	DOWN	DOWN	5.46e-13	1.5e-19	N/A	N/A	5.86887e-33	1.10752e-10	calcium voltage-gated channel auxiliary subunit beta 3	-	K04864|1|0.0|900|bacu:103004138|voltage-dependent calcium channel beta-3	-	-	-	protein-coding	-
XM_015094674	LOC101116975	XM_015094674.1	3	134904710	134935536	+	1.46	0.33	1.19	0	2.61	1.25	-2.14543	-0.295007	-1.85042	-11.3498	-10.2877	1.06212	DOWN	N/A	DOWN	DOWN	DOWN	UP	5.87e-129	N/A	7.84e-07	4.29352e-42	3.4184e-47	1.3207e-58	natural resistance-associated macrophage protein 2-like	-	K12347|1|0.0|999|oas:101116975|natural resistance-associated macrophage protein	-	-	-	protein-coding	-
XM_015094671	LOC101116975	XM_015094671.1	3	134904710	134935536	+	0.47	1.02	0.03	1.62	0.51	0.33	1.11784	N/A	5.08746	1.66742	2.29546	0.628031	UP	N/A	UP	UP	UP	N/A	4.78e-15	N/A	1.57e-26	1.87282e-27	3.305e-54	N/A	natural resistance-associated macrophage protein 2-like	-	K12347|1|0.0|1064|oas:101116975|natural resistance-associated macrophage protein	-	-	-	protein-coding	-
XM_015094666	SMAGP	XM_015094666.1	3	134619939	134641888	+	8.69	30.02	37.78	8.63	21.05	22.81	1.7885	2.12019	-0.331699	-1.28639	-1.40223	-0.115846	UP	UP	N/A	DOWN	DOWN	N/A	4.61e-07	4.52e-26	N/A	1.38703e-17	1.71624e-12	N/A	small cell adhesion glycoprotein	-	-	-	-	-	protein-coding	-
XM_015094641	PCBP2	XM_015094641.1	3	132720668	132742137	-	24.47	19.43	10.51	10.85	15.18	5.34	-0.332728	-1.21925	0.886523	-0.484477	1.02278	1.50726	N/A	DOWN	N/A	N/A	UP	UP	N/A	2.2e-05	N/A	N/A	2.4929e-49	1.32801e-13	poly(rC) binding protein 2	-	K13162|1|4e-175|617|ocu:100353293|poly(rC)-binding protein 2/3/4	-	-	-	protein-coding	-
XM_015094637	PCBP2	XM_015094637.1	3	132720668	132742137	-	7.64	3.52	0	3.57	5.24	0	-1.118	-12.8994	11.7814	-0.553643	11.8017	12.3554	DOWN	DOWN	UP	N/A	UP	UP	3.37e-32	5.19e-10	7.8e-17	N/A	6.33817e-29	6.16519e-25	poly(rC) binding protein 2	-	K13162|1|0.0|643|fca:101086733|poly(rC)-binding protein 2/3/4	-	-	-	protein-coding	-
XM_015094635	PCBP2	XM_015094635.1	3	132720668	132742192	-	3.49	0	22.57	13.42	7.39	0	-11.769	2.69311	-14.4621	0.860738	13.7121	12.8514	DOWN	UP	DOWN	N/A	UP	UP	9.68e-17	2.54e-21	1.75e-51	N/A	1.71102e-35	6.51444e-33	poly(rC) binding protein 2	-	K13162|1|0.0|687|bta:540653|poly(rC)-binding protein 2/3/4	-	-	-	protein-coding	-
XM_015094634	PCBP2	XM_015094634.1	3	132720668	132742137	-	0.01	7.69	5.92	8.04	6.32	3.68	9.58684	9.20945	0.377386	0.347271	1.12749	0.780219	UP	UP	N/A	N/A	UP	N/A	3.44e-66	0	N/A	N/A	5.53997e-56	N/A	poly(rC) binding protein 2	-	K13162|1|0.0|688|ssc:397665|poly(rC)-binding protein 2/3/4	-	-	-	protein-coding	-
XM_015094630	PCBP2	XM_015094630.1	3	132720668	132742137	-	2.94	0.26	7.16	0.21	0.01	5.12	-3.49923	1.28414	-4.78338	4.39232	-4.60768	-9	DOWN	UP	DOWN	UP	DOWN	DOWN	1.46e-08	9.5e-18	1.78e-14	7.95113e-39	7.82464e-47	2.77015e-13	poly(rC) binding protein 2	-	K13162|1|0.0|720|rno:363005|poly(rC)-binding protein 2/3/4	-	-	-	protein-coding	-
XM_015094613	PCBP2	XM_015094613.1	3	132723791	132742137	-	3.2	2.5	0	0	3.39	0.08	-0.356144	-11.6439	11.2877	-11.7271	-6.32193	5.40514	N/A	DOWN	UP	DOWN	DOWN	UP	N/A	5.47e-19	3.38e-16	9.52868e-25	3.29971e-47	2.84172e-30	poly(rC) binding protein 2	-	K13162|1|0.0|844|bacu:103012506|poly(rC)-binding protein 2/3/4	-	-	-	protein-coding	-
XM_015094609	HOXC4	XM_015094609.1	3	132153868	132155639	-	1.62	4.35	0.56	1.12	1.09	0	1.42502	-1.5325	2.95752	0.0391706	10.1293	10.0901	UP	DOWN	UP	N/A	UP	UP	2.18e-06	0	0.00022277	N/A	1.0062e-29	1.68351e-37	homeobox C4	-	K09304|1|1e-69|230|ptg:102961301|homeobox protein HoxA/B/C/D4	-	-	-	protein-coding	-
XM_015094600	PLXNC1	XM_015094600.1	3	130105053	130260609	+	5.98	4.45	2.61	18.54	15.35	8.69	-0.42634	-1.1961	0.769756	0.272403	1.09321	0.820811	N/A	DOWN	N/A	N/A	UP	N/A	N/A	1.13e-15	N/A	N/A	2.6845e-23	N/A	plexin C1	-	K06572|1|0.0|2966|oas:101106582|plexin C	-	-	-	protein-coding	-
XM_015094598	NUDT4	XM_015094598.1	3	129389330	129405998	+	15.94	37.63	47.87	24.09	41.36	84.37	1.23923	1.58647	-0.347239	-0.779802	-1.8083	-1.02849	UP	UP	N/A	N/A	DOWN	DOWN	6.55e-79	1.79e-07	N/A	N/A	4.99487e-58	4.2869e-17	nudix hydrolase 4	-	K07766|1|2e-92|343|ecb:100064437|diphosphoinositol-polyphosphate diphosphatase [EC:3.6.1.52]	-	-	-	protein-coding	-
XM_015094557	ACSS3	XM_015094557.1	3	116832194	117000578	+	1.25	0	0.21	9.82	0.61	0.25	-10.2877	-2.57347	N/A	4.00884	5.29572	1.28688	DOWN	DOWN	N/A	UP	UP	UP	1.6e-25	0	N/A	1.06887e-49	6.53506e-29	6.01149e-26	acyl-CoA synthetase short-chain family member 3	-	K01908|1|0.0|1320|oas:101103801|propionyl-CoA synthetase [EC:6.2.1.17]	-	-	-	protein-coding	-
XM_015094547	NAP1L1	XM_015094547.1	3	111751999	111790814	-	0.44	1.65	0.83	0	1.26	2.21	1.90689	N/A	0.991283	-10.2992	-11.1098	-0.810623	UP	N/A	N/A	DOWN	DOWN	N/A	1.41e-291	N/A	N/A	9.32192e-36	5.26528e-08	N/A	nucleosome assembly protein 1 like 1	-	K11279|1|1e-106|390|pon:100189833|nucleosome assembly protein 1-like 1	-	-	-	protein-coding	-
XM_015094534	LGR5	XM_015094534.1	3	107249428	107381055	+	1.77	3.54	1.38	1.14	6.22	3.09	1	-0.359081	1.35908	-2.44788	-1.43857	1.00931	UP	N/A	UP	DOWN	DOWN	UP	4.24e-39	N/A	4.41e-08	6.77482e-15	7.54423e-13	1.10755e-59	leucine rich repeat containing G protein-coupled receptor 5	-	K04308|1|0.0|1707|oas:101121592|leucine-rich repeat-containing G protein-coupled receptor 5	-	-	-	protein-coding	-
XM_015094505	INPP4A	XM_015094505.1	3	102456938	102509249	-	0	1.59	1.18	0	0.68	2.56	10.6348	10.2046	0.43024	-9.40939	-11.3219	-1.91254	UP	UP	N/A	DOWN	DOWN	DOWN	0.00013846	2.52e-15	N/A	5.39416e-37	5.73748e-37	4.4288e-41	inositol polyphosphate-4-phosphatase type I A	-	K01109|1|0.0|1778|oas:101109605|inositol polyphosphate-4-phosphatase [EC:3.1.3.66]	-	-	-	protein-coding	-
XM_015094497	MGAT4A	XM_015094497.1	3	102268979	102389852	+	34.6	12.8	13.03	88.67	37.25	25.05	-1.43463	-1.40893	-0.0256933	1.25121	1.82364	0.57243	DOWN	DOWN	N/A	UP	UP	N/A	4.32e-16	2.39e-14	N/A	1.85212e-29	2.2235e-48	N/A	mannosyl (alpha-1,3-)-glycoprotein beta-1,4-N-acetylglucosaminyltransferase, isozyme A	-	K00738|1|0.0|1072|oas:101108820|alpha-1,3-mannosylglycoprotein beta-1,4-N-acetylglucosaminyltransferase A/B [EC:2.4.1.145]	-	-	-	protein-coding	-
XM_015094493	NPAS2	XM_015094493.1	3	100259752	100387644	-	1.21	0.5	0	0.6	0.08	1.59	-1.27501	-10.2408	N/A	2.90689	-1.40599	-4.31288	DOWN	DOWN	N/A	UP	DOWN	DOWN	3.34e-22	4.35e-09	N/A	4.72042e-34	9.69919e-58	1.85681e-32	neuronal PAS domain protein 2	-	K09026|1|0.0|1448|oas:101104647|neuronal PAS domain-containing protein 2	-	-	-	protein-coding	-
XM_015094486	MAP4K4	XM_015094486.1	3	99613976	99761893	-	2.08	4.72	4.72	0.27	1.44	0.43	1.1822	1.1822	0	-2.41504	-0.671377	1.74366	UP	UP	N/A	DOWN	N/A	UP	4.32e-17	5.45e-08	N/A	1.62945e-36	N/A	8.3098e-52	mitogen-activated protein kinase kinase kinase kinase 4	-	K04407|1|0.0|1392|bta:509109|mitogen-activated protein kinase kinase kinase kinase 4 [EC:2.7.11.1]	-	-	-	protein-coding	-
XM_015094483	TMEM182	XM_015094483.1	3	98777489	98826360	-	0.21	0.5	1.84	0.09	0.23	1.56	N/A	3.13124	-1.87971	-1.35364	-4.11548	-2.76184	N/A	UP	DOWN	DOWN	DOWN	DOWN	N/A	0	7.63e-132	4.38256e-28	4.71818e-45	6.42337e-44	transmembrane protein 182	-	K14722|1|7e-17|91.7|tgu:100222639|solute carrier family 9 (sodium/hydrogen exchanger), member 2	-	-	-	protein-coding	-
XM_015094476	HK2	XM_015094476.1	3	96460676	96527149	+	7.23	18.21	18.72	4.75	18.83	28.93	1.33266	1.37251	-0.0398495	-1.98703	-2.60657	-0.619533	UP	UP	N/A	DOWN	DOWN	N/A	1.36e-109	6.9e-71	N/A	2.47807e-19	2.40771e-36	N/A	hexokinase 2	-	K00844|1|0.0|1831|oas:101107690|hexokinase [EC:2.7.1.1]	-	-	-	protein-coding	-
XM_015094457	DUSP11	XM_015094457.1	3	95398796	95413805	-	1.47	1.4	0	1.19	3.3	2.94	-0.0703893	-10.5216	10.4512	-1.4715	-1.30485	0.16665	N/A	DOWN	UP	DOWN	DOWN	N/A	N/A	2.12e-16	2.67e-14	9.31746e-61	5.56883e-49	N/A	dual specificity phosphatase 11	-	K14165|1|0.0|721|chx:102179013|atypical dual specificity phosphatase [EC:3.1.3.16 3.1.3.48]	-	-	-	protein-coding	-
XM_015094442	LTBP1	XM_015094442.1	3	90338540	90798326	-	15.07	40.07	25.14	21.1	50.37	31.48	1.41084	0.738305	0.672538	-1.25532	-0.577193	0.678129	UP	N/A	N/A	DOWN	N/A	N/A	6.53e-15	N/A	N/A	1.10773e-55	N/A	N/A	latent transforming growth factor beta binding protein 1	-	K19559|1|0.0|3448|oas:101102219|latent transforming growth factor beta binding protein 1	-	-	-	protein-coding	-
XM_015094439	LOC101122183	XM_015094439.1	3	87283822	87400980	-	4.95	9.91	8.01	1.78	3.73	3.33	1.00146	0.694374	0.307083	-1.0673	-0.903645	0.163653	UP	N/A	N/A	DOWN	N/A	N/A	7.36e-09	N/A	N/A	2.39706e-39	N/A	N/A	cysteine-rich motor neuron 1 protein	-	K19721|1|7e-32|142|mze:106675429|collagen, type V/XI/XXIV/XXVII, alpha	-	-	-	protein-coding	-
XM_015094438	LOC101122183	XM_015094438.1	3	87283822	87452501	-	2.81	2.85	0	0	1.91	2.13	0.0203918	-11.4564	11.4767	-10.8994	-11.0566	-0.157281	N/A	DOWN	UP	DOWN	DOWN	N/A	N/A	1.44e-10	1.76e-51	6.09185e-08	1.07738e-38	N/A	cysteine-rich motor neuron 1 protein	-	K19721|1|2e-33|148|mze:106675429|collagen, type V/XI/XXIV/XXVII, alpha	-	-	-	protein-coding	-
XM_015094437	LOC101122183	XM_015094437.1	3	87283822	87452500	-	0.24	5.85	8.48	6.3	13.29	11	4.60733	5.14296	-0.535628	-1.07692	-0.80408	0.272838	UP	UP	N/A	DOWN	N/A	N/A	1.56e-94	2.17e-16	N/A	1.86027e-43	N/A	N/A	cysteine-rich motor neuron 1 protein	-	K19721|1|9e-32|142|mze:106675429|collagen, type V/XI/XXIV/XXVII, alpha	-	-	-	protein-coding	-
XM_015094390	STON1	XM_015094390.1	3	75676506	75696728	-	0.83	2.89	1.79	2.4	6.01	2.11	1.79989	1.10878	0.69111	-1.32433	0.185791	1.51012	UP	UP	N/A	DOWN	N/A	UP	2.64e-11	2.39e-18	N/A	7.27986e-41	N/A	2.81023e-36	stonin 1	-	K20067|1|0.0|1521|oas:105601863|stonin-1/2	-	-	-	protein-coding	-
XM_015094375	SEPT10	XM_015094375.1	3	62165879	62217139	-	1.22	3.68	3.56	2.42	6.23	5.47	1.59282	1.545	0.0478285	-1.36423	-1.17653	0.187691	UP	UP	N/A	DOWN	DOWN	N/A	1.4e-32	1.65e-91	N/A	9.42126e-33	4.8097e-42	N/A	septin 10	-	K16940|1|0.0|842|chx:102171885|septin 10	-	-	-	protein-coding	-
XM_015094350	REEP1	XM_015094350.1	3	57817475	57954699	-	1.3	3.01	3.1	4.74	5.16	1.43	1.21125	1.25376	-0.0425047	-0.122484	1.72887	1.85136	UP	UP	N/A	N/A	UP	UP	9.54e-07	4.9e-07	N/A	N/A	7.59236e-18	7.79613e-41	receptor accessory protein 1	-	K17338|1|5e-118|428|oas:101103225|receptor expression-enhancing protein 1/2/3/4	-	-	-	protein-coding	-
XM_015094349	REEP1	XM_015094349.1	3	57817475	57954698	-	1.17	3.22	1.39	0.75	2.8	1.46	1.46055	0.248576	1.21198	-1.90046	-0.961006	0.939458	UP	N/A	UP	DOWN	N/A	N/A	0.000315728	N/A	1.93e-192	4.97085e-24	N/A	N/A	receptor accessory protein 1	-	K17338|1|3e-133|479|chx:102185845|receptor expression-enhancing protein 1/2/3/4	-	-	-	protein-coding	-
XM_015094295	LOC105613207	XM_015094295.1	3	39187648	39194536	+	0.51	0.16	2.2	1.11	4.4	1.35	N/A	2.10893	-3.78136	-1.98694	-0.2824	1.70454	N/A	UP	DOWN	DOWN	N/A	UP	N/A	1.51e-25	4.72e-07	7.09081e-20	N/A	2.79344e-20	endogenous retrovirus group K member 9 Pol protein	-	K09228|1|2e-102|375|oas:101108681|KRAB domain-containing zinc finger protein;K04257|2|2e-20|103|hgl:106008731|olfactory receptor	-	-	-	protein-coding	-
XM_015094294	LOC105613207	XM_015094294.1	3	39188342	39194536	+	1.12	2.86	3.88	0.61	1.52	0.44	1.35252	1.79256	-0.440042	-1.31719	0.471306	1.7885	UP	UP	N/A	DOWN	N/A	UP	5.61e-15	8.13e-05	N/A	9.94743e-27	N/A	1.60921e-17	endogenous retrovirus group K member 9 Pol protein	-	K09228|1|1e-102|376|oas:101108681|KRAB domain-containing zinc finger protein;K04257|2|2e-20|103|hgl:106008731|olfactory receptor	-	-	-	protein-coding	-
XM_015094288	CAPN13	XM_015094288.1	3	37343030	37430910	-	1.74	0.68	1.71	2.56	0.87	4.87	-1.35548	-0.025091	-1.33039	1.55706	-0.927778	-2.48483	DOWN	N/A	DOWN	UP	N/A	DOWN	0.000414292	N/A	0.000164541	5.35484e-39	N/A	1.00258e-46	calpain 13	-	K08581|1|0.0|1377|oas:101104136|calpain-13 [EC:3.4.22.-]	-	-	-	protein-coding	-
XM_015094287	CAPN13	XM_015094287.1	3	37347011	37430910	-	3.81	0.53	3.24	2.32	1.09	5.99	-2.84573	-0.233797	-2.61193	1.0898	-1.36843	-2.45823	DOWN	N/A	DOWN	UP	DOWN	DOWN	7.35e-195	N/A	6.93e-09	1.09637e-19	1.15173e-17	8.86973e-39	calpain 13	-	K08581|1|0.0|1377|oas:101104136|calpain-13 [EC:3.4.22.-]	-	-	-	protein-coding	-
XM_015094237	KCNS3	XM_015094237.1	3	25767766	25814717	+	0.38	2.76	0	0.63	1.29	0.43	2.8606	N/A	11.4305	-1.03395	0.551015	1.58496	UP	N/A	UP	DOWN	N/A	UP	6.21e-11	N/A	1.12e-19	2.29461e-17	N/A	2.51845e-09	potassium voltage-gated channel modifier subfamily S member 3	-	K04933|1|0.0|921|oas:101101966|potassium voltage-gated channel delayed-rectifier subfamily S member 3	-	-	-	protein-coding	-
XM_015094222	KCNF1	XM_015094222.1	3	19818568	19820474	+	0.15	2.38	1.16	0	1.38	0	3.98793	2.95109	1.03684	-10.4305	0	10.4305	UP	UP	UP	DOWN	N/A	UP	4.31e-78	1.72e-33	0.000351283	1.44197e-56	N/A	1.91671e-20	potassium voltage-gated channel modifier subfamily F member 1	-	K04899|1|0.0|962|oas:101103556|potassium voltage-gated channel subfamily F member 1	-	-	-	protein-coding	-
XM_015094220	ODC1	XM_015094220.1	3	19394670	19401876	-	145.91	53.68	57.5	124.41	38.17	38.74	-1.44262	-1.34344	-0.0991773	1.70459	1.68321	-0.0213848	DOWN	DOWN	N/A	UP	UP	N/A	1.03e-09	3.07e-05	N/A	2.46132e-64	2.37213e-39	N/A	ornithine decarboxylase 1	-	K01581|1|0.0|1059|oas:100192423|ornithine decarboxylase [EC:4.1.1.17]	-	-	-	protein-coding	-
XM_015094216	ASAP2	XM_015094216.1	3	18453321	18585996	+	1.1	0.69	2.58	0	2.8	3.13	-0.672835	1.22987	-1.9027	-11.4512	-11.6119	-0.160736	N/A	UP	DOWN	DOWN	DOWN	N/A	N/A	3.21e-18	9.93e-05	3.02404e-19	4.58298e-40	N/A	ArfGAP with SH3 domain, ankyrin repeat and PH domain 2	-	K12488|1|0.0|1455|bta:618009|Arf-GAP with SH3 domain, ANK repeat and PH domain-containing protein	-	-	-	protein-coding	-
XM_015094209	KIDINS220	XM_015094209.1	3	18021406	18110759	-	2.33	0.99	1.05	3.3	1.89	1.07	-1.23483	-1.14994	-0.0848889	0.80408	1.62486	0.820775	DOWN	DOWN	N/A	N/A	UP	N/A	6.5e-13	2.48e-12	N/A	N/A	3.15337e-14	N/A	kinase D-interacting substrate 220kDa	-	K12460|1|0.0|2574|oas:101115774|ankyrin repeat-rich membrane spanning protein	-	-	-	protein-coding	-
XM_015094203	RC3H2	XM_015094203.1	3	12693273	12741124	+	0	1.21	0.25	3.77	5.12	2.07	10.2408	N/A	2.27501	-0.441579	0.864934	1.30651	UP	N/A	UP	N/A	N/A	UP	5.84e-10	N/A	7.05e-10	N/A	N/A	1.19352e-16	ring finger and CCCH-type domains 2	-	K15690|1|0.0|2083|oas:101110920|RING finger and CCCH-type zinc finger domain-containing protein	-	-	-	protein-coding	-
XM_015094177	RALGPS1	XM_015094177.1	3	8789046	9087931	-	0	1.38	1.2	1.63	1.61	0.51	10.4305	10.2288	0.201634	0.0178113	1.6763	1.65849	UP	UP	N/A	N/A	UP	UP	6.71e-14	7.55e-11	N/A	N/A	4.01725e-46	2.10298e-13	Ral GEF with PH domain and SH3 binding motif 1	-	K03099|1|4e-21|107|sko:100376216|son of sevenless;K17639|2|2e-20|105|pbi:103060131|ral guanine nucleotide dissociation stimulator-like 3;K04349|3|5e-20|104|mze:101475482|Ras-specific guanine nucleotide-releasing factor 1	-	-	-	protein-coding	-
XM_015094176	RALGPS1	XM_015094176.1	3	8789046	9087401	-	3.09	0	0.6	1.15	0.4	1.26	-11.5934	-2.36457	N/A	1.52356	-0.13179	-1.65535	DOWN	DOWN	N/A	UP	N/A	DOWN	1.04e-66	2.31e-119	N/A	1.25783e-44	N/A	3.89971e-56	Ral GEF with PH domain and SH3 binding motif 1	-	K03099|1|4e-21|107|sko:100376216|son of sevenless;K17639|2|2e-20|105|pbi:103060131|ral guanine nucleotide dissociation stimulator-like 3;K04349|3|5e-20|104|mze:101475482|Ras-specific guanine nucleotide-releasing factor 1	-	-	-	protein-coding	-
XM_015094174	GARNL3	XM_015094174.1	3	8618259	8783438	-	0.18	1.24	0	0	1.53	0	2.78427	N/A	10.2761	-10.5793	0	10.5793	UP	N/A	UP	DOWN	N/A	UP	5.78e-08	N/A	1.15e-13	2.66382e-53	N/A	2.39936e-37	GTPase activating Rap/RanGAP domain like 3	-	K17700|1|2e-53|213|tca:661653|RAP1 GTPase activating protein 1;K08013|4|7e-51|205|hgl:101717091|signal-induced proliferation-associated gene 1	-	-	-	protein-coding	-
XM_015094173	GARNL3	XM_015094173.1	3	8618259	8783443	-	0.18	1.24	0.37	1.15	0	0	2.78427	N/A	1.74474	10.1674	10.1674	0	UP	N/A	UP	UP	UP	N/A	5.78e-08	N/A	0.00041692	3.46902e-41	8.59636e-14	N/A	GTPase activating Rap/RanGAP domain like 3	-	K17700|1|2e-53|213|tca:661653|RAP1 GTPase activating protein 1;K08013|4|7e-51|205|hgl:101717091|signal-induced proliferation-associated gene 1	-	-	-	protein-coding	-
XM_015094170	TOR2A	XM_015094170.1	3	8341824	8345680	+	0	0	2.36	2.07	0	0.2	N/A	11.2046	-11.2046	11.0154	3.37156	-7.64386	N/A	UP	DOWN	UP	UP	DOWN	N/A	1.62e-07	3.45e-40	6.32266e-21	1.31158e-33	2.17864e-45	torsin family 2 member A	-	K01056|1|1e-37|159|tgu:100227249|peptidyl-tRNA hydrolase, PTH1 family [EC:3.1.1.29]	-	-	-	protein-coding	-
XM_015094163	SLC27A4	XM_015094163.1	3	7810622	7824497	-	68.16	7.97	8.01	66.25	4.5	3.77	-3.09627	-3.08905	-0.00722252	3.87992	4.13528	0.25536	DOWN	DOWN	N/A	UP	UP	N/A	8.6e-68	1.51e-75	N/A	1.94038e-16	2.14641e-63	N/A	solute carrier family 27 member 4	-	K08745|1|0.0|1198|phd:102321808|solute carrier family 27 (fatty acid transporter), member 1/4 [EC:6.2.1.-]	-	-	-	protein-coding	-
XM_015094159	ZER1	XM_015094159.1	3	7509005	7537250	+	0.79	1.63	0	0.48	0	1.47	1.04495	N/A	10.6707	8.90689	-1.61471	-10.5216	UP	N/A	UP	UP	DOWN	DOWN	1.37e-06	N/A	7.8e-11	6.99752e-27	1.87139e-46	3.77208e-56	zyg-11 related cell cycle regulator	-	K10350|1|0.0|1547|cfr:102514221|Zyg-11 protein homolog	-	-	-	protein-coding	-
XM_015094112	AGPAT2	XM_015094112.1	3	2686070	2698330	+	12.52	54.15	67.61	8.78	27.26	35.3	2.11273	2.433	-0.320275	-1.63449	-2.00738	-0.372883	UP	UP	N/A	DOWN	DOWN	N/A	1.3e-09	3.59e-11	N/A	3.42634e-22	9.05179e-49	N/A	1-acylglycerol-3-phosphate O-acyltransferase 2	-	K13509|1|5e-140|499|oas:101114511|lysophosphatidate acyltransferase [EC:2.3.1.51]	-	-	-	protein-coding	-
XM_015094109	ABO	XM_015094109.1	3	2569806	2608843	+	1.86	0	3.61	1.31	2.17	0	-10.8611	0.956696	-11.8178	-0.728128	10.3554	11.0835	DOWN	N/A	DOWN	N/A	UP	UP	8.25e-13	N/A	4.28e-07	N/A	8.97817e-34	1.00853e-44	ABO blood group (transferase A, alpha 1-3-N-acetylgalactosaminyltransferase; transferase B, alpha 1-3-galactosyltransferase)	-	K00709|1|0.0|762|oas:101114008|histo-blood group ABO system transferase [EC:2.4.1.40 2.4.1.37]	-	-	-	protein-coding	-
XM_015094105	SURF1	XM_015094105.1	3	2528096	2530551	+	6.69	2.68	0.68	3.84	4.32	0	-1.31977	-3.2984	1.97863	-0.169925	11.9069	12.0768	DOWN	DOWN	UP	N/A	UP	UP	0.000654925	0	1.54e-17	N/A	6.46752e-08	6.89709e-06	surfeit 1	-	K14998|1|2e-118|392|chx:102169972|surfeit locus 1 family protein	-	-	-	protein-coding	-
XM_015094031	NRXN1	XM_015094031.1	3	73066113	74278588	+	0.63	1.37	1.16	1.74	4.17	3.23	1.12075	0.880701	0.240051	-1.26096	-0.892447	0.368513	UP	N/A	N/A	DOWN	N/A	N/A	1.6e-22	N/A	N/A	6.43507e-25	N/A	N/A	neurexin 1	-	K07377|1|0.0|2753|oas:101104646|neurexin	-	-	-	protein-coding	-
XM_015094004	SCUBE1	XM_015094004.1	3	217768573	217894328	-	2.84	6.97	2.66	5.29	2.57	0.72	1.29527	-0.0944647	1.38973	1.0415	2.8772	1.8357	UP	N/A	UP	UP	UP	UP	0.000207144	N/A	4.71e-05	1.39992e-12	3.66168e-12	2.28851e-20	signal peptide, CUB domain and EGF like domain containing 1	-	K06825|1|2e-82|310|sko:100374579|fibrillin 1	-	-	-	protein-coding	-
XM_015093995	MGAT3	XM_015093995.1	3	214642559	214648123	+	5.16	1.09	0.7	3.81	1.93	0.8	-2.24304	-2.88194	0.638901	0.98119	2.25172	1.27053	DOWN	DOWN	N/A	N/A	UP	UP	4.89e-10	1.09e-12	N/A	N/A	4.18287e-41	6.82288e-09	mannosyl (beta-1,4-)-glycoprotein beta-1,4-N-acetylglucosaminyltransferase	-	K00737|1|0.0|842|oas:101123204|beta-1,4-mannosyl-glycoprotein beta-1,4-N-acetylglucosaminyltransferase [EC:2.4.1.144]	-	-	-	protein-coding	-
XM_015093976	LAG3	XM_015093976.1	3	207394000	207400698	-	6.28	3.35	2.08	1.18	0.64	0.5	-0.906603	-1.59418	0.687578	0.882643	1.23879	0.356144	N/A	DOWN	N/A	N/A	UP	N/A	N/A	9.64e-15	N/A	N/A	1.12008e-16	N/A	lymphocyte activating 3	-	K06565|1|0.0|898|oas:101109350|lymphocyte-activation gene 3 protein	-	-	-	protein-coding	-
XM_015093957	NUAK1	XM_015093957.1	3	174326806	174400375	-	0.98	2.05	1.62	1.09	2.6	2.25	1.06477	0.72514	0.33963	-1.25418	-1.0456	0.208587	UP	N/A	N/A	DOWN	DOWN	N/A	1.22e-11	N/A	N/A	2.7872e-45	2.16684e-31	N/A	NUAK family kinase 1	-	K08800|1|0.0|1220|oas:101103312|NUAK family, SNF1-like kinase [EC:2.7.11.1]	-	-	-	protein-coding	-
XM_015093940	NXPH4	XM_015093940.1	3	161917079	161925512	-	3.37	0.3	0.27	4.03	0	0.14	-3.48971	-3.64172	N/A	11.9766	4.84728	-7.12928	DOWN	DOWN	N/A	UP	UP	DOWN	2.58e-08	0	N/A	2.89443e-39	4.07155e-50	3.12207e-31	neurexophilin 4	-	K00600|1|2e-72|275|aam:106482143|glycine hydroxymethyltransferase [EC:2.1.2.1];K04550|2|8e-70|266|asn:102370838|low-density lipoprotein receptor-related protein 1 (alpha-2-macroglobulin receptor);K16657|3|2e-65|252|cmk:103189071|neurexophilin-2	-	-	-	protein-coding	-
XM_015093925	KCNH3	XM_015093925.1	3	136339344	136357316	-	1.28	0	0	1.26	0.09	0.05	-10.3219	-10.3219	N/A	3.80735	4.65535	0.847997	DOWN	DOWN	N/A	UP	UP	N/A	1.6e-07	1.04e-16	N/A	1.63172e-17	1.35834e-44	N/A	potassium voltage-gated channel subfamily H member 3	-	K04906|1|0.0|1717|oas:101118435|potassium voltage-gated channel Eag-related subfamily H member 3	-	-	-	protein-coding	-
XM_015093914	PPP1R1A	XM_015093914.1	3	131683569	131691513	+	2.48	13.13	6.66	1.48	3.57	1.7	2.40445	1.42518	0.979273	-1.27033	-0.199938	1.07039	UP	UP	N/A	DOWN	N/A	UP	2.96e-12	2.87e-34	N/A	9.15477e-50	N/A	2.30824e-26	protein phosphatase 1 regulatory inhibitor subunit 1A	-	K08050|1|2e-85|317|oas:101107087|protein phosphatase 1 regulatory subunit 1A	-	-	-	protein-coding	-
XM_015093911	LOC101104054	XM_015093911.1	3	119149134	119234549	+	28.15	17.14	13	38.19	25.61	14.24	-0.715768	-1.11462	0.398855	0.576488	1.42325	0.846758	N/A	DOWN	N/A	N/A	UP	N/A	N/A	2.81e-23	N/A	N/A	1.38618e-20	N/A	multidrug resistance-associated protein 4-like	-	K05673|1|0.0|1102|oas:101104054|ATP-binding cassette, subfamily C (CFTR/MRP), member 4	-	-	-	protein-coding	-
XM_015093895	SLC9A2	XM_015093895.1	3	98864380	98926332	-	5.24	12.82	12.79	12.12	24.5	25.12	1.29076	1.28738	0.00338	-1.01539	-1.05145	-0.0360547	UP	UP	N/A	DOWN	DOWN	N/A	5.07e-43	2.44e-08	N/A	6.46606e-45	8.13876e-43	N/A	solute carrier family 9 member A2	-	K14722|1|0.0|1240|oas:101108738|solute carrier family 9 (sodium/hydrogen exchanger), member 2	-	-	-	protein-coding	-
XM_015093885	ST6GAL2	XM_015093885.1	3	60886208	60922529	-	0.24	7.06	17.73	0.34	9.36	40.14	4.87856	6.20701	-1.32845	-4.7829	-6.88336	-2.10046	UP	UP	DOWN	DOWN	DOWN	DOWN	1.18e-14	0	3.03e-18	1.42571e-38	6.83268e-39	2.95807e-42	ST6 beta-galactoside alpha-2,6-sialyltransferase 2	-	K00779|1|0.0|939|oas:101108300|beta-galactoside alpha2,6-sialyltransferase (sialyltransferase 2) [EC:2.4.99.1]	-	-	-	protein-coding	-
XM_015093866	LOC101105319	XM_015093866.1	3	22934288	22937191	+	30.45	8.82	8.41	8.99	3.25	7.25	-1.78759	-1.85626	0.0686729	1.46788	0.31034	-1.15754	DOWN	DOWN	N/A	UP	N/A	DOWN	8.22e-09	1.28e-18	N/A	7.00099e-36	N/A	4.49411e-51	protein FAM84A	-	-	-	-	-	protein-coding	-
XM_015093847	HMCN2	XM_015093847.1	3	6060028	6215658	-	2.03	11.32	8.49	3.89	12.64	8.7	2.47932	2.06428	0.415037	-1.70015	-1.16125	0.538909	UP	UP	N/A	DOWN	DOWN	N/A	4.86e-239	2.17e-15	N/A	2.17926e-47	2.23535e-49	N/A	hemicentin 2	-	K17341|1|0.0|9730|oas:101101882|hemicentin	-	-	-	protein-coding	-
XM_015093786	LOC443322	XM_015093786.1	3	150116581	150140615	-	36.78	0	0	40.55	69.07	1.53	-15.1666	-15.1666	N/A	-0.768357	4.7281	5.49646	DOWN	DOWN	N/A	N/A	UP	UP	1.29e-100	1.71e-25	N/A	N/A	3.05931e-57	4.01489e-21	lysozyme 3a precursor	-	K13915|1|2e-84|314|phd:102337850|lysozyme C [EC:3.2.1.17]	-	-	-	protein-coding	-
XM_015093785	LOC443322	XM_015093785.1	3	150116581	150140614	-	5.34	2.83	0.59	18.63	0	0	-0.916038	-3.17805	2.26202	14.1853	14.1853	0	N/A	DOWN	UP	UP	UP	N/A	N/A	0	3.49e-09	3.15407e-50	4.9285e-52	N/A	lysozyme 3a precursor	-	K13915|1|3e-84|314|phd:102337850|lysozyme C [EC:3.2.1.17]	-	-	-	protein-coding	-
XM_015093784	LOC443322	XM_015093784.1	3	150116581	150140615	-	6.3	0	0	0	112.72	0	-12.6211	-12.6211	N/A	-16.7824	0	16.7824	DOWN	DOWN	N/A	DOWN	N/A	UP	5.05e-17	3.82e-06	N/A	3.30488e-08	N/A	1.27299e-41	lysozyme 3a precursor	-	K13915|1|3e-84|313|oas:443322|lysozyme C [EC:3.2.1.17]	-	-	-	protein-coding	-
XM_015093782	LGALS1	XM_015093782.1	3	213255744	213259600	+	35.13	154.1	99.97	22.02	86	53.35	2.13309	1.50879	0.6243	-1.96552	-1.27667	0.688848	UP	UP	N/A	DOWN	DOWN	N/A	0.000317396	3.36e-15	N/A	1.52946e-15	1.04524e-21	N/A	galectin 1	-	K06830|1|7e-57|221|oas:443298|galectin-1	-	-	-	protein-coding	-
XM_015093777	ST3GAL5	XM_015093777.1	3	57442664	57504988	-	1.96	9.29	6.48	2.22	4.04	8.59	2.24482	1.72514	0.519685	-0.863796	-1.9521	-1.0883	UP	UP	N/A	N/A	DOWN	DOWN	2.12e-19	1.14e-15	N/A	N/A	3.56395e-51	1.71685e-11	ST3 beta-galactoside alpha-2,3-sialyltransferase 5	-	K03370|1|0.0|789|chx:102190883|lactosylceramide alpha-2,3-sialyltransferase (sialyltransferase 9) [EC:2.4.99.9]	-	-	-	protein-coding	-
XM_015093757	RABL2B	XM_015093757.1	3	223956446	223975431	+	3.75	0	4.12	0	2	0	-11.8727	0.135754	-12.0084	-10.9658	0	10.9658	DOWN	N/A	DOWN	DOWN	N/A	UP	3.74e-18	N/A	6.22e-15	6.1599e-30	N/A	3.55094e-12	RAB, member of RAS oncogene family-like 2B	-	K07931|1|2e-101|206|oas:100145874|Rab-like protein 2	-	-	-	protein-coding	-
XM_015093753	CD9	XM_015093753.1	3	207844463	207857911	-	35.69	114.01	102.66	14.85	34.56	46.31	1.67557	1.52428	0.151286	-1.21864	-1.64086	-0.422221	UP	UP	N/A	DOWN	DOWN	N/A	4.5e-16	3.81e-39	N/A	3.64267e-54	1.77884e-30	N/A	CD9 molecule	-	K06460|1|1e-101|372|oas:100141299|CD9 antigen	-	-	-	protein-coding	-
XM_015093747	MFAP2	XM_015093747.1	2	248414225	248419898	+	5.33	13.44	8.54	1.49	2.99	3.2	1.33433	0.680101	0.654225	-1.00483	-1.10276	-0.0979264	UP	N/A	N/A	DOWN	DOWN	N/A	3.07e-31	N/A	N/A	1.21014e-28	5.51203e-35	N/A	microfibrillar associated protein 2	-	K13526|1|1e-31|139|pps:100993572|cation-transporting ATPase 13A2 [EC:3.6.3.-];K10989|3|4e-07|57.8|tgu:100229705|activation-induced cytidine deaminase [EC:3.5.4.38]	-	-	-	protein-coding	-
XM_015093745	ALDH4A1	XM_015093745.1	2	246588015	246607387	+	2.55	8.61	10.13	2.67	4.57	7.48	1.75552	1.99007	-0.234549	-0.775354	-1.4862	-0.710844	UP	UP	N/A	N/A	DOWN	N/A	0.00025593	4.9e-72	N/A	N/A	8.88328e-37	N/A	aldehyde dehydrogenase 4 family member A1	-	K00294|1|0.0|1270|oas:101105895|1-pyrroline-5-carboxylate dehydrogenase [EC:1.2.1.88]	-	-	-	protein-coding	-
XM_015093737	TMCO4	XM_015093737.1	2	245734831	245838817	+	26.88	11.81	11.87	19.59	8.95	11.1	-1.18652	-1.17921	-0.00731097	1.13016	0.819558	-0.3106	DOWN	DOWN	N/A	UP	N/A	N/A	3.19e-07	2.65e-37	N/A	2.69118e-39	N/A	N/A	transmembrane and coiled-coil domains 4	-	-	-	-	-	protein-coding	-
XM_015093734	RNF186	XM_015093734.1	2	245707486	245708941	+	34.84	16.89	22.71	29.44	11.32	23.39	-1.04458	-0.617417	-0.427158	1.3789	0.331886	-1.04702	DOWN	N/A	N/A	UP	N/A	DOWN	2.66e-24	N/A	N/A	6.20895e-12	N/A	1.28599e-56	ring finger protein 186	-	K12026|1|6e-07|58.2|bfo:BRAFLDRAFT_104269|tripartite motif-containing protein 56 [EC:2.3.2.27];K11983|3|2e-06|56.6|pbi:103049279|E3 ubiquitin-protein ligase RNF182 [EC:2.3.2.27];K15705|5|7e-06|54.7|pss:102463078|E3 ubiquitin-protein ligase RNF152 [EC:2.3.2.27]	-	-	-	protein-coding	-
XM_015093733	PLA2G2D	XM_015093733.1	2	245391429	245432787	+	6.7	4.46	13.22	6.14	3.45	8.37	-0.587117	0.980489	-1.56761	0.831642	-0.446989	-1.27863	N/A	N/A	DOWN	N/A	N/A	DOWN	N/A	N/A	4.14e-39	N/A	N/A	7.08203e-48	phospholipase A2 group IID	-	K01047|1|2e-67|258|oas:101106916|secretory phospholipase A2 [EC:3.1.1.4]	-	-	-	protein-coding	-
XM_015093723	HP1BP3	XM_015093723.1	2	244741009	244777291	+	0	0	3.88	0	2.96	12.95	N/A	11.9218	-11.9218	-11.5314	-13.6607	-2.12928	N/A	UP	DOWN	DOWN	DOWN	DOWN	N/A	1.04e-39	0	2.34343e-15	9.84073e-56	3.95887e-58	heterochromatin protein 1 binding protein 3	-	K11275|1|4e-09|66.6|cfo:105257121|histone H1/5;K11252|2|6e-09|66.2|bfo:BRAFLDRAFT_101655|histone H2B	-	-	-	protein-coding	-
XM_015093721	HP1BP3	XM_015093721.1	2	244740374	244777291	+	3.53	5.39	2.28	0	0.6	2.96	0.610617	-0.630634	1.24125	-9.22882	-11.5314	-2.30256	N/A	N/A	UP	DOWN	DOWN	DOWN	N/A	N/A	1.54e-13	9.45814e-11	4.02598e-05	7.13935e-38	heterochromatin protein 1 binding protein 3	-	K11275|1|5e-09|66.6|cfo:105257121|histone H1/5;K11252|2|6e-09|66.2|bfo:BRAFLDRAFT_101655|histone H2B	-	-	-	protein-coding	-
XM_015093696	ECE1	XM_015093696.1	2	244271015	244335181	+	0	2.63	1.89	5.86	0.4	6.07	11.3608	10.8842	0.476677	3.87283	-0.0507959	-3.92362	UP	UP	N/A	UP	N/A	DOWN	2.1e-27	2.68e-17	N/A	4.72888e-20	N/A	1.56927e-34	endothelin converting enzyme 1	-	K01415|1|0.0|1487|chx:102189723|endothelin-converting enzyme [EC:3.4.24.71]	-	-	-	protein-coding	-
XM_015093695	RAP1GAP	XM_015093695.1	2	244021825	244053529	+	10.32	35.77	51.35	4.13	16.44	22.63	1.79331	2.31492	-0.521614	-1.993	-2.45402	-0.461026	UP	UP	N/A	DOWN	DOWN	N/A	0.000189758	1.9e-41	N/A	2.162e-42	7.92455e-49	N/A	RAP1 GTPase activating protein	-	K17700|1|0.0|1371|chx:102189175|RAP1 GTPase activating protein 1	-	-	-	protein-coding	-
XM_015093693	USP48	XM_015093693.1	2	243919745	243974904	+	2.19	5.14	1.08	5.9	4.44	2.31	1.23084	-1.0199	2.25074	0.410155	1.35282	0.942667	UP	DOWN	UP	N/A	UP	N/A	8.13e-12	3.47e-12	5.56e-08	N/A	4.8535e-40	N/A	ubiquitin specific peptidase 48	-	K11858|1|0.0|1976|chx:102189355|ubiquitin carboxyl-terminal hydrolase 48 [EC:3.4.19.12]	-	-	-	protein-coding	-
XM_015093672	ZNF683	XM_015093672.1	2	239630696	239638939	+	3.12	0.63	0.45	2.35	0.95	2.42	-2.30812	-2.79355	N/A	1.30666	-0.0423463	-1.34901	DOWN	DOWN	N/A	UP	N/A	DOWN	7.64e-137	3.29e-06	N/A	5.33321e-26	N/A	5.90385e-36	zinc finger protein 683	-	K09228|1|2e-33|147|sko:100371350|KRAB domain-containing zinc finger protein	-	-	-	protein-coding	-
XM_015093641	EPB41	XM_015093641.1	2	237302678	237464996	-	0.59	1.92	0.83	0.53	0.53	1.14	1.70232	N/A	1.20992	0	-1.10497	-1.10497	UP	N/A	UP	N/A	DOWN	DOWN	2.65e-07	N/A	9.38e-05	N/A	3.56507e-30	1.06076e-28	erythrocyte membrane protein band 4.1	-	K06107|1|0.0|1439|phd:102322928|erythrocyte membrane protein band 4.1	-	-	-	protein-coding	-
XM_015093626	MECR	XM_015093626.1	2	237200978	237237151	+	0.6	1.03	0	0	0.31	1.51	0.77961	N/A	10.0084	-8.27612	-10.5603	-2.28421	N/A	N/A	UP	DOWN	DOWN	DOWN	N/A	N/A	1.75e-06	8.51118e-20	4.48462e-18	1.9451e-51	mitochondrial trans-2-enoyl-CoA reductase	-	K07512|1|2e-180|593|oas:101121831|mitochondrial trans-2-enoyl-CoA reductase [EC:1.3.1.38]	-	-	-	protein-coding	-
XM_015093606	LOC101109150	XM_015093606.1	2	233079013	233083310	+	7.68	0.06	0.1	6.75	0	0.11	-7	-6.26303	N/A	12.7207	5.93931	-6.78136	DOWN	DOWN	N/A	UP	UP	DOWN	1.96e-18	8.54e-28	N/A	4.58225e-55	2.5141e-12	3.4686e-20	intestinal-type alkaline phosphatase-like	-	K01077|1|0.0|962|oas:101109150|alkaline phosphatase [EC:3.1.3.1]	-	-	-	protein-coding	-
XM_015093592	SLC16A14	XM_015093592.1	2	231148226	231174541	-	1.68	1.97	0.73	2.08	2.17	0.68	0.229734	-1.20249	1.43223	-0.0611115	1.61298	1.67409	N/A	DOWN	UP	N/A	UP	UP	N/A	3.01e-33	0.000401883	N/A	2.36074e-21	3.84447e-09	solute carrier family 16 member 14	-	K08190|1|0.0|1030|oas:101105803|MFS transporter, MCP family, solute carrier family 16 (monocarboxylic acid transporters), member 14	-	-	-	protein-coding	-
XM_015093553	SGPP2	XM_015093553.1	2	223585352	223736218	+	4.29	7	8.73	3.01	6.19	6.7	0.706377	1.025	-0.318627	-1.04018	-1.1544	-0.114222	N/A	UP	N/A	DOWN	DOWN	N/A	N/A	2.37e-06	N/A	5.30611e-41	2.57404e-38	N/A	sphingosine-1-phosphate phosphatase 2	-	K04717|1|0.0|701|oas:101116130|sphingosine-1-phosphate phosphotase 2 [EC:3.1.3.-]	-	-	-	protein-coding	-
XM_015093542	ZFAND2B	XM_015093542.1	2	220132276	220135154	+	2.52	3.18	0.59	3.9	1.71	5.3	0.335603	-2.09464	2.43024	1.18948	-0.442518	-1.632	N/A	DOWN	UP	UP	N/A	DOWN	N/A	0	1.14e-14	4.88645e-52	N/A	6.63524e-34	zinc finger AN1-type containing 2B	-	-	-	-	-	protein-coding	-
XM_015093509	ADAM23	XM_015093509.1	2	207440259	207632542	+	1.34	4.06	2.81	1.63	3.38	2.58	1.59925	1.06834	0.53091	-1.05215	-0.662499	0.389652	UP	UP	N/A	DOWN	N/A	N/A	2.21e-11	3.6e-12	N/A	2.91954e-08	N/A	N/A	ADAM metallopeptidase domain 23	-	K06837|1|0.0|1585|oas:101105313|disintegrin and metalloproteinase domain-containing protein 23 [EC:3.4.24.-]	-	-	-	protein-coding	-
XM_015093501	INO80D	XM_015093501.1	2	207080508	207148559	-	4.47	4.58	0.59	9.01	9.34	3.1	0.0350728	-2.92149	2.95656	-0.0518954	1.53926	1.59115	N/A	DOWN	UP	N/A	UP	UP	N/A	0	1.7e-10	N/A	1.53099e-54	4.39287e-23	INO80 complex subunit D	-	K11668|1|0.0|1556|chx:102181443|INO80 complex subunit D	-	-	-	protein-coding	-
XM_015093479	SPATS2L	XM_015093479.1	2	201533525	201719686	+	3.13	0.83	1.48	4.24	3.26	1.31	-1.91498	-1.08057	-0.834414	0.379192	1.6945	1.31531	DOWN	DOWN	N/A	N/A	UP	UP	0.000295677	2.74e-09	N/A	N/A	1.86089e-48	1.64711e-32	spermatogenesis associated serine rich 2 like	-	-	-	-	-	protein-coding	-
XM_015093476	SATB2	XM_015093476.1	2	200541952	200761522	-	0.05	7.47	7.37	0.19	10.1	17.45	7.22304	7.20359	0.0194436	-5.73221	-6.52108	-0.788872	UP	UP	N/A	DOWN	DOWN	N/A	2.42e-291	1.09e-42	N/A	1.32215e-26	1.71253e-42	N/A	SATB homeobox 2	-	K19774|1|6e-17|93.6|crg:105334238|homeobox domain-containing protein	-	-	-	protein-coding	-
XM_015093424	LYPD6B	XM_015093424.1	2	159159089	159409960	-	6.76	0	3.96	5.72	1.56	4.61	-12.7228	-0.771523	-11.9513	1.87447	0.311248	-1.56322	DOWN	N/A	DOWN	UP	N/A	DOWN	3.08e-25	N/A	4.5e-109	1.7643e-41	N/A	4.76469e-22	LY6/PLAUR domain containing 6B	-	K08576|1|5e-12|74.7|bfo:BRAFLDRAFT_132644|calpain-7 [EC:3.4.22.-]	-	-	-	protein-coding	-
XM_015093420	RIF1	XM_015093420.1	2	156903234	156958966	-	1.05	0.3	0.76	2.57	5.48	4.53	-1.80735	-0.466318	N/A	-1.09241	-0.817743	0.274665	DOWN	N/A	N/A	DOWN	N/A	N/A	2.19e-97	N/A	N/A	4.03721e-54	N/A	N/A	replication timing regulatory factor 1	-	K11138|1|0.0|4305|oas:101118926|telomere-associated protein RIF1	-	-	-	protein-coding	-
XM_015093372	LOC101118851	XM_015093372.1	2	138695077	138714261	-	0.11	2.8	0	0	1.01	0.24	4.66985	N/A	11.4512	-9.98014	-7.90689	2.07325	UP	N/A	UP	DOWN	DOWN	UP	4.49e-61	N/A	2.93e-38	6.8634e-15	2.83912e-45	8.2173e-32	kelch-like protein 23	-	K10460|1|0.0|1170|chx:102169914|kelch-like protein 23	-	-	-	protein-coding	-
XM_015093371	LOC101118851	XM_015093371.1	2	138695077	138714349	-	0.94	0	1.99	1.79	5.57	2.05	N/A	1.08204	-10.9586	-1.63772	-0.195664	1.44205	N/A	UP	DOWN	DOWN	N/A	UP	N/A	1.24e-14	1.76e-06	3.92419e-27	N/A	1.65478e-27	kelch-like protein 23	-	K10460|1|0.0|1170|chx:102169914|kelch-like protein 23	-	-	-	protein-coding	-
XM_015093349	GPR155	XM_015093349.1	2	134459450	134498177	+	1.13	0	0	0.22	0	2.94	-10.1421	-10.1421	N/A	7.78136	-3.74024	-11.5216	DOWN	DOWN	N/A	UP	DOWN	DOWN	4.5e-08	8.83e-24	N/A	2.14736e-52	5.86639e-56	1.00313e-19	G protein-coupled receptor 155	-	K19475|1|6e-16|89.4|lcm:102354926|WAS/WASL-interacting protein;K20402|2|4e-08|63.5|aqu:100640629|DEP domain-containing mTOR-interacting protein;K12365|4|1e-07|62.0|lcm:102357864|phosphatidylinositol-3,4,5-trisphosphate-dependent Rac exchanger 1 protein;K17588|5|1e-07|62.0|aam:106484644|phosphatidylinositol 3,4,5-trisphosphate-dependent Rac exchanger 2 protein	-	-	-	protein-coding	-
XM_015093348	CHN1	XM_015093348.1	2	134046900	134183107	+	1.23	1.53	0	2.22	0	0.67	0.314873	-10.2644	10.5793	11.1163	1.72833	-9.38802	N/A	DOWN	UP	UP	UP	DOWN	N/A	3.67e-19	7.82e-17	4.61146e-14	8.13654e-55	7.6098e-49	chimerin 1	-	K02649|1|2e-38|163|bfo:BRAFLDRAFT_91712|phosphoinositide-3-kinase, regulatory subunit;K10360|2|7e-37|158|tca:656579|myosin IX	-	-	-	protein-coding	-
XM_015093347	HOXD8	XM_015093347.1	2	132884968	132888875	-	0.14	2.1	1.75	0.08	2.36	2.73	3.90689	3.64386	0.263034	-4.88264	-5.09276	-0.210114	UP	UP	N/A	DOWN	DOWN	N/A	1.16e-16	9.76e-14	N/A	6.62126e-26	8.85838e-59	N/A	homeobox D8	-	K09308|1|1e-107|394|oas:101103879|homeobox protein HoxB/C/D8	-	-	-	protein-coding	-
XM_015093328	PMS1	XM_015093328.1	2	118314980	118431309	-	0	0	1.47	4.9	1.66	0	N/A	10.5216	-10.5216	1.5616	12.2586	10.697	N/A	UP	DOWN	UP	UP	UP	N/A	9.84e-17	5.28e-35	1.9173e-34	6.41709e-35	3.45558e-39	PMS1 homolog 1, mismatch repair system component	-	K10864|1|0.0|1716|oas:101111691|DNA mismatch repair protein PMS1	-	-	-	protein-coding	-
XM_015093320	NAB1	XM_015093320.1	2	117479706	117530997	-	5.75	12.69	10.29	6.32	20.21	23.28	1.14206	0.839609	0.302449	-1.67707	-1.88109	-0.204022	UP	N/A	N/A	DOWN	DOWN	N/A	1.13e-09	N/A	N/A	5.93836e-62	7.49069e-48	N/A	NGFI-A binding protein 1	-	-	-	-	-	protein-coding	-
XM_015093307	WDR33	XM_015093307.1	2	116584223	116645752	+	7.41	5.41	2.61	9.13	10.49	3.39	-0.453845	-1.50542	1.05158	-0.200328	1.42933	1.62966	N/A	DOWN	UP	N/A	UP	UP	N/A	1.01e-08	0.00010872	N/A	2.17764e-62	5.2902e-62	WD repeat domain 33	-	K15542|1|0.0|1187|oas:101108367|polyadenylation factor subunit 2	-	-	-	protein-coding	-
XM_015093287	LOC101102534	XM_015093287.1	2	112449583	112693429	-	0.26	3.29	1.65	8.2	2.29	0	3.6615	2.66588	0.995622	1.84028	13.0014	11.1611	UP	UP	N/A	UP	UP	UP	4.01e-51	2.81e-06	N/A	4.47797e-36	6.15096e-27	1.39074e-55	E3 ubiquitin-protein ligase HERC2	-	K10595|1|0.0|8847|oas:101102534|E3 ubiquitin-protein ligase HERC2 [EC:2.3.2.26]	-	-	-	protein-coding	-
XM_015093283	MFAP3L	XM_015093283.1	2	110018843	110065685	+	0	0	4.67	0.3	3.25	3.57	N/A	12.1892	-12.1892	-3.43741	-3.57289	-0.135484	N/A	UP	DOWN	DOWN	DOWN	N/A	N/A	9.98e-101	3.42e-22	9.80327e-54	2.98833e-18	N/A	microfibrillar associated protein 3 like	-	K10838|1|7e-15|87.0|oas:101109650|xeroderma pigmentosum group C-complementing protein;K01106|3|1e-10|73.2|oas:101110014|inositol-1,4,5-trisphosphate 5-phosphatase [EC:3.1.3.56];K14211|4|3e-09|68.2|oas:101111152|elastin;K06756|5|2e-08|65.5|api:100168201|neuronal cell adhesion molecule	-	-	-	protein-coding	-
XM_015093276	GATA4	XM_015093276.1	2	104334440	104383703	+	52.82	0	0.06	20.75	0.03	0	-15.6888	-9.78191	N/A	9.43393	14.3408	4.90689	DOWN	DOWN	N/A	UP	UP	UP	0	2.19e-06	N/A	4.02315e-21	5.72551e-35	4.47671e-13	GATA binding protein 4	-	K09183|1|2e-158|562|oas:100820749|GATA-binding protein 4	-	-	-	protein-coding	-
XM_015093233	SH3GL2	XM_015093233.1	2	85453219	85677187	+	8.97	0	0	8.53	0	0	-13.1309	-13.1309	N/A	13.0583	13.0583	0	DOWN	DOWN	N/A	UP	UP	N/A	8.47e-28	1.62e-07	N/A	2.32799e-23	7.81236e-16	N/A	SH3 domain containing GRB2 like 2, endophilin A1	-	K11247|1|0.0|699|bta:512450|endophilin-A	-	-	-	protein-coding	-
XM_015093186	APBA1	XM_015093186.1	2	66542781	66778284	+	0	2.07	0.34	0	0	1.12	11.0154	N/A	2.60602	0	-10.1293	-10.1293	UP	N/A	UP	N/A	DOWN	DOWN	1.45e-10	N/A	0	N/A	8.19228e-38	1.15903e-11	amyloid beta precursor protein binding family A member 1	-	K04531|1|0.0|1434|oas:101105978|amyloid beta A4 precursor protein-binding family A member 1	-	-	-	protein-coding	-
XM_015093180	GDA	XM_015093180.1	2	63870088	63994514	-	24.13	0.98	0.5	52.09	2.35	0.8	-4.6219	-5.59276	N/A	4.47027	6.02486	1.55459	DOWN	DOWN	N/A	UP	UP	UP	1.13e-10	2.79e-07	N/A	1.01202e-45	5.40869e-12	4.73053e-08	guanine deaminase	-	K01487|1|0.0|846|chx:102171067|guanine deaminase [EC:3.5.4.3]	-	-	-	protein-coding	-
XM_015093162	UNC13B	XM_015093162.1	2	52875368	53060060	-	2.89	5.69	5.89	3.2	5.34	7.23	0.977359	1.0272	-0.049839	-0.738768	-1.17592	-0.437156	N/A	UP	N/A	N/A	DOWN	N/A	N/A	6.04e-13	N/A	N/A	5.50309e-42	N/A	unc-13 homolog B	-	K15293|1|0.0|3084|phd:102322659|protein unc-13 A/B/C	-	-	-	protein-coding	-
XM_015093148	GNE	XM_015093148.1	2	52045355	52100211	+	9.22	3.21	5.95	0	2.64	2.84	-1.52219	-0.631877	-0.890316	-11.3663	-11.4717	-0.105353	DOWN	N/A	N/A	DOWN	DOWN	N/A	4.39e-52	N/A	N/A	2.2569e-05	6.62017e-35	N/A	glucosamine (UDP-N-acetyl)-2-epimerase/N-acetylmannosamine kinase	-	K12409|1|0.0|1261|oas:101110735|bifunctional UDP-N-acetylglucosamine 2-epimerase / N-acetylmannosamine kinase [EC:3.2.1.183 2.7.1.60]	-	-	-	protein-coding	-
XM_015093147	GNE	XM_015093147.1	2	52045346	52100211	+	12.17	35.56	75.93	42.47	47.6	104.87	1.54693	2.64134	-1.09441	-0.164517	-1.30409	-1.13957	UP	UP	DOWN	N/A	DOWN	DOWN	1.77e-16	2.81e-06	0.000412115	N/A	5.54444e-22	3.18827e-61	glucosamine (UDP-N-acetyl)-2-epimerase/N-acetylmannosamine kinase	-	K12409|1|0.0|1393|ecb:100067216|bifunctional UDP-N-acetylglucosamine 2-epimerase / N-acetylmannosamine kinase [EC:3.2.1.183 2.7.1.60]	-	-	-	protein-coding	-
XM_015093128	CORO2A	XM_015093128.1	2	49286774	49351193	+	61.66	20.73	20.44	62.62	15.11	21.64	-1.57261	-1.59294	0.0203249	2.05112	1.53292	-0.518197	DOWN	DOWN	N/A	UP	UP	N/A	1.41e-17	0.000115041	N/A	9.66004e-42	3.21067e-25	N/A	coronin 2A	-	K13887|1|0.0|1080|oas:101102958|coronin-2	-	-	-	protein-coding	-
XM_015093125	STX17	XM_015093125.1	2	47579065	47650458	-	3.4	0.34	0	3.02	1.78	1.38	-3.32193	-11.7313	N/A	0.762671	1.12988	0.367209	DOWN	DOWN	N/A	N/A	UP	N/A	1.47e-09	3.02e-12	N/A	N/A	1.41541e-38	N/A	syntaxin 17	-	K08491|1|2e-132|477|lve:103070122|syntaxin 17	-	-	-	protein-coding	-
XM_015093117	XPO7	XM_015093117.1	2	43377033	43416124	-	0.54	0.31	1.32	0.91	0.83	2.04	N/A	1.28951	-2.0902	0.132755	-1.16463	-1.29739	N/A	UP	DOWN	N/A	DOWN	DOWN	N/A	4.06e-21	3.47e-28	N/A	2.54881e-49	4.25156e-61	exportin 7	-	K18460|1|0.0|2177|umr:103673326|exportin-7	-	-	-	protein-coding	-
XM_015093110	SLC39A14	XM_015093110.1	2	42992078	43043563	-	45.49	4.15	7.86	28.97	6.17	9.48	-3.45437	-2.53295	-0.921418	2.23122	1.6116	-0.619617	DOWN	DOWN	N/A	UP	UP	N/A	1.48e-31	3.13e-16	N/A	3.52387e-46	2.01282e-47	N/A	solute carrier family 39 member 14	-	K14720|1|0.0|915|oas:101116017|solute carrier family 39 (zinc transporter), member 14	-	-	-	protein-coding	-
XM_015093109	SLC39A14	XM_015093109.1	2	42992078	43043556	-	3.49	0	0	0	0	1.78	-11.769	-11.769	N/A	0	-10.7977	-10.7977	DOWN	DOWN	N/A	N/A	DOWN	DOWN	2.32e-48	3.33e-14	N/A	N/A	1.38416e-29	3.76033e-08	solute carrier family 39 member 14	-	K14720|1|0.0|955|oas:101116017|solute carrier family 39 (zinc transporter), member 14	-	-	-	protein-coding	-
XM_015093108	SLC39A14	XM_015093108.1	2	42992078	43043556	-	40.14	10.07	14.62	21.58	9.64	22.57	-1.99498	-1.4571	-0.53788	1.16259	-0.0647116	-1.2273	DOWN	DOWN	N/A	UP	N/A	DOWN	1.05e-06	9.94e-05	N/A	1.62494e-50	N/A	1.08512e-33	solute carrier family 39 member 14	-	K14720|1|0.0|955|oas:101116017|solute carrier family 39 (zinc transporter), member 14	-	-	-	protein-coding	-
XM_015093101	PPP3CC	XM_015093101.1	2	42890017	42937500	-	2.7	8.87	7.03	5.19	14.33	10.87	1.71597	1.38057	0.335409	-1.46523	-1.06655	0.398687	UP	UP	N/A	DOWN	DOWN	N/A	3.7e-61	2.08e-05	N/A	6.37886e-29	5.01035e-55	N/A	protein phosphatase 3 catalytic subunit gamma	-	K04348|1|0.0|938|bom:102286752|serine/threonine-protein phosphatase 2B catalytic subunit [EC:3.1.3.16]	-	-	-	protein-coding	-
XM_015093094	ENTPD4	XM_015093094.1	2	42157101	42193764	+	1.96	2.19	0.98	1.83	0.75	2.13	0.160077	-1	1.16008	1.28688	-0.21901	-1.50589	N/A	DOWN	UP	UP	N/A	DOWN	N/A	1.65e-20	6.84e-06	1.38207e-55	N/A	4.25489e-55	ectonucleoside triphosphate diphosphohydrolase 4	-	K12305|1|0.0|1135|oas:101120555|ectonucleoside triphosphate diphosphohydrolase 4 [EC:3.6.1.6]	-	-	-	protein-coding	-
XM_015093093	ENTPD4	XM_015093093.1	2	42157101	42193764	+	3.11	10.11	10.2	0	4.59	8.43	1.7008	1.71358	-0.0127862	-12.1643	-13.0413	-0.877038	UP	UP	N/A	DOWN	DOWN	N/A	1.06e-28	0.000401984	N/A	8.11433e-07	4.90559e-23	N/A	ectonucleoside triphosphate diphosphohydrolase 4	-	K12305|1|0.0|1156|oas:101120555|ectonucleoside triphosphate diphosphohydrolase 4 [EC:3.6.1.6]	-	-	-	protein-coding	-
XM_015093074	AQP3	XM_015093074.1	2	37540127	37546508	+	13.26	11.7	4.94	12.16	4.62	5.15	-0.180572	-1.4245	1.24393	1.39618	1.2395	-0.15668	N/A	DOWN	UP	UP	UP	N/A	N/A	2.45e-230	0.000289743	1.97945e-30	3.45668e-14	N/A	aquaporin 3 (Gill blood group)	-	K09876|1|2e-161|536|chx:102191136|aquaporin-3	-	-	-	protein-coding	-
XM_015093070	FAM219A	XM_015093070.1	2	36926062	36986641	+	0.49	1.63	1.93	0	0.47	1.12	1.73402	1.97775	-0.243729	-8.87652	-10.1293	-1.25277	UP	UP	N/A	DOWN	DOWN	DOWN	8.67e-11	9.34e-06	N/A	2.30192e-16	9.09526e-54	1.11824e-59	family with sequence similarity 219 member A	-	-	-	-	-	protein-coding	-
XM_015093068	FAM219A	XM_015093068.1	2	36926062	36986641	+	1.79	0.76	1.74	2.08	1.38	0	-1.23589	-0.0408723	-1.19502	0.591915	11.0224	10.4305	DOWN	N/A	DOWN	N/A	UP	UP	2.73e-09	N/A	8.43e-05	N/A	8.40879e-13	3.06674e-19	family with sequence similarity 219 member A	-	-	-	-	-	protein-coding	-
XM_015093042	NAA35	XM_015093042.1	2	33607911	33702339	-	5.68	2.44	2.5	9.84	9.29	4.8	-1.21901	-1.18396	-0.0350469	0.0829797	1.03562	0.952644	DOWN	DOWN	N/A	N/A	UP	N/A	2.87e-06	4.7e-21	N/A	N/A	2.58597e-11	N/A	N(alpha)-acetyltransferase 35, NatC auxiliary subunit	-	-	-	-	-	protein-coding	-
XM_015093010	ZNF189	XM_015093010.1	2	21656381	21663089	-	0	0.75	1.85	0	2.62	4.4	N/A	10.8533	-1.30256	-11.3554	-12.1033	-0.747937	N/A	UP	DOWN	DOWN	DOWN	N/A	N/A	1.9e-33	5.03e-22	8.158e-48	9.4892e-51	N/A	zinc finger protein 189	-	K09228|1|0.0|1142|oas:101121745|KRAB domain-containing zinc finger protein	-	-	-	protein-coding	-
XM_015093008	TMEM246	XM_015093008.1	2	21580803	21599566	+	1.15	2.84	2.89	0.94	6.63	4.37	1.30426	1.32944	-0.0251786	-2.81828	-2.2169	0.601376	UP	UP	N/A	DOWN	DOWN	N/A	5.24e-21	0.00018104	N/A	2.16524e-34	5.97073e-09	N/A	transmembrane protein 246	-	K12613|1|8e-15|86.3|bfo:BRAFLDRAFT_98536|mRNA-decapping enzyme subunit 2 [EC:3.6.1.62]	-	-	-	protein-coding	-
XM_015093007	TMEM246	XM_015093007.1	2	21579632	21598952	+	4.13	11.41	9.5	2.49	7.26	8.88	1.46609	1.20179	0.264299	-1.54382	-1.83441	-0.29059	UP	UP	N/A	DOWN	DOWN	N/A	3.37e-20	2.95e-08	N/A	5.71632e-19	1.40676e-60	N/A	transmembrane protein 246	-	K12613|1|7e-15|86.3|bfo:BRAFLDRAFT_98536|mRNA-decapping enzyme subunit 2 [EC:3.6.1.62]	-	-	-	protein-coding	-
[truncated: 3,084 more rows]
