# Supplementary material for: Transcriptome Analysis of Three Sheep Intestinal Regions reveals Key Pathways and Hub Regulatory Genes of Large Intestinal Lipid Metabolism
Source: Sci Rep. 2017 Jul 13;7:5345. doi: 10.1038/s41598-017-05551-2 (PMC5509726; doi:10.1038/s41598-017-05551-2)
Supplement: Supplementary file 3 — Dataset 2 [file 41598_2017_5551_MOESM3_ESM.xls]

## Sheet: Sheet1
Dataset 2 GO enrichment result of transcriptsfrom group 6 and 12
GO Term Category	GO ID	GO Term	Gene number	Bonferroni corrected P-value	Transcript
biological process	GO:0042632	cholesterol homeostasis	19	0.00140697	XM_004006312, NM_001009394, XM_004005990, NM_001246280, XM_004018300, XM_012186871, XM_012186872, XM_004003360, XM_004009676, XM_012096078, XM_012188290, XM_012104055, XM_012103679, XM_004016048, XM_004016047, XM_012186867, XM_012174202, XM_012174203, XM_012175938, XM_012187630, XR_001021649, XM_012104136, XM_004012491, XM_012189513, XM_004013835, XM_004004156
biological process	GO:0006635	fatty acid beta-oxidation	12	0.0192503	XM_012176525, XM_004018227, XM_004011847, XM_012099807, XM_015104723, XM_012181578, XM_004003053, XM_015094969, XM_004008685, XM_015098942, XM_015098943, XM_012176707, XM_015098944, XM_012175481, XM_004003079
cellular component	GO:0070062	extracellular exosome	311	9.48808e-12	XM_015101150, XM_012096480, XM_012097011, XM_012103018, XM_004002087, XM_004005898, NM_001306124, XM_012107907, XM_004009099, XM_004021480, XM_004009888, XM_012096408, NM_001093787, XM_012101850, XM_015104343, XM_012189324, XM_004013705, XM_012095545, XM_012190175, XM_012106225, XM_004006364, XM_004016534, NM_001009465, XM_004005985, XM_015103187, XM_012129228, XM_004004750, XM_015103186, XM_0150…
cellular component	GO:0005777	peroxisome	21	4.30552e-06	XM_012176525, XM_004004010, XM_004001988, XM_004017063, XM_012185411, XM_004004912, XM_004008857, XM_004012513, XM_004010321, XM_004012488, XM_012101993, XM_012178597, XM_015097041, XM_015097040, XM_004014232, XM_004019395, XM_004003415, XM_004018227, XM_012182046, XM_012099807, XM_004004156, XM_015098942, XM_015098943, XM_015104093, XM_004010785, XM_015098944, XM_004003079
cellular component	GO:0005615	extracellular space	111	0.000440081	XM_012122606, XM_004005818, XM_004022821, XM_015097801, XM_004002806, NM_001306124, XM_004002804, NM_001129733, XM_004003220, XM_012190443, NM_001009401, XM_012105586, XM_012103227, XM_004013705, NM_001114764, XM_012180163, NM_001267884, NM_001009465, XM_012189855, XM_004009088, XM_015102339, XM_004002490, XM_004003331, XM_015093782, NM_001009802, XM_004021000, XM_012187245, XM_004018250, XM_0121…
cellular component	GO:0016021	integral component of membrane	474	0.00143171	XM_012094769, XM_015094209, XM_012179610, XM_015094483, XM_004009981, XM_004017005, XM_004009099, XM_004003898, XM_015097909, XM_012096078, XM_012107901, XM_012095548, XM_012186330, XM_004007753, XM_012167069, NM_001126356, XM_004004852, XM_004016534, XM_015100368, XM_004005985, XM_004011409, XM_004011402, XM_004004469, XM_004007604, XM_012104567, XM_012094771, XM_004005616, XM_015103498, XM_0121…
