# Supplementary material for: Transcriptome Analysis of Three Sheep Intestinal Regions reveals Key Pathways and Hub Regulatory Genes of Large Intestinal Lipid Metabolism
Source: Sci Rep. 2017 Jul 13;7:5345. doi: 10.1038/s41598-017-05551-2 (PMC5509726; doi:10.1038/s41598-017-05551-2)
Supplement: Supplementary file 4 — Dataset 3 [file 41598_2017_5551_MOESM4_ESM.xls]

## Sheet: Sheet1
Dataset 3 KEGG pathway enrichment result of transcriptsfrom group 6 and 12
KEGG ID	KEGG Pathway	Gene number	P-value	Significance test at FPKM>=10 level	Transcript
oas01100	Metabolic pathways	206	1.43198e-13	Y	XM_004009156, XM_015092846, XM_004003898, XM_015103664, XM_015093777, XM_015095872, XM_012162350, XM_012096078, XM_015103489, XM_012108278, XM_004007753, XM_015096868, XM_012095545, XM_015103397, XM_012106225, XM_015103394, XM_012166460, XM_012104136, XM_015094497, XM_015093606, XM_012104569, XM_012104567, XM_004006565, XM_012179354, XM_012179097, XM_004005616, XM_015093745, XM_004011548, XM_0040…
oas05204	Chemical carcinogenesis	31	7.65451e-12	Y	XM_012179628, XM_012185452, XM_004017240, XM_012187144, XM_004018898, XM_004013628, XM_012108052, XM_004009869, XM_004006818, XM_004021036, XM_012100854, XM_015096537, XM_012100853, XM_012180089, XM_012102892, XM_004022834, NM_001114766, XM_012161641, XM_012175292, XM_004021288, XM_015101772, NM_001009189, XM_015099174, XM_004006013, XM_004009876, XM_004020049, XM_004009878, XM_004015341, XM_0121…
oas03320	PPAR signaling pathway	28	1.62158e-10	Y	XM_004001988, NM_001009394, XM_012102630, XM_012176587, XM_012176585, XM_004005898, XM_004021983, XM_012162017, XM_012110711, XM_015094163, XM_012095497, XM_015103138, XM_015096868, XM_004016048, NM_001100921, NM_001267884, XM_012181578, XM_004009588, XM_004014441, XM_015104562, XM_004004750, XM_015092831, XM_004018227, XM_012102932, XM_012099807, XM_004003053, XM_012183884, XM_015098942, NM_0010…
oas04146	Peroxisome	30	7.55998e-10	Y	XM_012176525, XM_015104723, XM_004001988, XM_004017063, XM_004011207, XM_012185411, XM_004011388, XM_004004912, XM_004012626, XM_012175481, XM_004017748, XM_004012513, XM_004010321, XM_004012488, NM_001145185, XM_004016396, XM_012181578, XM_015094969, XM_015104562, XM_004014232, XM_004018227, XM_004003415, XM_012182046, XM_012102932, XM_012099807, XM_015095849, XM_004004156, XM_004008685, XM_0150…
oas00980	Metabolism of xenobiotics by cytochrome P450	26	1.76705e-09	Y	XM_012179628, XM_012185452, XM_004017240, XM_012187144, XM_004018898, XM_004013628, XM_012108052, XM_004009869, XM_004006818, XM_012100854, XM_015096537, XM_012180089, XM_012100853, XM_012102892, XM_004022834, NM_001114766, XM_012175292, XM_015101772, NM_001009189, XM_015099174, XM_004006013, XM_004009876, XM_004009878, XM_012180096, XM_004015341, XM_012179354, XM_004003397, XM_004003398, XM_0121…
oas04977	Vitamin digestion and absorption	14	1.82437e-08	Y	XM_004016047, XM_012175938, XM_004016507, XR_001021649, XM_004003298, XM_015101482, XM_015099599, XM_004019389, XM_012188978, XM_012095497, XM_012104558, XM_004017484, XM_012147634, XM_012108408
oas00830	Retinol metabolism	24	3.58412e-08	Y	XM_012174711, XM_012179628, XM_015101482, XM_012108052, XM_004009869, XM_004010321, NM_001009778, XM_004021036, XM_012108408, XM_015096537, XM_012180089, XM_015097815, XM_004022834, NM_001308571, XM_004021288, XM_004005866, NM_001009189, XM_012183366, XM_004009876, XM_004020049, XM_004009878, XM_012180096, XM_012104569, XM_004006565, XM_012104567, XM_012179354, XM_012180091, NM_001129905, NM_0011…
oas00982	Drug metabolism - cytochrome P450	22	1.29649e-07	Y	XM_004022017, XM_012185452, XM_012179628, XM_004017240, XM_004018898, XM_012108052, XM_004009869, XM_004006818, XM_012179720, XM_015096537, XM_012100854, XM_012100853, XM_012180089, XM_012102892, XM_004022834, NM_001114766, XM_012175292, XM_015101772, XM_012187270, NM_001009189, XM_004009876, XM_004009878, XM_012180096, XM_012179354, XM_012180091, XM_004002399
oas00140	Steroid hormone biosynthesis	23	7.40763e-07	Y	NM_001306107, XM_012188626, XM_012108052, XM_012188622, XM_004015352, XM_004009869, XM_004014317, XM_004014318, XM_004021036, XM_015096537, XM_012180089, XM_015104682, XM_015098792, XM_004021288, XM_012188619, NM_001009460, XM_004014321, NM_001009189, XM_012188618, XM_004006013, XM_004009876, XM_004020049, XM_004009878, XR_001044514, XM_012180096, XM_012104569, XM_012104567, XM_012179354, XM_0121…
oas04610	Complement and coagulation cascades	24	1.41851e-06	Y	XM_012187245, XM_004013579, XM_012187844, XM_004022821, XM_012098289, XM_012186976, XM_012186977, XM_015102040, XM_012186875, XM_004017026, XM_012108113, XM_012187849, XM_012185459, XM_004022862, XM_004022769, XM_004018930, XM_004022910, XM_004005355, NM_001308575, XM_015095649, XM_004009622, XM_004013925, XM_004003966, XM_012107886, XM_012108079, XM_004017017, XM_012187837, XM_004003058, XM_0040…
oas01130	Biosynthesis of antibiotics	45	4.2056e-06	Y	XM_012102487, XM_004009156, XM_004010279, XM_012095778, XM_012182770, XM_015103489, XM_015096868, XM_012106225, XM_004005804, NM_001161882, XM_015104404, XM_012185120, XM_004014441, XM_012185121, XM_012184698, XM_012173464, XM_004006011, XM_012168496, XM_004004092, XM_012105209, XM_004011548, XM_015092290, XM_004020277, XM_004003079, XM_004022785, XM_004005582, XM_004012728, XM_012104361, XM_0120…
oas04975	Fat digestion and absorption	18	5.99012e-06	Y	XM_012102995, XM_004016047, XM_004009588, XM_012175938, XR_001021649, XM_012176587, XM_004008262, XM_004021458, XM_012176585, XM_004005990, XM_012105266, XM_004005898, XM_004020215, XM_012104136, XM_004016718, XM_012100434, XM_012100433, XM_012095497, XM_004009676, XM_012096078, XM_012153432, XM_015094112
oas00040	Pentose and glucuronate interconversions	14	7.40362e-06	Y	XM_004009876, XM_004009878, XM_015102251, XM_012168496, XM_004012728, XM_012180096, XM_004010651, XM_004012309, XM_004009869, XM_004012279, XM_012185791, XM_012179354, XM_012180091, XM_004008077, NM_001009189, XM_015096537, XM_012180089
oas00010	Glycolysis / Gluconeogenesis	20	1.39213e-05	Y	XM_004012728, XM_012104361, XM_012179628, XM_004010279, XM_004021424, XM_015099459, XM_004014513, XM_004004093, XM_015096436, XM_012182770, XM_004008078, XM_015096868, XM_015104404, XM_004014441, XM_004022834, XM_012185791, XM_015101772, XM_012173464, XM_004006011, XM_004006792, XM_012105209, XM_004004092, XM_012104360, XM_015092290, XM_015094476
oas00590	Arachidonic acid metabolism	22	5.23418e-05	Y	XM_015095774, XM_012175902, XM_004019632, XM_004019631, XM_012177754, XM_012174832, XM_004010476, XM_015101440, XM_012102083, XM_012102082, XM_012102081, XM_012188626, XM_012188622, XM_004006629, XM_004014317, XM_012153432, XM_004014318, XM_012177743, XM_012188619, XM_004021458, XM_004014321, XM_012105266, XM_012104136, XM_012188618, XM_004020049, XM_015091613, XR_001044514, XM_004010720, XM_0040…
oas04976	Bile secretion	22	6.31361e-05	Y	XM_004005085, XM_012176250, XM_012184855, XM_015096803, XM_004005990, XM_012187144, XM_015098003, XM_004013628, XM_004012670, XM_004020851, XM_012179369, XM_004005496, XM_012174874, NM_001078657, XM_004003003, XM_015093911, XR_001021649, XM_015098700, XM_015099174, XM_015097673, XM_004020104, XM_004015341, XM_012165877, XM_012107913, XM_012179373, XM_015091913
oas00910	Nitrogen metabolism	9	0.000100039	Y	XM_015097942, XM_012186664, XM_012184180, XM_015100183, XM_012181395, XM_015096993, XM_012145088, XM_012181394, XR_001434921, XM_004013848, XM_004004279, XM_015097673
oas01212	Fatty acid metabolism	15	0.000258508	Y	XM_004019593, XM_015104562, NM_001306107, XM_004004912, XM_004018227, XM_012102932, XM_012179510, XM_015103138, XM_015092789, XM_012183884, XM_015091732, XM_015098942, NM_001009414, XM_004011548, XM_015098943, XM_015098944, XM_004003079
oas00533	Glycosaminoglycan biosynthesis - keratan sulfate	8	0.000297119	Y	XM_004015122, XM_012181848, XM_012183520, XR_001033828, XM_004002689, XM_012119936, XM_012183518, XM_012183519, XM_004002940, XM_015100140, XM_012181844, XM_004004999
oas05133	Pertussis	20	0.00040309	Y	XM_004022769, XM_004007930, XM_004018930, XM_004010183, XM_015104559, XM_004013579, XM_004022910, NM_001009465, XM_004022821, NM_001308575, XM_015095649, XM_012180635, XM_012186976, XM_012186977, XM_004003966, XM_015095075, XM_004020924, XM_004015962, NM_001009401, XM_012108113, XM_012102956, XM_004012488, XM_004022862
oas00500	Starch and sucrose metabolism	11	0.000573052	Y	XM_004009737, XM_015104404, XM_012168496, XM_012105209, NM_001024863, XM_015096436, XM_015094476, XM_004016318, XM_004011325, XM_004008307, XM_012095545, XM_004021424
oas01040	Biosynthesis of unsaturated fatty acids	10	0.000602726	Y	XM_004018227, XM_012179510, XM_015103138, XM_015092789, XM_012183884, XM_004019593, XM_015091732, XM_015098942, NM_001306107, XM_015098943, XM_004004912, XM_015098944
oas05146	Amoebiasis	24	0.000635426	Y	XM_015104559, XM_004014147, XM_012145605, XM_004021480, XM_004017026, XM_015103033, NM_001009401, XM_004012488, XM_012100060, XM_012103477, XM_004007844, XM_004004909, XM_004013563, NM_001009465, XM_012173720, XM_012107920, XM_004009289, XM_004004908, XM_012102331, XM_012107575, XM_015095266, XM_012097285, XM_012097286, XM_015101262, XM_004004298, XM_004004514, XM_015097403
oas05134	Legionellosis	17	0.000692915	Y	XM_004022769, NM_001135926, XM_004011357, XM_015104559, XM_004022910, NM_001009465, XM_004022821, XM_012186889, XM_012186888, XM_015095649, XM_012096790, XM_004020924, XM_015099006, XM_012097285, XM_012097286, XM_004015962, NM_001009401, XM_012108113, XM_012102956, XM_004004792, XM_004022862
oas00051	Fructose and mannose metabolism	11	0.000760248	Y	XM_015104404, XM_012104361, XM_012166493, XM_004013577, XM_004005748, XM_012166460, XM_004021424, XM_015099459, XM_012186973, XM_004010651, XM_004004092, XM_012105209, XM_004004093, XM_012104360, XM_004008077, XM_015094476
oas02010	ABC transporters	16	0.000873299	N	XM_012176250, XM_015104723, XM_012184855, XM_015093911, XM_015098700, XM_004005990, XM_015098003, XM_012104154, XM_004003360, XM_012179369, XM_012182046, XM_004020104, NM_001078657, XM_012107913, XM_012179373, XM_012104055, XM_004010785, XM_012176707, XM_012145522, XM_015095686, XM_012145505
oas00380	Tryptophan metabolism	14	0.000925674	Y	XM_004016396, XM_004012728, XM_004022017, XR_001043707, XM_012161641, XM_004013099, XM_012185791, XM_012105995, XM_012176274, XM_004007693, XM_004006013, XM_012108052, XM_012186501, XM_012177832, XM_004011548, XM_015100975, NM_001129905, XM_004003079
oas00591	Linoleic acid metabolism	11	0.00164245	Y	XM_004019632, XM_004019631, XM_004021288, XM_004010476, XM_004021458, XM_012105266, XM_012102083, XM_012102082, XM_012104136, XM_012102081, XM_012108052, XM_004020049, XM_015091613, XM_012104569, XM_012153432, XM_012104567, XM_004021036, NM_001129904
oas00601	Glycosphingolipid biosynthesis - lacto and neolacto series	9	0.00216068	Y	XR_001044475, XM_012119936, XM_004008584, XM_012101527, XM_004013581, NM_001112818, XM_012103862, XM_004002689, XM_004003898, XM_015092661, XM_012178032, XM_015095872, XM_012179097, XM_004002940
oas00220	Arginine biosynthesis	8	0.00229407	Y	XM_012145088, XM_012099974, XM_004018411, XM_004014968, XM_004013848, XM_004012974, XM_004022002, XM_004012488, XM_004005582
oas00052	Galactose metabolism	10	0.0024673	Y	XM_015099459, XM_015104404, XM_012168496, XM_012119936, XM_012105209, XM_015096436, XM_012173464, XM_004008077, XM_015094476, XM_004006011, XM_004008307, XM_004021424
oas00564	Glycerophospholipid metabolism	20	0.00368198	Y	XM_004006918, XM_004019632, XM_004019631, XM_015096293, XM_015099020, XM_012184355, XM_004010476, XM_012102927, XM_012102083, XM_015102991, XM_012102082, XM_012102081, XM_012153432, XM_015094112, XM_004006364, XM_012180287, XM_004021458, XM_012105266, XM_012104136, XM_012189513, XM_012100434, XM_015100124, XM_012100433, XM_012180288, XM_004021000, XM_004014990, XM_004005673
oas00561	Glycerolipid metabolism	15	0.00411247	Y	XM_012102995, XM_012101980, XM_004012728, XM_012180287, XM_012185791, NM_001009394, XM_012184355, XM_012102927, XM_004020215, XM_004021983, XM_004016718, XM_012100434, XM_012100433, XM_012180288, XM_012096078, XM_015094112, XM_004005673, XM_004008077, XM_012103679
oas00790	Folate biosynthesis	7	0.00452191	N	XM_012148819, XM_015093606, XM_012162389, XM_015092846, XM_012162398, XM_012108278, XM_015105224, XM_012100608
oas00592	alpha-Linolenic acid metabolism	9	0.00474561	Y	XM_004019632, XM_004019631, XM_004010476, XM_004021458, XM_012105266, XM_012102083, XM_012102082, XM_012104136, XM_012102081, XM_004018227, XM_015103138, XM_012153432, XM_012183884, XM_015098942, XM_015098943, XM_015098944
oas00030	Pentose phosphate pathway	9	0.00599351	Y	XM_015099459, XM_012106225, XM_004006820, XM_004004092, XM_012104361, XM_004005779, XM_004004093, XM_012173651, XM_012104360, XM_015096436
oas04512	ECM-receptor interaction	18	0.0068855	Y	XM_012112171, XM_012176587, XM_015099901, XM_012176585, XM_012145605, XM_015098339, XM_015092958, XM_004013222, XM_015096932, XM_012103477, XM_012100060, XM_004004909, XM_015096930, XM_012096226, XM_004002414, XM_004009289, XM_012105265, XM_004004908, XM_012096228, XM_012107575, XM_015096703, XM_015095266, XM_004003413, XM_012096220, XM_012096221, XM_004004514, XM_015097403
oas00053	Ascorbate and aldarate metabolism	8	0.00719626	Y	XM_004009876, XM_004009878, XM_012180096, XM_004012728, XM_004009869, XM_012179354, XM_012185791, XM_012180091, NM_001009189, XM_015096537, XM_012180089
oas00071	Fatty acid degradation	11	0.00826636	Y	XM_004018227, XM_012102932, XM_004012728, XM_012177832, XM_004022834, XM_012179628, XM_012185791, XM_015104562, NM_001009414, XM_015098942, XM_004011548, XM_015098943, XM_015098944, XM_004003079
oas05142	Chagas disease (American trypanosomiasis)	21	0.00831301	N	XM_004022769, XM_004007844, XM_012142335, XM_012186303, XM_004022910, NM_001009465, XM_004022821, XM_004014147, XM_015095649, XM_012102331, XM_015095075, XM_012180329, XM_015102040, XM_012097285, XM_012097286, XM_015101262, NM_001009401, XM_012108113, XM_004004298, XM_004012488, XM_004013705, XM_004022862
oas01230	Biosynthesis of amino acids	15	0.0133083	Y	XM_012106225, XM_012104361, XM_015101663, XM_004018411, XM_012099974, XM_004014968, XM_004012974, XM_004010279, XM_015099459, XM_015103206, XM_004020060, XM_012145088, XM_012182770, XM_012104360, XM_015092290, XM_004013848, XM_004022002, XM_004005582
oas04950	Maturity onset diabetes of the young	7	0.0140428	N	XM_012186867, XM_015100605, XM_012185295, NM_001246280, XM_015099455, XM_012186871, XM_012186872, XM_015097831, XM_012182770, XM_015092290, XM_004003162, XM_012183891, XM_004011750
oas04973	Carbohydrate digestion and absorption	10	0.0148679	N	XM_004007844, XM_015104404, NM_001009451, XM_012105209, XM_015101262, XM_004018382, XM_004003162, XM_015094476, XM_004012670, XM_004008307, XM_004021424
oas04930	Type II diabetes mellitus	11	0.0155395	N	XM_004007844, XM_015104404, XM_004010279, XM_004021424, XM_012105209, XM_004003053, XM_015101262, XM_004018382, XM_012182770, XM_015092290, XM_012099915, XM_015094476, XM_004003162
oas04510	Focal adhesion	32	0.0171191	N	XM_015104720, XM_012112171, XM_015102997, XM_004018300, XM_004015965, XM_012145605, XM_012095879, XM_004021480, XM_015104972, XM_015098339, XM_012182055, XM_015092958, XM_004013222, XM_015096932, XM_015103500, XM_012100060, XM_012103477, XM_012179971, XM_004007844, XM_004004909, XM_015096930, XM_015099859, XM_004004908, XM_012105265, XM_004002414, XM_004009289, XM_012177243, XM_015095722, XM_0121…
oas00983	Drug metabolism - other enzymes	10	0.017419	Y	XM_004009876, XM_012101240, XM_004009878, XM_012189803, XM_012180096, XM_012189893, XM_004009869, XM_012101238, XM_012179354, XM_012180091, NM_001009189, XM_015096537, XM_012180089
oas00620	Pyruvate metabolism	10	0.017419	Y	XM_004012728, XM_004014441, XM_012185791, XM_004010279, XM_004006792, XM_015103206, XM_004014513, XM_012178915, XM_012178916, XM_012182770, XM_004011548, XM_015092290, XM_015096868
oas00480	Glutathione metabolism	12	0.0179964	Y	XM_012102892, XM_015104590, NM_001114766, XM_012175292, XM_012185452, XM_004017240, XM_015101440, XM_004018898, XM_015094220, XM_004010720, XM_004006818, XM_012100854, XM_012100853
oas04972	Pancreatic secretion	18	0.0191764	N	XM_004005085, XM_012102995, XM_012176250, XM_015096300, XM_012185514, XM_012185515, XM_004021458, XM_012176246, XM_004014147, XM_012185516, XM_012176245, XM_012105266, XM_012102331, XM_015097673, XM_012102054, XM_004020215, XM_012104136, XM_004012670, XM_012165877, NM_001303455, XM_012153432, XM_015098584, XM_004008537, XM_015103006, XM_015098583
oas01200	Carbon metabolism	20	0.0199839	Y	XM_004016396, XM_012106225, XM_015104404, XM_012101980, XM_012104361, XM_015101663, XM_004014968, XM_004010279, XM_004021424, XM_015099459, XM_004014513, XM_015103206, XM_012105209, XM_004004092, XM_012145088, XM_004004093, XM_012182770, XM_012104360, XM_004011548, XM_015092290, XM_015094476, XM_012095456, XM_004003079
oas00330	Arginine and proline metabolism	12	0.0204506	N	XM_004012728, XM_004022017, XM_012108006, XM_012184698, XM_012185791, XM_004016711, XM_015094220, XM_004020060, XM_004014356, XM_012188708, XM_015103489, XM_015093745, XM_004013796, XM_004012488
oas00920	Sulfur metabolism	5	0.0251839	Y	XM_004015302, XM_012102487, XM_012175023, XM_004020277, XM_004011964, XM_004022785
oas04640	Hematopoietic cell lineage	16	0.0261864	N	XM_004017053, NM_001114764, NM_001123001, XM_004016513, NM_001009465, XM_012184661, XM_012101026, XM_012176587, XM_012173720, XM_012104323, XM_012179323, XM_012176585, XM_012101036, XM_012096226, XM_012096228, XM_012177964, XM_012186875, XM_015093753, XM_015098339, XM_012096220, XM_012096221, XM_004003233, XM_012159745
oas04960	Aldosterone-regulated sodium reabsorption	9	0.0307782	N	XM_004007844, XM_015101262, XM_012103792, XM_012176132, NM_001009460, NM_001009208, XM_012097388, XM_015104125, XM_004017206, XM_004012670
oas00230	Purine metabolism	27	0.0330293	N	XM_012102487, XM_004011366, XM_015096909, XM_004010279, XM_012104166, XM_012095778, XM_012107907, XM_015092673, XM_004016161, XM_015096436, XM_012182770, XM_004007550, XM_015096794, XM_015099501, XM_004005007, XM_012171208, XM_015093093, XM_015103397, XM_012106225, XM_012182029, XM_015098158, XM_015103394, NM_001161882, XM_015093180, XM_012108083, XM_004011325, XM_012165877, XM_012176840, XM_0121…
oas05144	Malaria	11	0.038279	N	XM_015096932, XM_015096930, NM_001009465, NM_001075101, XM_012176587, XM_004002236, XM_012176585, XM_004002233, XM_015096703, XM_012097285, XM_012097286, NM_001009401, XM_012186330, XM_012175394
oas04270	Vascular smooth muscle contraction	20	0.0400214	N	XM_004006081, NM_001009744, XM_004006463, XM_015099859, XM_004021458, XM_004010476, XM_004014147, XM_012105266, XM_012102331, XM_012177243, XM_012104136, XM_004016154, XM_012095774, XM_012095879, XM_004014355, XM_012165877, XM_012153432, NM_001303455, XM_004018382, XM_012099915, XM_012177175, XM_012177177, XM_012095611
oas00450	Selenocompound metabolism	6	0.0423048	N	XM_012102487, XM_012161641, XM_015091642, XM_012174940, XM_004006543, XM_004020277, XM_004022785
oas04913	Ovarian steroidogenesis	11	0.0427863	N	XM_015098792, XM_012188619, XR_001021649, XM_004010476, XM_004014321, XM_012188618, XM_012188626, XM_004006013, XM_012188622, XM_015091613, XR_001044514, XM_012165877, XM_004014317, XM_004014318, XM_015099694, NM_001129905
oas05230	Central carbon metabolism in cancer	12	0.049585	N	XM_004007844, XM_012179971, XM_015104608, XM_015104404, XM_012184661, XM_004010279, XM_004021424, XM_015099459, XM_012105209, XM_015101262, XM_015091913, XM_004003162, XM_015094476
