# Supplementary material for: Transcriptome Analysis of Three Sheep Intestinal Regions reveals Key Pathways and Hub Regulatory Genes of Large Intestinal Lipid Metabolism
Source: Sci Rep. 2017 Jul 13;7:5345. doi: 10.1038/s41598-017-05551-2 (PMC5509726; doi:10.1038/s41598-017-05551-2)
Supplement: Supplementary file 5 — Dataset 4 [file 41598_2017_5551_MOESM5_ESM.xls]

## Sheet: Sheet1
Dataset 4 KEGG pathway enrichment result of transcriptsfrom group 6
KEGG ID	KEGG Pathway	Transcript number	P-value	Significance test at FPKM>=10 level	Transcript
oas00533	Glycosaminoglycan biosynthesis - keratan sulfate	8	2.8676e-06	Y	XM_004015122, XM_012181848, XM_012183520, XR_001033828, XM_004002689, XM_012119936, XM_012183518, XM_012183519, XM_004002940, XM_015100140, XM_012181844, XM_004004999
oas00601	Glycosphingolipid biosynthesis - lacto and neolacto series	9	1.55951e-05	Y	XR_001044475, XM_012119936, XM_012101527, XM_004008584, XM_004013581, NM_001112818, XM_012103862, XM_004002689, XM_004003898, XM_015092661, XM_012178032, XM_015095872, XM_012179097, XM_004002940
oas04512	ECM-receptor interaction	16	2.58373e-05	Y	XM_015096932, XM_012100060, XM_012103477, XM_004004909, XM_012112171, XM_015096930, XM_012176587, XM_015099901, XM_004004908, XM_012105265, XM_004009289, XM_012096226, XM_012096228, XM_012145605, XM_012107575, XM_015096703, XM_015095266, XM_004003413, XM_015098339, XM_012096220, XM_012096221, XM_004004514, XM_015092958, XM_015097403
oas05146	Amoebiasis	18	3.01877e-05	Y	XM_012100060, XM_012103477, XM_004004909, XM_004013563, XM_012173720, XM_004014147, XM_004004908, XM_004009289, XM_012145605, XM_012107575, XM_015095266, XM_012097285, XM_012097286, XM_004021480, XM_004017026, XM_015103033, NM_001009401, XM_004004298, XM_004004514, XM_004012488, XM_015097403
oas04510	Focal adhesion	25	8.95625e-05	Y	XM_015104720, XM_012112171, XM_004018300, XM_004015965, XM_012145605, XM_012095879, XM_004021480, XM_015104972, XM_015098339, XM_012182055, XM_015092958, XM_015096932, XM_012100060, XM_015103500, XM_012103477, XM_012179971, XM_004004909, XM_015096930, XM_015099859, XM_012105265, XM_004009289, XM_004004908, XM_012107575, XM_015096703, XM_004003413, XM_015095266, XM_004010548, XM_012095247, XM_0040…
oas00910	Nitrogen metabolism	7	0.000101829	Y	XM_015097942, XM_012186664, XM_012184180, XM_015100183, XM_012181395, XM_015096993, XM_012181394, XR_001434921, XM_004013848, XM_015097673
oas05200	Pathways in cancer	36	0.000433119	N	XM_004022306, XM_015104608, XM_004014614, XM_015103380, XM_012173631, XM_012099747, XM_004014147, XM_004018630, XM_012145605, XM_015102040, XM_004014353, XM_015098339, XM_012182055, NM_001166180, NM_001009401, XM_012108257, XM_004006048, XM_004012488, XM_012095611, XM_012103477, XM_012100060, XM_012179971, XM_004004909, XM_004018330, NM_001100921, NM_001009744, XM_015096687, XM_004021818, XM_0040…
oas03320	PPAR signaling pathway	11	0.00196728	Y	XM_012110711, NM_001100921, NM_001267884, XM_004014441, XM_015103138, XM_004003053, XM_012183884, NM_001009394, XM_012102630, XM_012176587, NM_001009414, XM_012095247
oas04270	Vascular smooth muscle contraction	14	0.0078009	N	XM_004006081, NM_001009744, XM_015099859, XM_004010476, XM_004014147, XM_012104136, XM_004016154, XM_012095774, XM_012095879, XM_004014355, XM_012165877, NM_001303455, XM_012099915, XM_012177175, XM_012177177, XM_012095611
oas04960	Aldosterone-regulated sodium reabsorption	7	0.00954027	N	XM_012103792, XM_012176132, NM_001009460, NM_001009208, XM_012097388, XM_015104125, XM_004017206, XM_004012670
oas04610	Complement and coagulation cascades	10	0.0143597	Y	XM_012107886, XM_012187245, XM_015102040, XM_012186875, XM_012187837, XM_004005355, XM_004017026, XM_012187844, XM_004003058, XM_004003057, XM_012098289, XM_012185459, XM_012187849
oas00230	Purine metabolism	17	0.0146134	N	XM_015093093, XM_015103397, XM_015103394, XM_015098158, NM_001161882, XM_012102487, XM_004011366, XM_004010279, XM_012104166, XM_012095778, XM_012107907, XM_012176840, XM_012165877, XM_004016161, XM_015092673, XM_004007550, XM_015096794, XM_004016296, XM_012171208, XM_004022785
oas05144	Malaria	8	0.0152916	Y	XM_015096932, XM_015096703, XM_012097285, XM_012097286, XM_015096930, XM_012176587, XM_004002236, NM_001009401, XM_012186330, XM_004002233
oas00920	Sulfur metabolism	4	0.0182763	Y	XM_004015302, XM_012102487, XM_004011964, XM_004022785
oas05202	Transcriptional misregulation in cancer	16	0.0197736	N	XM_012162805, XM_004014614, NM_001100921, XM_012174295, XM_012180651, XM_012173720, XM_012097614, XM_012186416, XM_012181848, XM_012097633, NM_001159276, XM_004004736, XM_015092508, XM_004003215, NM_001009411, NM_001009401, XM_012181844, XM_012098665, XM_004022003
oas04022	cGMP-PKG signaling pathway	16	0.0197736	N	NM_001009744, XM_004013586, XM_015099859, XM_012185514, XM_012185515, XM_004014147, XM_012185516, XM_004012670, XM_015093101, XM_004016154, XM_015104197, XM_015102040, XM_012095774, XM_012095879, XM_004014355, XM_012165877, NM_001303455, XM_015098584, XM_004007550, XM_004016296, XM_015098583
oas00514	Other types of O-glycan biosynthesis	6	0.0207585	N	XM_015103957, XM_004002689, XM_015102136, XM_012119936, XR_001435217, XM_015093885
oas04922	Glucagon signaling pathway	11	0.0208401	Y	XM_015091762, XM_004014441, NM_001024863, NM_001009414, XM_012135657, XM_012179734, XM_015091913, XM_004014147, XM_004010279, XM_004006792, XM_015093101
oas05205	Proteoglycans in cancer	18	0.0244378	Y	XM_004004565, NM_001166187, XM_015104720, XM_015104608, XM_004014614, XM_015103380, XM_015099901, XM_004017226, XM_004018630, XM_004018300, XM_012145605, XM_015104972, NM_001166180, XM_012095611, XM_015096932, XM_004004909, XM_015096930, XM_012096226, XM_004004908, XM_012096228, XM_015095075, XM_012097285, XM_012097286, XM_012096220, XM_012096221
oas04640	Hematopoietic cell lineage	10	0.0272423	N	NM_001114764, XM_004016513, XM_012176587, XM_012173720, XM_012104323, XM_012096226, XM_012096228, XM_012177964, XM_012186875, XM_015093753, XM_015098339, XM_012096220, XM_012096221, XM_012159745
oas04670	Leukocyte transendothelial migration	12	0.03213	Y	XM_015095075, XM_004014614, XM_015101256, XM_004021480, XM_004022446, XM_015099859, NM_001166180, XM_004002236, XM_004002779, XM_012186330, XM_004002233, NM_001277168
oas04020	Calcium signaling pathway	16	0.0323772	N	XM_012179971, NM_001009744, XM_012173631, XM_012185514, XM_012185515, XM_004014147, XM_012185516, XM_015093101, XM_012107886, XM_012108325, XM_012104495, XM_015102040, XM_012095879, XM_012104497, XM_004014355, XM_012165877, XM_015098584, XM_004021935, XM_004004298, XM_015098583, XM_004012488
oas01040	Biosynthesis of unsaturated fatty acids	5	0.0357016	N	XM_012179510, XM_015103138, XM_015092789, XM_012183884, XM_004019593
oas00010	Glycolysis / Gluconeogenesis	8	0.0410338	Y	XM_004014513, XM_015104404, XM_012104361, XM_012105209, XM_004014441, XM_004004093, XM_012104360, XM_015094476, XM_004010279, XM_004006792
oas00592	alpha-Linolenic acid metabolism	5	0.0453296	N	XM_004019631, XM_015103138, XM_012183884, XM_004010476, XM_012102083, XM_012102082, XM_012104136, XM_012102081
oas04015	Rap1 signaling pathway	17	0.0475325	N	XM_015096932, XM_012179971, XM_004022306, XM_015104608, XM_015093695, XM_015096930, XM_004014147, XM_004015965, XM_015095075, XM_012180603, XM_004010548, XM_012165877, XM_012104974, XM_012182055, XR_001434184, XM_012189008, XM_012189441, XM_012176501, XM_012159745
oas04961	Endocrine and other factor-regulated calcium reabsorption	6	0.047845	N	XM_012177899, XM_015102040, XM_012185309, NM_001093787, XM_004014147, XM_004012670
