# Supplementary material for: Transcriptome Analysis of Three Sheep Intestinal Regions reveals Key Pathways and Hub Regulatory Genes of Large Intestinal Lipid Metabolism
Source: Sci Rep. 2017 Jul 13;7:5345. doi: 10.1038/s41598-017-05551-2 (PMC5509726; doi:10.1038/s41598-017-05551-2)
Supplement: Supplementary file 6 — Dataset 5 [file 41598_2017_5551_MOESM6_ESM.xls]

## Sheet: Sheet1
Dataset 5 KEGG pathway enrichment result of transcriptsdifferently expressed between cecum and colon
KEGG ID	KEGG Pathway	Transcript number	P-value	Significance test at FPKM>=10 level	Transcript
oas00564	Glycerophospholipid metabolism	18	1.42337e-07	Y	XM_015102826, XM_015094801, XM_012166125, XM_012180287, XM_012178386, XM_012190409, NM_001280700, XM_004010476, XM_012185147, XM_012105266, XM_004006602, XM_012104137, XM_004018202, XM_012107066, XM_004021177, XM_012102930, XM_015093733, XM_012153432, XM_004021000, XM_012106005
oas04975	Fat digestion and absorption	9	0.000677919	Y	XM_012102995, XM_004021177, XM_012176582, XM_004009676, XM_015093733, XM_012153432, XM_012114655, XM_012176566, XM_012105266, XM_004020215, XM_012104137
oas04610	Complement and coagulation cascades	11	0.000741073	Y	XM_004013579, XM_004022821, NM_001308575, XM_012186978, XM_015095649, XM_012186976, XM_012175446, XM_012186977, XM_004003966, XM_004012548, XM_015102040, XM_012096993, XM_012186981, XM_004017026, XM_012185459, XM_012186994
oas00591	Linoleic acid metabolism	7	0.00180026	Y	XM_004021177, XM_015093733, XM_012153432, XM_004010476, XM_015098594, XM_012105266, XM_004021036, XM_012104137
oas00601	Glycosphingolipid biosynthesis - lacto and neolacto series	6	0.0021439	N	XM_012098257, XR_001044475, XM_012159476, XM_012160544, XM_012098266, XM_012179097, XM_012103862
oas00565	Ether lipid metabolism	8	0.00227985	Y	XM_004021177, XM_015093733, XM_012166125, XM_012153432, XM_012178386, XM_012190409, XM_004010476, XM_012105266, XM_012104137
oas04931	Insulin resistance	11	0.00974966	N	XM_012176582, XM_012179744, XM_004014441, XM_012176566, XM_012182126, XM_012161479, XM_004008379, XM_004016436, XM_015095332, XM_004014463, XM_015092260, XM_012099915, XM_015092258, XM_015092259
oas00561	Glycerolipid metabolism	8	0.0110596	N	XM_015102826, XM_012102995, XM_015094801, XM_012102930, XM_012180287, NM_001280700, XM_012185147, XM_004006602, XM_004020215, XM_012106005
oas00520	Amino sugar and nucleotide sugar metabolism	7	0.0120565	Y	XM_012117924, XM_015093147, XM_012104084, XM_012101169, XM_004008379, XM_012101165, XM_012175732, XM_012101161, XM_004021424
oas00533	Glycosaminoglycan biosynthesis - keratan sulfate	4	0.0174467	Y	XM_004015122, XM_012183520, XM_012183521, XR_001033828, XM_012183518, XM_012183519, XM_015100140, XM_004004999
oas00592	alpha-Linolenic acid metabolism	5	0.0201514	Y	XM_004021177, XM_015093733, XM_012153432, XM_004010476, XM_012105266, XM_012104137
oas01100	Metabolic pathways	63	0.0248988	N	XM_012175468, XM_012104084, XM_012166125, NM_001280700, XM_015101440, XM_012096965, XM_004005748, XM_012169449, XM_004021177, XM_012107089, XM_015093733, XM_012160544, NM_001093789, XM_012180010, XM_015098594, XM_004021036, XM_012098257, XM_004003025, XR_001044475, XM_004014441, XM_012183518, XM_012183519, XM_012190409, XM_012104137, XM_004008379, XM_012102930, XM_012099805, XM_004002390, XM_0121…
oas05410	Hypertrophic cardiomyopathy (HCM)	8	0.0313471	N	XM_012179744, XM_015102145, XM_012180575, XM_012174805, XM_015104359, XM_004014681, XM_012180828, XM_012180568, XM_012180580, XM_004004278
oas04145	Phagosome	13	0.0418646	N	NM_001139453, XM_012176582, XM_012104350, XM_004022821, XM_012176566, XM_012186120, XM_015095649, XM_012178354, XM_015105122, XM_004008561, XM_004002702, XM_012133854, XM_012187704
oas05412	Arrhythmogenic right ventricular cardiomyopathy (ARVC)	7	0.0486227	N	XM_015102145, XM_004011159, XM_012174805, XM_015104359, XM_004014681, XM_012180828, XM_004021370
oas03320	PPAR signaling pathway	7	0.0486227	N	XM_004011152, XM_012176582, XM_004014441, XM_012099805, XM_012102630, XM_012176566, XM_015103342, XM_012095247
